# Supplementary material for: Elastic Net Models Based on DNA Copy Number Variations Predicts Clinical Features, Expression Signatures, and Mutations in Lung Adenocarcinoma
Source: Front Genet. 2021 May 31;12:668040. doi: 10.3389/fgene.2021.668040 (PMC8202527; doi:10.3389/fgene.2021.668040)
Supplement: Supplementary file 1 [file Data_Sheet_1.zip]

Archive with 15 entries (15 files):
- SupplementaryTable1_signature_score.xlsx
- SupplementaryTable2_GSEA_Median_MYC_amplified_chr8q24_association.xlsx
- SupplementaryTable2_IMMUNE_Bindea_Cell_Th17_cells_Median_Immunity.2013.xlsx
- SupplementaryTable2_Pcorr_magnoid_PLOS.2012.xlsx
- SupplementaryTable3_CN_score.xlsx
- SupplementaryTable4_AUC_signature.xlsx
- SupplementaryTable4_GSEA_Median_MYC_amplified_chr8q24_weight.xlsx
- SupplementaryTable4_IMMUNE_Bindea_Cell_Th17_cells_Median_Immunity.2013_weight.xlsx
- SupplementaryTable4_Pcorr_magnoid_PLOS.2012_weight.xlsx
- SupplementaryTable5_AUC_protein.xlsx
- SupplementaryTable5_CHK2_weight.xlsx
- SupplementaryTable5_CLAUDIN7_weight.xlsx
- SupplementaryTable6_AUC_snp.xlsx
- SupplementaryTable6_TP53_weight.xlsx
- SupplementaryTable7_stage_weight.xlsx
