# Supplementary material for: Elastic Net Models Based on DNA Copy Number Variations Predicts Clinical Features, Expression Signatures, and Mutations in Lung Adenocarcinoma
Source: Front Genet. 2021 May 31;12:668040. doi: 10.3389/fgene.2021.668040 (PMC8202527; doi:10.3389/fgene.2021.668040)
Supplement: Supplementary file 1 [file Data_Sheet_1.zip › SupplementaryTable1_signature_score.xlsx]

## Sheet: SupplementaryTable1_signature_s
TCGA-05-4244	TCGA-05-4249	TCGA-05-4250	TCGA-05-4382	TCGA-05-4384	TCGA-05-4389	TCGA-05-4390	TCGA-05-4395	TCGA-05-4396	TCGA-05-4397	TCGA-05-4398	TCGA-05-4402	TCGA-05-4403	TCGA-05-4405	TCGA-05-4410	TCGA-05-4415	TCGA-05-4417	TCGA-05-4418	TCGA-05-4420	TCGA-05-4422	TCGA-05-4424	TCGA-05-4425	TCGA-05-4426	TCGA-05-4427	TCGA-05-4430	TCGA-05-4432	TCGA-05-4433	TCGA-05-4434	TCGA-05-5420	TCGA-05-5423	TCGA-05-5425	TCGA-05-5428	TCGA-05-5429	TCGA-05-5715	TCGA-35-3615	TCGA-35-4122	TCGA-35-4123	TCGA-35-5375	TCGA-38-4625	TCGA-38-4626	TCGA-38-4627	TCGA-38-4628	TCGA-38-4629	TCGA-38-4630	TCGA-38-4631	TCGA-38-4632	TCGA-38-6178	TCGA-38-7271	TCGA-38-A44F	TCGA-44-2655
CD103_Ratio_Cancer.Cell.2014_PMID.25446897	-0.221401	0.404773	-0.590546	-1.89303	-1.51732	0.114687	-0.282501	-1.11915	0.438477	-1.76136	-0.469867	-0.909869	-1.78561	-1.9497	0.716753	-1.03731	1.33237	0.181254	-0.677571	0.272158	-0.894652	-0.845566	-0.153482	-0.587798	-0.310146	0.0911181	-1.23955	1.06632	-0.0731096	-0.161534	-0.806123	-1.2228	0.109146	-1.55525	-0.365969	-1.5998	-0.869573	0.29506	-1.5494	-2.02414	-1.11225	-2.24219	-1.76746	-0.594114	-0.267646	-0.0545487	0.583574	1.35955	0.178354
CD103_Positive_Median_Cancer.Cell.2014_PMID.25446897	-0.31138	0.630335	0.0860115	-0.200674	-0.706628	0.743026	-0.876102	-0.999272	-0.900694	-1.28651	0.148565	-0.627999	-0.594577	-1.02539	1.2419	-1.18009	1.90953	0.0671896	-1.66731	0.532248	0.543765	-0.300681	-1.10787	-0.0407228	0.527758	-0.187915	-0.0164534	1.70458	0.926977	0.806811	0.905978	-0.764467	-1.30613	-0.900728	-0.361185	-0.36089	-0.0169526	0.347492	-0.58316	0.165501	0.334934	-1.41771	-0.787777	-1.47557	-1.18773	0.420677	-0.163359	2.51473	0.696949
CD103_Negative_Median_Cancer.Cell.2014_PMID.25446897	-0.0778594	0.197994	0.627681	1.57789	0.767294	0.570522	-0.535717	0.130225	-1.22874	0.465779	0.572444	0.273944	1.11896	0.878953	0.465191	-0.110688	0.501062	-0.107355	-0.889358	0.231948	1.32774	0.512452	-0.866958	0.509619	0.769479	-0.256019	1.13795	0.561741	0.912852	0.88558	1.57552	0.440633	-1.29193	0.625675	0.0112163	1.15912	0.793373	0.0422591	0.909663	2.03357	1.33981	0.79344	0.926002	-0.792232	-0.833554	0.434145	-0.691691	1.02736	0.469307
IMMUNE_Bindea_Cell_pDC_Median_Immunity.2013_PMID.24138885	0.468488	0.355096	0.219521	0.365601	0.0960007	0.783273	-0.384545	-0.634553	-1.07707	-0.458844	-0.312759	-1.28498	0.504289	-1.43409	-1.3084	-1.13075	1.49164	-0.787972	-0.840114	-1.77576	0.160637	-0.414966	0.231761	0.661508	0.660123	-0.597697	-0.337584	0.853328	1.29426	0.0473162	0.127744	-0.935048	-2.02051	0.946295	-1.04765	0.880983	0.352134	-0.599748	-0.945083	3.59388	0.813088	0.331591	1.00604	-1.79392	-1.49418	1.62925	0.547299	0.372466	1.38343
IMMUNE_Bindea_Cell_Blood_vessels_Median_Immunity.2013_PMID.24138885	-0.518665	-0.0896553	-0.322705	-0.312973	1.91002	-1.30211	-0.503012	-0.640139	0.738344	0.0202343	-0.705889	-1.62565	0.0809135	0.00209269	-1.26094	-0.484747	1.78863	-0.847677	-0.21391	-1.1686	1.49502	-0.791221	-0.743866	-0.472401	0.992324	-0.254984	0.783704	-1.11017	-1.20948	-1.2998	-0.0761184	-1.19899	-1.52152	0.250759	-0.515326	-0.655496	-1.47571	-1.38491	-0.795295	2.93075	1.07552	-1.12464	-0.336028	-1.21308	-1.88056	-0.736923	0.159494	1.23938	0.64062
IMMUNE_Bindea_Cell_TReg_Median_Immunity.2013_PMID.24138885	-0.594954	0.464007	-0.787407	1.24855	-0.93444	1.18605	-0.732488	-0.411555	-0.275211	-0.129861	0.609119	0.00190584	-0.635572	-1.39065	0.308836	-0.375929	1.81595	1.11714	-1.7209	0.453853	0.434512	0.905221	0.068521	-0.133354	0.55305	0.486167	-0.137823	0.957048	0.741501	0.88463	0.845325	-1.50058	-1.76988	-2.10375	-0.540319	-0.555449	0.573298	-0.157677	-0.368172	-0.411749	-0.592496	-1.13214	0.440536	0.414827	-0.706443	0.641222	-1.08866	1.8497	0.274833
IMMUNE_Bindea_Cell_aDC_Median_Immunity.2013_PMID.24138885	-1.19737	0.225216	0.398914	-0.583085	-0.516966	1.12987	-1.18843	0.0272537	-0.469306	1.32655	0.386379	0.639745	0.141824	-0.797266	0.94412	0.795573	0.237736	0.538092	-2.05372	-0.287466	0.765658	0.649226	-0.619225	-0.309558	0.732348	0.193509	1.04542	1.33713	1.51592	0.357397	1.37106	-1.55415	-1.75157	-0.578678	-0.91444	0.444939	0.36879	-0.156575	0.912517	0.220274	0.249251	-1.55796	0.974501	-0.337749	-0.185798	-0.60268	0.46278	1.80354	0.874505
IMMUNE_Bindea_Cell_B_cells_Median_Immunity.2013_PMID.24138885	-1.8684	0.784146	-1.14059	0.273245	-1.43813	-0.196373	-0.737508	-0.752594	-1.34848	-1.08492	0.747606	0.381864	-0.697812	0.113039	1.55697	-1.55884	1.13752	0.613006	-1.03585	1.24968	-0.6105	-0.418174	-1.26312	-0.492698	-0.475095	1.01156	-0.380231	0.775358	0.723683	0.0437835	0.0448299	-1.16491	-1.15831	-0.412201	-0.286357	0.841557	-0.320394	0.103338	0.258526	-1.15876	-0.22583	-1.45282	0.188515	0.0600026	-0.0314127	-0.513488	-0.370591	2.83013	1.04584
IMMUNE_Bindea_Cell_CD8_T_cells_Median_Immunity.2013_PMID.24138885	-0.255658	0.543485	1.42642	-1.06251	-0.607185	1.17333	0.662003	0.419602	0.121202	-0.424667	-1.9713	-2.90315	0.673815	-0.900443	-0.893413	-0.393863	-0.278702	0.808056	-0.75467	0.222564	-0.730528	-0.230942	0.0426755	0.566462	0.364268	-0.603169	0.0631097	-0.772231	0.0558758	1.46564	0.391336	-0.305429	-0.257242	-0.0237695	0.524575	1.86082	1.19945	0.614237	-0.154852	-0.88298	-0.0624108	0.757341	1.40676	0.0519226	-0.646702	0.224393	-1.10249	2.58971	0.085889
IMMUNE_Bindea_Cell_Cytotoxic_cells_Median_Immunity.2013_PMID.24138885	-0.44845	-1.64848	0.51744	-0.241653	-0.588152	1.13436	-1.27576	0.321311	-1.18591	-0.565913	-0.206745	-1.88781	-0.102932	-0.769828	1.01704	-0.0662585	0.697562	0.511006	-1.17278	1.06123	-0.538095	0.28705	-1.10602	-0.849305	0.0579317	0.074822	0.207534	0.183328	1.49828	0.0485739	1.60609	-0.440715	-1.12179	-1.40842	-0.500027	1.41545	2.02773	0.299134	0.242979	-0.138046	0.00874829	-1.38573	0.711904	-1.13355	-0.492926	-0.150997	-0.833896	2.20607	0.89261
IMMUNE_Bindea_Cell_DC_Median_Immunity.2013_PMID.24138885	1.20603	1.62739	0.688156	0.540699	0.0343921	1.18789	-0.260248	0.317338	-0.881642	0.320584	1.25989	0.151174	1.03238	0.0310335	-0.432841	-1.04724	2.95318	-0.148373	-1.00282	-1.08224	0.308499	0.371182	-1.11108	0.617302	1.65837	-0.37549	0.11372	1.81126	1.19547	1.29439	0.982294	-0.773016	-1.63019	-0.454291	0.110878	1.54848	0.95639	-0.799679	0.0402578	1.91784	0.606497	0.558151	0.242255	-0.070676	-1.43519	0.884434	-0.345159	1.80102	0.855776
IMMUNE_Bindea_Cell_Eosinophils_Median_Immunity.2013_PMID.24138885	0.396214	1.85126	0.408971	-0.241583	0.531515	0.347251	-1.87889	0.178126	-0.642191	-1.82876	0.689493	-0.185037	0.604892	0.732409	0.130189	-0.233761	0.501403	-0.187927	-0.580825	0.613764	0.864359	0.590734	0.352245	0.249595	0.698418	0.290631	0.966051	0.552587	-0.544075	0.451339	0.299022	-1.14018	-0.0451436	-1.35944	-0.698479	-1.06144	-1.45816	0.840712	-1.63825	0.641366	0.941959	-1.25413	-1.24615	-0.0737703	-1.41657	-0.962514	-0.486026	0.748669	-0.221803
IMMUNE_Bindea_Cell_iDC_Median_Immunity.2013_PMID.24138885	0.267911	0.0748262	-0.482337	0.32639	0.723693	1.69159	-0.707096	-0.544085	-1.59686	0.166637	1.34328	0.928	0.66694	0.570338	-0.30601	-1.39109	1.11568	0.161112	-1.04763	0.0943982	0.359627	0.862857	0.379536	0.222727	1.32986	-0.134112	0.463866	1.49255	0.401378	1.76464	0.685495	0.558577	-0.827924	0.533709	0.663632	1.6628	0.177601	-0.0575299	0.260373	1.41819	0.328713	1.48425	1.0276	-0.492932	-0.853909	1.10071	-0.838766	1.33041	0.753996
IMMUNE_Bindea_Cell_Lymph_vessels_Median_Immunity.2013_PMID.24138885	-1.71533	-1.10873	0.520616	1.46213	-0.261229	-1.1374	-0.43269	-0.0558566	-0.131961	-1.56011	-0.48388	0.128066	-0.167968	-0.454369	-1.11519	-0.806577	0.570352	0.904413	-0.482661	-1.35362	-0.121214	-0.765269	-0.124905	-0.208776	0.673667	0.60517	-1.42741	0.796889	-0.51226	0.100055	0.102487	0.0135498	-0.264458	0.315934	-0.429499	0.980033	-0.23132	-0.853113	0.32402	1.56422	1.2368	-0.796561	1.64293	-1.32604	-0.337431	-1.02521	-0.963439	1.1837	0.435696
IMMUNE_Bindea_Cell_Macrophages_Median_Immunity.2013_PMID.24138885	0.52896	0.116655	0.4831	2.10593	0.387724	0.0545629	-0.299267	-0.1372	-1.52785	-0.155961	0.801456	0.74415	1.02293	-0.15723	0.572652	-0.755803	0.81714	0.224302	-1.01904	-0.520627	1.31072	0.823352	0.342427	0.966102	0.748462	0.216354	1.35524	1.18653	1.43531	1.28826	0.396979	0.761505	-1.17053	1.29307	-0.186417	1.30349	0.699273	-0.193088	0.687384	2.57282	1.05779	0.637575	1.79744	-0.807182	-1.17714	0.926482	-0.407573	0.71614	0.0541931
IMMUNE_Bindea_Cell_Mast_cells_Median_Immunity.2013_PMID.24138885	-1.07814	2.29702	-0.966931	-1.08222	0.180606	0.847223	-0.664851	-1.00741	-0.80045	-1.0432	-1.13522	-0.07448	0.560913	0.553687	-0.422012	-0.889984	0.825542	-0.765915	-1.07965	-1.13728	0.387422	0.0841431	-0.842056	-1.29501	0.933601	-0.614897	0.559882	1.18206	0.148843	0.54398	0.0991706	0.451813	-0.0130323	0.786529	0.188538	-0.297772	0.808695	-0.722164	0.709246	1.28068	1.48767	0.0784576	-0.971306	-1.10948	-1.14066	0.121673	1.45722	1.87852	0.944506
IMMUNE_Bindea_Cell_Neutrophils_Median_Immunity.2013_PMID.24138885	0.278545	-0.0718672	0.0287455	1.58196	0.513517	-1.13568	0.300765	-0.186992	-1.63879	0.393058	0.707924	-0.134696	0.879684	0.227788	-0.52348	0.26742	1.06882	0.318716	0.140478	-2.14023	1.34727	0.0833706	0.52827	-0.305352	1.60283	0.270274	0.801183	1.23564	0.747526	1.58384	1.40604	-0.0949708	-0.165799	-0.296369	-1.29842	0.80048	-0.0568433	-0.599555	0.607886	3.97849	1.2805	0.106349	0.865787	-1.03499	0.751837	0.67116	0.671247	1.50461	0.278302
IMMUNE_Bindea_Cell_NK_CD56bright_cells_Median_Immunity.2013_PMID.24138885	-1.87468	-2.28656	1.60931	-1.60016	-0.55997	-0.40389	-0.58639	1.69789	0.143602	-0.719902	-1.02581	-0.267281	0.660133	-1.67793	-0.434611	0.768776	-0.902079	1.58911	-0.0505986	1.45906	0.966076	-0.504163	-0.75444	0.592087	-0.759394	-0.120763	0.693671	0.956984	-1.85928	-1.84193	1.07454	-2.18836	0.16395	-2.86481	-1.49761	-3.366	-1.79996	-1.42119	-0.0549222	-1.38353	-0.998185	-1.28934	0.38599	-0.232917	-0.807173	0.790382	0.606843	0.379342	0.950532
IMMUNE_Bindea_Cell_NK_CD56dim_cells_Median_Immunity.2013_PMID.24138885	-1.18533	1.07693	-0.0477821	0.420913	-1.1305	-0.304118	0.387364	0.740589	-0.967087	-0.079209	-0.0519355	-0.124743	-0.0303336	-1.56441	-1.50713	0.799212	1.50449	0.220918	-1.20692	-0.508756	-1.23927	0.438413	-2.0862	-0.0246476	1.2444	-0.158255	-0.290838	2.79112	-0.234229	-0.62325	0.604521	-1.33027	-0.554554	0.37404	-1.12169	0.0910098	0.16713	-1.06837	-1.04698	-0.723814	1.42495	-0.89014	1.82983	-0.905562	-0.993359	1.40984	0.0188571	1.5523	1.10895
IMMUNE_Bindea_Cell_NK_cells_Median_Immunity.2013_PMID.24138885	-0.950684	-0.857756	-0.587475	-0.524536	-0.964052	-0.984803	-1.91393	-1.16573	-0.746007	-0.0699509	-0.795694	-1.30457	-0.490662	0.541348	-0.903027	0.680289	0.354497	-1.56581	-3.11479	-0.980481	1.66787	0.341549	0.229486	0.861141	0.808661	-0.525826	-1.0389	-0.920247	-3.12593	-1.84452	-2.63307	-1.38196	-1.20199	0.546361	-1.74177	-0.749819	-0.475325	-0.480726	-1.01173	-0.685195	0.721157	0.594947	0.23342	0.259343	-1.93512	-1.25171	0.331553	1.03041	0.768277
IMMUNE_Bindea_Cell_Normal_mucosa_Median_Immunity.2013_PMID.24138885	-1.36718	-0.54273	0.529229	0.856466	0.143967	-1.3312	0.182883	-0.95924	0.207947	-1.25083	-0.549837	0.20831	1.31244	0.823501	-0.228725	-1.79487	2.14559	-0.111665	-0.639952	-1.53218	0.282548	0.519823	-1.48508	-0.956544	1.28218	-0.780913	0.656472	0.288301	-0.000574386	-0.918999	0.445562	-0.765789	1.06625	0.946787	-0.284892	0.272614	-0.358758	0.430287	-0.178077	1.15354	3.19137	0.0335244	0.700819	-1.34738	0.131493	-0.697345	1.3317	1.4828	0.910662
IMMUNE_Bindea_Cell_SW480_cancer_cells_Median_Immunity.2013_PMID.24138885	-1.42031	-1.61537	0.261496	0.967418	-0.85561	0.507379	-0.599344	0.140442	-0.619847	-0.648475	-0.340373	0.962291	2.01335	-0.0433468	-1.36578	-0.184255	-1.0801	0.989798	0.334021	-1.67346	-0.86202	0.481503	-0.0875398	-2.51142	1.67431	-0.374094	0.0988636	1.87215	-1.40901	-0.511166	0.708597	0.120129	1.57413	0.0918499	-0.207029	0.16851	0.630134	0.639462	-0.266072	-1.03863	0.649224	0.577332	1.15185	1.28431	-0.149907	0.756588	-0.793972	-0.259617	0.568614
IMMUNE_Bindea_Cell_T_cells_Median_Immunity.2013_PMID.24138885	-0.46576	-0.480644	0.600582	-0.127174	-1.02064	1.20618	-0.845838	-0.243665	-0.754626	-1.0957	0.0949895	-1.0642	-0.121954	-0.977692	0.804712	-0.314952	1.27235	0.702161	-1.38466	0.962603	0.0646709	0.696658	-0.501534	-0.343062	-0.0720891	0.0312547	0.412467	0.7568	1.61796	0.616746	1.09573	-0.711021	-0.767318	-0.892093	-0.255841	1.1836	1.58544	0.332078	-0.224945	-0.927441	0.0735407	-1.49676	0.458675	-0.597148	-0.640806	0.418511	-0.869841	2.38765	0.951583
IMMUNE_Bindea_Cell_T_helper_cells_Median_Immunity.2013_PMID.24138885	-0.485424	0.472216	0.0879972	-1.39725	0.456409	0.758399	0.183615	1.0814	1.51374	1.12924	-0.0669761	-0.404973	-0.397532	-1.87469	-0.300455	1.32622	0.0505548	0.749074	-0.584934	0.947443	0.659895	0.112959	0.132763	2.07476	-1.74971	-0.958588	0.209588	-0.983886	1.06687	-1.17394	0.789582	-0.259357	-0.0639325	-1.09653	-0.0186199	0.227435	0.777871	0.940103	0.00491751	-1.11878	-0.973552	-1.21155	-0.142751	0.649475	0.517698	0.0615653	-1.39116	-0.0417934	-1.03213
IMMUNE_Bindea_Cell_Tcm_Median_Immunity.2013_PMID.24138885	-0.528397	0.727634	-0.656223	-0.948524	0.463268	-1.25011	-1.31209	-0.103329	0.352758	-0.795913	-0.560677	-1.32593	-1.53464	-0.258352	0.775388	0.476784	0.821274	-1.76451	-1.72509	0.398531	0.297936	-0.386331	0.725545	1.19793	-1.90627	-0.877741	0.794221	-0.468712	-1.28214	-1.35533	-1.80477	-2.16411	-1.7311	-0.917315	-0.323085	-2.79793	-1.70666	-1.05685	-1.30275	-0.254949	-1.1401	-2.39538	-1.48804	-0.178156	-2.67418	-2.2947	1.00433	1.66236	-0.00324114
IMMUNE_Bindea_Cell_Tem_Median_Immunity.2013_PMID.24138885	-0.870832	-0.878591	-0.400955	0.653151	1.98348	-0.982462	-0.0662866	-1.92558	0.0659761	-0.575531	-0.0310619	-0.943181	-0.925595	0.049274	0.935059	1.2585	1.03603	-1.01283	-0.686724	-0.00593056	2.38054	-1.1951	-2.26036	0.84795	-1.38085	2.68784	-0.631296	0.502468	-2.959	-1.51449	-2.01611	-2.50171	-2.54727	-0.491151	-2.54345	-2.52657	-1.49435	-2.2061	-0.681461	-0.040407	-0.201611	-1.25298	-0.0724397	1.15935	-0.856574	-1.58311	-0.74719	-0.226075	0.238054
IMMUNE_Bindea_Cell_TFH_Median_Immunity.2013_PMID.24138885	-1.28089	0.888568	-0.610014	-1.19575	-0.900242	-0.127229	-0.258919	-1.53515	-0.0914424	-1.42352	0.424944	-0.227518	-0.9804	1.03953	2.33507	-1.81144	1.17895	-0.736966	-1.77328	-0.721249	0.325073	0.0147055	-0.887334	-1.10657	-0.564495	0.0806669	-0.268494	0.115075	-0.936538	0.698633	-0.100948	-1.80178	-2.91166	0.759596	-0.703902	-1.3824	-0.961162	-0.838509	-0.678842	-0.585236	-0.329924	-0.370203	-1.24488	-2.16837	-2.41078	-1.54576	0.789978	2.13789	-0.0896154
IMMUNE_Bindea_Cell_Tgd_Median_Immunity.2013_PMID.24138885	-1.11783	-0.341047	0.159458	-0.49127	-0.728351	-1.58358	-1.09544	0.366712	-0.180284	-0.279054	-0.380423	-2.25034	0.547948	0.223759	1.61177	-0.737757	1.0394	-0.0156534	-0.547512	1.17578	-0.899566	0.686543	-1.06013	-0.944457	-1.10116	0.0294679	-0.0650629	0.131931	0.664847	0.646019	1.26813	-0.232177	-1.01694	-1.66313	0.116944	1.48273	-0.0566434	0.2429	-0.692144	1.56821	-0.692502	0.292262	0.755439	-0.43618	0.0290161	-0.129932	-0.515034	1.27537	0.411525
IMMUNE_Bindea_Cell_Th1_cells_Median_Immunity.2013_PMID.24138885	-0.826846	-0.638231	0.29392	-0.504768	-0.500875	0.860133	-1.26499	-0.451905	-1.99195	-0.844985	0.575787	-1.06574	-0.33811	-0.210867	0.839903	0.110444	1.72792	1.29089	-1.70311	0.6637	-0.713269	0.13021	-0.621525	-0.424027	0.108751	-0.63294	-0.90905	1.05301	0.686274	1.3299	0.682287	-0.816763	-0.658913	-0.752227	-0.773143	1.24823	1.66048	-0.0567013	-0.323364	0.589862	-0.046711	-0.824392	1.28893	-0.585074	-0.130119	0.888904	-1.20564	1.54689	1.16184
IMMUNE_Bindea_Cell_Th17_cells_Median_Immunity.2013_PMID.24138885	0.171498	1.74907	0.334213	1.03762	1.81862	1.10457	0.129715	0.995129	0.886505	-0.387764	1.58139	0.423017	0.104467	-0.123093	0.787623	-1.69709	0.209627	0.536752	-1.17024	1.29392	0.1473	0.0589829	0.42863	0.929166	-0.0158493	1.52802	1.21841	-0.872113	-1.56145	-0.801526	0.926761	0.0800641	-0.739586	0.897711	1.14746	-0.679334	-0.282654	-3.83677	-0.475656	-0.358029	-1.53677	0.620502	-1.69415	-0.693202	-4.26908	-0.612102	-1.25849	-0.186583	-0.454589
IMMUNE_Bindea_Cell_Th2_cells_Median_Immunity.2013_PMID.24138885	0.455401	-1.40354	0.736685	0.0716964	-1.20482	0.982603	0.699004	0.497415	-0.692239	1.12749	0.434573	0.0562328	-0.280094	-1.15126	-0.0344276	1.79658	0.0253212	-0.252372	0.505462	-0.0155849	0.222934	0.574871	-0.0374787	0.941987	-0.994451	-0.0930572	0.244212	1.82946	0.112219	-0.825795	-0.362642	-0.0546425	0.546189	-0.860227	-0.593911	0.331151	0.0139249	1.79873	-0.100526	-0.610386	-0.664262	-0.863256	1.32769	1.10424	-0.316103	0.0677966	-0.141498	-0.463903	-1.18163
Tumour_hypoxia_causes_DNA_hypermethylation_by_reducing_TET_activity_Median_Nature.2016_PMID.27533040	0.650101	-0.875945	1.27478	1.44703	-1.21738	-0.486622	1.39818	1.67828	-0.887885	0.483042	1.64751	1.61115	0.281311	-1.57924	-0.926623	1.82266	-0.670738	1.88775	0.425739	-0.641145	-0.467398	0.321534	1.97654	0.206137	0.213916	-0.194907	-0.59295	0.506327	0.426247	-0.41022	-0.515226	1.33196	1.3016	-0.48111	-0.977077	1.87006	1.86389	1.11776	0.74255	-1.13955	0.665245	-0.124165	2.34644	-0.17352	1.13507	1.25402	-0.219368	-1.41221	-0.442406
Bcell_IL10_MINUS_LIN_Median_J_Immunol.2014_PMID.25080484	-0.0239613	0.238199	0.340018	1.29942	-0.919808	1.03714	0.122961	0.948655	-2.40765	0.0887103	0.855625	-0.45737	-0.242358	0.117307	0.222175	0.813359	0.945285	1.96364	-0.468581	0.466498	-1.55429	0.00489181	-0.29984	-0.0686064	0.207797	0.940977	0.585382	0.962712	2.2817	2.09907	1.5905	1.03515	-0.309932	0.383114	-0.0737251	2.75268	2.10531	1.08418	0.242351	-0.76979	-0.647132	0.140617	1.02957	-0.591858	0.544236	0.855922	-0.487875	1.03041	0.563479
Bcell_IL10_PLUS_LIN_Median_J_Immunol.2014_PMID.25080484	0.0210678	0.413332	0.75961	0.928723	-0.237056	-0.0334799	-0.961303	-0.794633	-1.05723	-0.966893	1.06716	0.366536	0.815345	0.495646	1.56353	-1.06551	0.936226	0.454283	-1.51102	0.037748	0.188033	1.03059	-0.787062	0.715819	0.651418	-0.233699	0.934077	1.11356	1.27598	0.385391	0.605194	-0.269051	-0.592042	0.349948	-0.817579	1.12206	1.13062	-0.311032	0.218372	0.683702	0.981551	-0.0413023	1.36563	-1.44323	-0.664896	0.386191	0.100874	1.93977	0.998453
Bcells_Centroblast_Median_J.Clin.Oncol.2015_PMID.25800755	0.569973	-1.63699	1.42498	-0.0825389	-2.52406	0.00861573	0.602624	0.387995	-0.234334	1.34889	0.531954	-0.110298	-1.08644	-0.710096	0.219661	1.632	-0.288531	-0.0685181	0.701669	-0.2693	0.956132	-0.209771	-0.390827	1.02815	-1.12795	0.251677	0.0582191	0.0617697	-0.0404411	-0.836868	0.148139	0.344067	-0.0685788	-0.184717	-1.91833	0.375509	0.45355	0.508729	1.40304	-0.79197	-1.08832	-0.593587	0.557561	1.16617	0.721952	0.860911	-0.256721	-1.23692	-1.15343
Bcells_Centrocyte_Median_J.Clin.Oncol.2015_PMID.25800755	1.14055	-0.000215639	1.08089	0.0262954	-0.138027	-0.80689	-1.30791	0.914726	-0.0685706	-0.513146	0.646292	0.761768	0.856669	0.641326	1.39393	0.0298162	-0.0511127	-0.304622	-0.898016	-0.0429418	2.00794	0.541651	-0.342195	0.856962	1.09763	-0.0950489	1.08703	0.582641	0.502774	0.465974	-0.544767	-1.10911	0.237469	0.590808	-0.0423652	0.566032	-0.033408	-0.241897	0.342689	0.682372	-0.263829	-1.07886	0.809195	-1.28285	0.15337	0.269202	0.786767	1.29901	-0.236563
Bcells_Memory_Median_J.Clin.Oncol.2015_PMID.25800755	0.364381	0.0634484	0.964364	0.9702	0.0817319	0.349746	-0.31987	-0.659851	-1.49774	0.292854	0.541769	0.363824	0.346219	0.719245	1.13975	-0.0311398	0.657687	-0.309919	-1.68314	-0.046066	0.577651	0.851061	0.0134789	0.227998	0.708025	-0.485799	-0.32901	0.788506	0.464673	0.8535	0.00626717	0.520824	-1.25961	-0.210044	-0.0917551	1.40578	1.16613	-0.223681	0.616065	0.460058	0.875756	0.0779543	1.20504	-0.819394	-0.857587	0.165899	-0.491183	1.2739	0.872073
Bcells_Naive_Median_J.Clin.Oncol.2015_PMID.25800755	-1.46863	1.8762	-0.0659712	-0.873187	-0.39829	-0.654067	-0.682944	-0.63478	-0.611831	-0.36492	0.0712957	-0.191655	0.458393	-1.17611	-0.346447	-1.03903	1.51615	-0.405272	-2.22147	-0.819157	0.663879	-0.397416	-0.786678	-0.299574	1.05714	-1.31221	0.111364	0.702016	-0.286533	-1.04287	0.938605	-0.697118	-0.501261	0.237217	-0.836767	0.309846	0.557481	0.183949	-0.0230735	0.567457	1.98014	-0.366679	0.258081	-0.565307	-0.793449	0.0768838	0.800667	2.63381	1.21091
Bcells_Plasmablast_Median_J.Clin.Oncol.2015_PMID.25800755	-1.6275	-0.262121	0.0976934	0.808559	-0.645352	-1.29424	0.899364	0.456164	0.489703	-1.217	0.457366	0.372173	-0.00985666	0.601921	1.79933	-0.627273	2.25248	1.79901	-0.695347	1.17337	0.414111	0.558558	-1.27044	0.437036	-0.638526	1.08086	0.0881715	-0.431585	2.15594	-0.607526	0.976534	-1.09221	0.0888061	-0.224453	0.311211	0.634906	-0.0517567	-0.041197	-1.04493	-0.6928	0.561689	-0.798405	0.255385	-0.861238	0.0858508	-0.871586	0.250957	1.14364	-0.268518
MHC_Forero_11_Median_Cancer.Immunol.Res.2016_PMID.26980599	0.131643	0.479703	-0.102538	0.391636	-0.595986	0.401195	-1.10195	-0.591194	-0.769128	0.0951802	0.00654673	-0.124346	0.461521	-0.552275	1.52409	-1.36554	0.194147	-0.305152	-1.8255	1.07443	0.405828	0.832437	-0.34351	0.204243	0.457951	-0.287417	0.358281	0.51767	0.670151	1.48374	0.647851	-0.699963	-1.23513	-0.234186	0.0343519	0.920482	0.295362	-0.452794	-0.311829	0.791412	-0.0865258	-0.0854277	0.901176	-1.15671	-1.05757	0.1257	0.198332	1.38108	0.300828
MHC_Forero_24_Median_Cancer.Immunol.Res.2016_PMID.26980599	0.161395	0.737975	-0.432007	0.382106	-0.0378819	0.42791	-1.45456	-0.69265	-0.848542	-0.0491397	-0.392713	-0.102884	0.653489	-0.161689	1.45213	-1.50943	0.234162	-0.368797	-1.675	0.975156	0.317255	0.928002	-0.393809	-0.338665	-0.0640311	-0.746333	0.505776	0.616318	0.801405	1.10481	0.225311	-0.662309	-1.02566	-0.341906	0.104819	0.182419	0.311912	-0.389221	-0.216788	0.716763	0.00775018	0.156283	0.0723953	-1.0529	-1.18976	-0.0994525	0.0834077	2.01837	0.639848
Immune_Suppression_Kardos_Median_JCI.Insight.2016_PMID.27699256	-0.233022	0.0795179	1.05843	0.57301	-1.19258	1.07856	-0.543401	0.099783	-1.34807	-0.469935	0.354348	-0.346402	-0.316952	-1.168	1.13368	-0.111585	0.557057	0.657169	-1.29867	0.335934	-0.506937	0.554594	-0.208931	-0.0192148	0.172085	0.209213	0.354213	1.09292	1.76295	0.243521	1.58108	-0.053728	-1.39102	-0.778848	-0.950138	1.78417	1.81287	0.363136	0.633205	0.393143	0.533522	-1.219	1.59762	-0.740006	-0.311682	0.797838	-0.804621	1.28688	0.404836
GSEA_Median_BIOCARTA_AKT_PATHWAY	-0.827988	0.472117	0.358605	-0.734359	0.509308	0.750691	-0.28421	0.493489	-0.0317712	-0.0834706	-0.55191	1.51204	0.858236	-0.462926	1.57129	0.26486	1.49765	0.381338	-1.87436	0.724533	1.87855	-0.0542224	-0.0772471	1.15429	-0.65069	0.69275	2.70774	-1.28866	-1.28051	-0.223286	-0.24103	-0.761635	-1.17028	0.0899388	0.490198	-1.14934	-0.101168	-1.14935	0.476578	1.55288	1.53986	-0.159523	1.14345	0.960069	0.369456	-1.97452	0.699992	0.436116	-1.41279
GSEA_Median_CASPASE_CASCADE_APOPTOSIS_SA	-0.707513	-0.00712635	0.0490213	0.369713	-1.34263	-0.194537	-1.11932	3.47238	0.123304	0.275464	-0.219249	0.293516	0.372049	0.446485	2.16502	2.69022	-0.870267	1.37126	-1.79494	0.247193	0.381376	0.590229	-0.68932	0.785106	-0.326101	0.876751	1.2979	0.560483	2.41376	0.852123	0.019669	-0.276561	0.228024	-0.872816	-0.423545	0.58815	1.37092	0.248837	0.475254	-0.141888	-1.7113	-0.563909	0.277096	-0.997242	0.0421834	0.0562245	-0.263798	0.521776	-0.506163
GSEA_Median_RAS_PATHWAY_BIOCARTA	-0.758698	-0.231263	0.319168	-0.0285516	0.081594	0.17227	0.248095	1.32624	0.756422	0.19267	0.241461	2.01933	1.8673	-0.157289	0.925054	1.14775	0.906618	1.79666	1.2956	0.765382	0.940512	0.308284	0.103976	2.06309	0.546569	-0.263111	2.2762	-1.36183	-0.509277	-0.585354	0.391338	-1.02538	0.557205	-0.68326	-0.226266	1.6363	0.473204	-0.248641	0.783618	1.49738	1.41666	1.90926	2.3366	0.308412	1.64069	0.103067	0.250705	0.0521451	-0.199859
GSEA_Median_PD1_SIGNALING_REACTOME	-0.125778	0.099991	0.472831	0.596227	-1.21559	1.07078	-0.977975	-0.254842	-0.955333	-0.669418	0.289023	-0.338064	0.109828	-0.799871	1.05703	-0.47728	1.1503	0.773546	-1.31746	0.935565	-0.0133014	0.917636	-0.413397	-0.00155482	0.0279706	0.0427732	0.339418	0.961605	1.34266	0.529917	0.984233	-0.813551	-1.28214	-0.782831	-0.508933	1.1413	1.45539	0.122897	-0.112263	0.376429	-0.12381	-0.119956	1.15195	-0.623786	-0.716342	0.302833	-0.829957	1.86698	0.402055
GSEA_Median_IGF1R_PATHWAY_BIOCARTA	-0.179381	1.28323	0.191937	-0.0268295	1.28538	0.499519	-0.498579	0.812712	0.643904	0.136007	-0.322434	1.34061	0.672619	0.618781	1.84982	1.50263	0.484207	-0.225834	0.657522	0.421024	0.708071	-0.182744	0.0364414	0.569505	0.283405	0.385342	2.02044	-1.5428	-0.898865	-0.922348	-0.580225	-0.736083	-0.57398	0.348424	0.28521	-0.0582114	-0.022452	-1.78542	0.510071	-0.0570801	1.28152	0.43914	1.89292	-1.01496	-0.234378	-0.747372	-0.0813781	0.833739	-1.78285
GSEA_Median_VEGF_PATHWAY_BIOCARTA	0.237723	0.0835229	0.848459	-0.53455	-0.422076	-0.330815	0.298157	0.980172	0.73559	0.0362402	0.869168	-0.694359	-0.640314	-0.468438	-1.15551	1.23982	0.845176	-0.0509591	1.00893	-0.141902	0.659535	-0.651569	-0.20813	1.55997	-0.0142929	0.0946629	-0.350069	-0.389752	-0.727993	-1.06783	-0.409701	-0.383348	-0.0503123	-0.26299	-0.150574	-0.247872	0.0597761	-0.320596	0.416138	-0.309506	-0.0122704	0.0663776	2.4051	-0.62759	0.393272	0.871505	-0.267752	0.191522	-1.64982
GSEA_Median_ALK_PATHWAY_BIOCARTA	-0.562764	1.69832	0.375664	0.972664	0.881525	-1.67213	-0.18364	-0.183778	1.86232	-0.870523	-0.655253	0.670676	0.319676	0.519955	0.903262	1.44965	1.10207	-1.12677	-0.139538	-1.05455	1.17141	0.754542	0.640064	2.00466	0.845211	0.00346834	0.710004	-1.28861	-2.24381	-0.614273	-1.54577	-0.598384	0.188737	-0.52252	-0.481701	-0.213715	0.67037	-1.59543	-1.54694	0.50829	1.82496	-0.00411898	0.461975	-1.03033	-0.135056	-0.82646	1.51974	0.38801	-0.706831
GSEA_Median_RB_PATHWAY_BIOCARTA	-0.190105	-0.752939	2.10862	-0.504711	-1.10711	0.568705	1.02653	0.260582	-0.852992	1.61704	0.197309	-0.0126408	-0.783053	-0.170257	0.0186266	1.18719	-0.211523	0.813546	1.55889	0.0607794	0.429499	1.18279	0.0239903	1.8709	0.253382	1.05866	0.00728052	-0.0236637	0.670494	-0.220158	1.15671	0.360675	1.07578	0.00377689	-1.88766	1.11129	1.36287	0.899688	1.5857	-1.31994	-0.0153812	0.599198	0.919459	1.58173	1.23251	0.612415	-0.333522	-0.233025	-1.41352
HER2_AMPLIFIED_PerouLab_HER2_Amplicon_Median_BMC_Med_Genomics_2011_PMID.21214954	1.11784	0.693218	1.81795	0.565533	0.108344	0.575501	0.41926	0.730103	-1.10913	-0.788486	-0.297913	0.651272	-0.274763	-0.486748	0.479593	0.914295	-0.855846	-0.442872	0.212569	-0.347778	1.02827	0.466026	-0.0611069	1.33437	-0.288704	0.554094	-0.430027	-0.912954	-1.29236	-1.95656	1.21696	-1.28262	-0.967421	1.14547	-0.207691	-1.1699	-0.864347	-2.27271	0.118718	-0.932836	-1.49367	0.563871	0.265945	1.08687	-0.151768	-0.720679	-1.00087	-0.308973	-1.4866
GSEA_Median_MTOR_PATHWAY_BIOCARTA	-0.142856	1.05207	1.26554	-1.07366	1.02693	0.185235	0.388211	1.57718	0.499571	-0.362157	-0.207654	0.0271581	0.637718	0.0356026	0.112708	1.82594	0.0561957	-0.120841	0.0924741	0.725747	1.57909	-1.01495	0.329238	2.45675	-0.589774	-0.559903	0.886132	-1.20005	-0.430851	-0.972487	-0.541126	-0.698506	-0.968087	-1.11978	0.221477	-1.52175	0.273853	-0.879743	0.528685	0.474538	-0.0996947	-0.379647	0.623292	1.18635	-0.790396	-1.62875	0.702272	-0.0834429	-1.85219
GSEA_Median_PTEN_PATHWAY_BIOCARTA	-0.586277	1.79578	0.470786	-0.477788	1.09151	-0.0387484	-0.525334	0.746254	1.20076	0.259446	-0.0520262	1.32643	0.736111	0.138245	1.6211	1.0543	0.792294	-0.560987	-0.636835	0.715075	1.60132	-0.715477	0.00873355	0.710232	0.66137	0.142934	2.322	-1.37322	-1.11059	-0.868102	-0.666857	-0.983102	-0.832249	0.331362	-0.224478	-1.30064	-0.117658	-1.25896	0.379841	-0.271253	1.60709	0.264264	1.48656	-0.919245	-0.598999	-1.11036	1.48153	0.741899	-1.52199
GSEA_Median_CTLA4_PATHWAY_BIOCARTA	-0.140662	0.0893181	0.484012	0.280369	-1.18226	0.995571	-0.926223	-0.103094	-0.956613	-0.441056	0.201533	0.138377	-0.0342215	-1.22039	0.696763	-0.220026	1.45539	0.389509	-1.58676	0.722147	0.60135	0.704997	-0.828479	-0.133566	0.355453	0.0746019	0.479153	0.989745	1.98197	0.781922	1.46171	-0.721176	-0.785533	-1.19624	-0.415665	1.43877	1.29269	0.0480278	-0.114933	0.317477	0.0191399	-0.538326	0.813445	-0.545659	-0.749822	0.502943	-0.827276	1.62954	0.413207
GSEA_Median_RETINOL_METABOLISM_KEGG	-0.269958	-0.60909	-0.816156	-0.43835	-0.0310113	1.08538	0.156732	1.16503	1.73775	1.28131	-1.24952	1.44939	2.269	-2.5779	0.322246	-0.738879	-0.505206	1.09524	-0.0263398	0.0984033	-0.838436	0.587892	-1.00608	-2.87564	-0.332906	-0.554693	0.870844	0.731938	1.22753	1.02955	1.03322	0.017449	2.78955	1.55352	0.733257	0.325666	-1.09657	1.69285	0.10549	0.747346	0.515793	0.579335	-0.218057	-1.04571	0.765825	0.43176	-0.551336	-0.275303	1.26604
GSEA_Median_HDAC_TARGETS_DN_HELLER	-0.814775	-0.3608	0.593009	0.559887	-1.2291	1.01547	0.933798	0.335038	-0.492632	-0.560932	0.857173	-0.643685	-0.175931	-0.503822	1.29673	0.51488	1.70409	0.937614	-0.767106	1.33995	0.461854	0.581932	-1.34459	0.00226339	-0.670113	0.650202	0.374937	0.569591	1.89915	-0.521462	1.81649	-0.389869	-0.257501	-0.529131	-0.332873	1.57011	0.865383	0.115247	1.26345	0.127548	0.128118	0.10293	2.18076	-0.593979	-0.196062	1.32278	-0.477576	1.5083	-0.861715
GSEA_Median_RESPONSE_TO_ANDROGEN_UP_NELSON	-0.229763	0.134857	0.704681	-0.369368	-0.446986	0.399368	0.907883	1.626	1.62994	0.068734	-0.187631	-0.161328	1.37654	0.0162308	1.14342	1.57481	1.37893	0.515416	-0.0261343	0.0790527	1.89048	1.00612	-1.78411	0.316006	-0.105589	-0.0417786	1.22482	-0.877575	0.318196	0.162843	0.657698	1.28689e-05	1.16894	1.29061	0.462627	0.964624	-0.046664	0.30661	0.316297	0.760541	0.833937	0.310386	1.59169	-1.31398	0.55622	0.417952	0.147506	0.881246	-1.25838
GSEA_Median_PI3K_CASCADE_REACTOME	-0.224211	0.495465	-0.841242	-0.241373	0.873736	0.443617	1.49475	0.488002	0.567123	0.00886479	-0.267401	0.161287	0.911632	0.489234	2.00526	1.58627	-0.218981	-0.314278	-0.331591	0.120039	1.84079	0.0183681	-0.210823	1.12135	-0.563678	-0.406487	1.44464	-1.0464	-0.407344	-1.37115	0.105322	-1.11882	-0.00996689	-0.548364	0.314758	-0.56087	0.0098421	0.0679191	-1.08303	0.658062	0.47244	0.98834	-0.650825	0.318274	-0.055647	-1.16532	1.71049	0.697948	-1.71476
GSEA_Median_BRCA_ATR_PATHWAY_BIOCARTA_ATRBRCA	0.794861	-1.13206	0.601248	-0.454353	-1.13422	0.0738236	0.478394	0.956693	0.358325	1.5465	1.45726	-1.05446	-1.41302	-0.91359	0.58601	2.24083	-1.1256	0.0634162	1.38606	1.13351	0.581993	0.256046	0.0709705	0.538595	-1.77802	-1.1084	-0.452366	-0.113093	0.406947	-0.0379523	-0.170127	0.370733	0.276481	0.122446	-0.0571401	-0.700837	0.918777	0.981422	1.09819	-1.68916	-1.53529	-0.0521321	-0.0885389	1.50371	1.52715	1.0051	-0.263269	-0.935699	-1.65763
GSEA_Median_MYC_amplified_chr8q24	0.285584	-0.209615	-0.353271	-1.99644	-0.450616	-0.009075	2.13839	0.117015	0.0520457	-0.337192	1.31708	1.48805	-0.61408	-0.780301	-0.729137	-0.546835	0.188533	0.77547	-0.0105383	0.200652	-0.489205	0.0405327	-0.57896	-0.288424	-1.55497	0.170418	-0.659769	-0.572405	0.585442	-0.0709532	-0.393901	0.474588	-0.411514	-0.635705	-0.425151	-0.452612	-0.292423	0.179878	1.05171	-1.38569	-0.913733	0.319642	0.890661	0.548955	0.0403238	1.04008	0.429747	-1.10218	-1.06084
UNC_HouseKeeping_Median_Genome.Biol.2004_PMID.15287981	0.813219	-0.0373861	1.38371	-0.782787	-1.41702	0.659958	1.18915	1.00229	-0.505202	-0.525079	1.35904	-0.201293	0.3726	0.308227	0.308596	1.98486	0.56298	1.93559	1.22742	-0.33533	1.07222	-0.214655	-1.04208	0.142805	-0.385534	0.647012	-1.07373	-0.995971	0.868613	-0.951888	0.900906	0.0434613	0.875623	0.861926	0.200633	1.93115	1.02566	-0.269138	2.03442	-0.476888	-0.502441	0.851041	0.678769	1.2056	1.08307	1.69205	1.83437	0.964153	-1.34383
UNC_10.GATA3.induced.genes_Median_Oncogene.2004_PMID.15361840	-0.855715	-0.762073	0.509258	-0.955214	0.553943	0.696521	-0.356808	1.32388	1.66659	-1.16639	0.0933091	0.29681	2.28294	-1.15155	-0.639525	-3.43719	-0.488436	1.58351	0.844679	0.233545	-0.274314	0.861213	0.180617	-1.01492	-0.499323	-0.386913	2.57349	0.795591	-0.656256	1.0587	0.374612	0.383129	1.97298	2.53827	1.08562	0.395608	-0.0984038	0.705817	0.179056	-0.268657	-0.217725	0.116902	1.06312	-1.5982	0.0603315	0.48343	-0.494425	-0.288701	1.29575
UNC_383.MCF7.E2.induced.genes_Median_JCO.2006_PMID.16505416	0.272275	-0.264384	1.07838	-0.164623	-1.05078	0.552394	0.996926	1.68132	-0.20324	0.737785	1.17581	-0.509662	-0.351185	-0.0506483	0.425005	2.35929	-0.285383	1.26119	0.313155	-0.428778	0.406904	0.399901	-0.309465	0.862086	0.128867	-0.108463	0.270157	-0.0635267	0.732659	-0.200814	0.678351	0.989944	0.632164	0.347447	0.2152	1.60689	0.863877	0.846805	2.18162	-0.381696	-0.254722	0.777832	1.60812	0.62554	1.11823	1.73805	-0.0479495	-0.32291	-1.72016
UNC_407.GATA3.induced.genes_Median_JCO.2006_PMID.16505416	-0.148011	0.0836113	0.339963	-0.119704	0.0890286	0.637196	0.702828	1.73043	0.509406	-0.946681	0.513135	1.51802	2.17239	-0.225431	0.76778	-1.43392	-0.707792	0.67218	0.754349	0.370959	0.624518	1.10729	-0.260528	-0.855948	0.121783	-0.00822867	1.43638	0.191407	-0.309261	0.376281	0.91209	1.13617	1.96193	2.46288	0.229327	1.0525	0.451763	-0.342695	0.0369876	-0.639884	-0.220797	1.58988	0.780214	-1.49283	0.552086	0.827529	-0.346363	-0.807457	-0.0891242
UNC_574.MCF7.E2.repressed.genes_Median_JCO.2006_PMID.16505416	0.203856	1.98181	-0.293508	-0.788584	1.51649	0.0471877	-0.642443	-0.0975701	1.93494	-1.2292	-0.940595	0.0622986	0.885009	-0.104213	0.400397	-0.177325	-0.581346	-0.991371	-0.49099	1.04787	0.596677	0.349494	0.557171	0.848148	-1.07654	-0.865753	0.77561	-1.43018	-0.909653	-0.166338	-1.10023	-0.833572	0.187898	0.591314	1.18114	-2.20969	-1.59095	-0.581323	-1.61157	-0.503714	-0.630116	-0.242933	-1.80666	-0.264697	-0.502869	-1.81329	0.252229	-0.0701278	-0.937362
M2_Macrophage_Median_Blood.2006_PMID.16556895	-0.0604319	0.257159	-0.0437572	1.77018	1.02215	0.759165	-0.268978	-0.473486	-0.837921	-0.332568	0.13905	0.234631	1.78482	-0.63447	0.605505	-0.933809	0.0986778	0.30926	-0.872165	0.654209	1.06135	0.473892	-0.247035	0.264485	1.28231	-0.338939	1.20872	0.626498	2.88352	1.94837	1.75779	0.275093	-0.764917	1.34575	0.497344	1.94128	0.161185	-0.422434	0.273306	2.17344	1.17478	-0.210936	1.06844	-1.4939	-0.533475	1.60616	-1.52485	0.642882	0.828976
CIN70_Median_Nat.Genet.2006_PMID.16921376	0.313329	-1.28532	1.24798	-0.0535495	-1.99993	0.662154	1.10718	0.831447	-0.318864	1.62003	0.843542	-0.0415464	-0.732511	-0.888076	-0.22637	1.3596	-0.399845	0.600391	1.18513	-0.0283371	0.67914	0.0727377	-0.220059	0.84223	-0.59214	0.496959	-0.0495476	0.488854	0.574244	-0.641265	1.12574	0.841928	0.511165	0.0560044	-1.19683	1.34096	0.783756	1.14961	1.82792	-1.30504	-0.814885	0.32456	1.19501	1.40054	1.37626	1.47798	-0.671739	-0.981474	-1.41152
RB_LOSS_Median_J.Clin.Invest.2007_PMID.17160137	0.434135	-1.25903	1.45821	-0.0271968	-2.10019	0.578901	1.01731	0.684766	-0.247857	1.59989	0.719043	0.0499742	-0.785643	-0.988875	-0.123647	1.42681	-0.248707	0.706923	1.2093	0.0803135	0.655122	0.258915	-0.0963483	1.07253	-0.476364	0.413898	0.0821042	0.638245	0.51338	-0.480033	1.03463	0.794931	0.547955	-0.00168364	-1.44496	1.02038	1.00401	0.952837	1.53378	-1.1509	-0.706331	0.365749	1.00747	1.2119	1.42602	1.31151	-0.633472	-0.899402	-1.37199
Shipitsin_CD44_A_Median_Cancer.Cell.2007_PMID.17349583	-0.848531	0.359324	0.933101	0.461064	-1.2902	-0.284848	0.531303	1.44079	0.597358	0.327761	0.696596	0.197793	0.308298	-0.520372	-0.577777	2.00927	0.0693237	0.843621	-0.14378	-0.784186	0.905116	-0.404954	0.220579	1.33145	0.743826	-0.837158	0.20458	-0.0286797	-0.636544	-1.53584	1.65708	0.2913	0.823501	0.222476	-1.14454	0.590989	0.91835	0.557891	1.17021	-0.200853	1.20243	0.732987	2.45101	-0.0878017	0.494435	1.47176	0.723892	-0.338766	-1.62045
Shipitsin_CD44_B_Median_Cancer.Cell.2007_PMID.17349583	0.449984	0.616743	0.43402	-0.844374	-0.881744	0.770044	0.310932	0.648633	-0.541425	0.22238	-0.663354	-0.359027	0.540794	-1.39232	0.253282	-0.377382	1.33917	-0.254997	0.806187	0.643196	0.288987	1.24568	-1.27059	0.0622398	-0.65364	1.05089	0.31204	-0.743607	0.859527	0.160051	0.957334	-1.79783	-0.272772	-0.563739	0.0813005	0.702128	-1.38797	0.32948	0.155854	-0.389277	-0.857837	-1.21085	0.0847492	-1.60591	0.575027	-1.80748	-1.34608	0.598573	-0.761985
UNC_Claudin_High_Median_Genome.Biol.2007_PMID.17493263	-0.221774	0.14693	0.185946	0.813747	-0.0880087	0.64407	-0.788581	-0.413775	-1.30345	-0.551531	0.54451	-0.183865	0.605317	-0.151152	0.662837	-0.833429	1.0832	0.452946	-1.20612	0.469641	0.410436	0.733708	-0.427432	-0.0921748	0.402313	-0.222044	0.810222	1.07898	1.6771	0.880227	1.12952	-0.256448	-1.10943	0.159801	-0.577337	1.28999	0.936117	-0.213468	0.112086	1.50273	0.704255	-0.188222	1.11016	-1.35984	-0.778193	0.561591	-0.952418	2.40042	0.98407
UNC_Claudin_Low_Median_Genome.Biol.2007_PMID.17493263	0.412533	0.34414	0.0614108	-0.327709	0.257799	0.464375	0.799578	0.904567	1.82234	-0.57796	0.175819	0.873107	0.925084	0.0721132	0.627285	-0.90586	-0.778745	0.369398	0.701454	0.333694	0.328587	0.0908634	0.253567	0.133166	-0.499766	0.240365	0.604491	-1.33249	-1.64607	-0.580752	-0.260232	0.264068	1.18408	1.28677	0.402593	-0.936825	-0.886946	-0.44985	-0.575422	-1.9904	-1.62808	0.710383	-0.46152	-0.599805	0.375583	-0.161309	0.218649	-1.90881	-0.562751
UNC_KRAS_amplicon_Median_Genome.Biology.2007_PMID.17493263	0.11542	-1.67903	3.61466	0.0101344	-0.0919821	0.582892	0.248589	3.12008	0.754826	-0.351692	0.147359	0.0708864	0.127329	-1.08321	-0.420246	1.71636	1.05712	1.16037	0.342048	0.0308531	0.427075	-0.1442	-0.618743	0.653068	0.355731	-0.219859	0.591942	-0.164198	1.66405	0.281053	1.58078	1.89371	1.0179	0.23573	1.08045	1.6742	0.997736	1.32577	0.566799	-0.330748	-0.40127	0.878911	0.288098	-0.14538	0.87165	0.940572	-0.924231	-0.506941	-0.309529
UNC_MM_BRCAwnt_1pFDR_UP_Median_Genome.Biology.2007_PMID.17493263	-0.709557	0.464764	0.417223	-0.394699	-0.188636	-0.138734	0.600733	0.634343	0.829336	0.0837126	0.164439	0.0333851	-0.72109	0.153019	0.282249	1.73479	0.106569	-0.11947	0.791622	-0.552146	1.09079	-0.397684	-0.586243	2.00421	-0.695799	0.277512	-0.179645	-1.87296	-0.910488	-1.93206	-0.408782	-0.406128	0.0649768	0.113754	-0.50166	-0.616812	0.127889	0.30578	0.692562	-1.32225	-0.225017	0.227001	0.577551	1.94502	0.670538	-0.188398	0.772282	-0.401983	-1.97798
UNC_MM_C3Tag_1pFDR_UP_Median_Genome.Biology.2007_PMID.17493263	0.186841	-0.886618	1.24592	0.0192397	-1.16569	-0.172251	0.851698	1.04648	-0.577944	1.64456	0.835786	0.0263764	-0.767056	-0.686769	0.166565	1.44498	-0.94332	0.235965	0.963137	-0.905591	0.745129	-0.14751	0.239989	1.0926	-0.669956	-0.0318769	-0.281424	-0.492624	-1.00629	-1.43046	0.0747279	0.0833673	0.341308	-0.0666937	-1.55011	0.387529	0.569693	0.765686	1.91474	-1.33144	-0.751938	0.461289	1.04629	1.34342	1.25142	0.90141	-0.106955	-0.896979	-1.0467
UNC_MM_DMBAwnt_1pFDR_UP_Median_Genome.Biology.2007_PMID.17493263	-1.5849	-0.425789	-0.584818	0.131114	0.460283	-0.750252	-0.468515	-0.55089	0.0727118	-1.06376	-1.21958	-0.0272599	0.794596	1.09539	0.21042	-1.52608	1.27585	-0.910252	-0.224783	-0.923055	1.10681	0.410807	-1.89513	-1.63137	1.24686	-1.1045	-0.482924	0.884403	-0.95824	-0.212215	-0.982551	-1.62331	0.506947	0.358601	-0.610062	-0.850094	-1.22418	-0.336098	-1.38441	0.653426	2.90986	0.676334	-0.227189	0.180859	-0.372794	-1.19253	1.50695	1.05685	1.77645
UNC_MM_Myc_1pFDR_UP_Median_Genome.Biology.2007_PMID.17493263	0.101794	-0.237342	0.602104	-1.03383	-0.614464	1.12196	1.10827	1.82369	-0.254612	0.976956	0.302653	-0.489742	-0.338181	-0.844003	-0.273378	1.99193	-0.473112	1.30748	1.15894	0.619026	-0.0114145	0.145083	-0.11933	0.0513578	-0.784677	-0.0845062	-0.771664	-0.810919	1.24299	0.280505	1.06915	1.6535	0.78883	0.582866	1.40163	1.32743	0.75369	1.56612	1.94768	-1.18449	-0.612474	1.21544	0.903493	0.900816	1.58763	1.32673	-0.355936	-0.848362	-1.59836
UNC_MM_NeuPyMT_1pFDR_UP_Median_Genome.Biology.2007_PMID.17493263	-0.0384147	1.05671	0.109764	-0.950918	0.630421	0.670231	0.682761	0.947512	1.88414	0.269389	-1.41651	0.677504	1.45708	-0.477661	0.549961	0.459314	-0.0919523	0.796867	0.989446	0.847502	0.218894	0.900495	0.925087	0.277718	-0.549664	-0.119595	0.773101	-1.81135	0.424121	0.838207	0.0966718	0.963985	1.18316	1.80464	1.60531	0.311445	0.0372999	0.10879	-0.362606	-0.114466	0.339203	1.86887	0.385752	-0.735777	0.671081	0.000929058	-0.128435	-0.571013	-0.984546
UNC_MM_Normal_1pFDR_UP_Median_Genome.Biology.2007_PMID.17493263	-1.16324	-0.909	-0.591865	0.126726	1.10376	0.307252	0.0169467	-0.660478	0.560205	0.525256	-1.17362	-0.160517	1.50645	0.142803	0.535508	-0.656059	1.8902	0.133588	-0.21184	0.506313	1.39772	0.965236	-0.561049	-1.72314	0.739147	-0.697968	-0.113414	-0.766807	0.784159	0.746479	0.956866	-0.880704	-0.998151	1.2514	0.104924	0.923277	0.0667193	-0.422691	-1.02098	1.56925	1.94892	1.50886	1.32022	-1.98247	-0.673545	0.309903	0.138494	1.36288	0.325298
UNC_MM_p53null_1pFDR_UP_Median_Genome.Biology.2007_PMID.17493263	-0.194218	0.0152625	-0.23949	1.00846	-0.140837	0.0933989	-0.272498	0.590076	-0.990028	0.888986	1.47868	0.451927	1.16353	-0.460878	1.01523	-0.0230146	-0.391199	0.994627	-0.471019	0.37283	-0.0666287	1.00437	-0.427078	-0.0690831	0.395862	-0.713279	1.57239	1.33984	2.12643	1.43685	2.63284	0.91698	0.357691	0.363507	-0.308015	1.83556	2.09287	0.248052	1.35116	0.928928	0.761002	0.408379	2.03356	-1.31446	0.445368	1.18714	-0.703478	0.107953	0.974924
UNC_MM_Potluck_1pFDR_UP_Median_Genome.Biology.2007_PMID.17493263	-0.68153	-0.261801	0.689553	1.62709	-0.499601	-0.290389	-0.331004	0.157512	-0.994911	-0.205696	0.737038	0.263824	0.721995	0.785472	-0.0781382	-0.353153	1.63429	0.0189418	-0.484863	-0.694162	0.734277	0.91908	-0.32281	0.317174	1.66387	-0.539365	0.129943	0.547935	0.745156	0.280466	0.566366	-0.060941	-0.407897	0.788056	-0.865298	1.6127	1.49981	-0.25808	0.282908	1.87976	2.65968	0.800685	2.4029	-1.36686	-0.570599	0.931338	0.28646	1.48454	0.224378
UNC_MM_WapINT3_1pFDR_UP_Median_Genome.Biology.2007_PMID.17493263	0.0158365	1.44684	0.182029	-1.33959	0.572053	-0.989182	0.257611	-0.794133	2.24833	-1.13322	-1.16527	-0.156673	0.0512051	0.0278811	-0.073184	-0.0394467	0.635404	-1.71813	-0.57905	0.0310485	0.712671	0.273242	-0.241118	0.688919	-0.961559	-0.617063	-0.0622903	-1.54562	-1.84682	-1.66733	-1.61871	-1.64591	0.439926	-0.0266312	0.591504	-2.03115	-0.919387	-0.44246	-1.73266	-1.13345	-0.285378	-0.0209212	-0.397644	-0.389627	-0.730369	-1.24249	0.378804	-0.195841	-0.332657
UNC_MM_WAPTag_1pFDR_UP_Median_Genome.Biology.2007_PMID.17493263	0.625805	-0.702405	1.30685	-0.341845	-1.19658	0.628755	0.724667	0.93826	-0.0810607	1.62066	0.524397	-0.165022	-0.727408	-0.983202	0.221256	1.78315	-0.787318	0.527976	0.811037	-0.410745	0.811958	-0.0782243	-0.208243	1.35458	-0.857595	0.181181	0.193798	-0.153602	0.163463	-0.908145	0.661559	0.736327	0.715536	0.122312	-1.08175	0.374938	0.728274	0.977682	1.90687	-1.63762	-1.33357	0.225667	0.842045	1.09015	1.36934	1.04672	-0.721515	-1.03742	-1.44246
UNC_HER1_Cluster1_Median_BMC.Genomics.2007_PMID.17663798	-0.200078	-0.630838	0.19603	-0.74323	-1.16227	0.403889	1.48536	1.29201	0.164588	0.284197	1.33306	-0.119457	-0.280941	-0.312704	-0.197875	1.44147	-0.315417	1.21633	0.430667	-0.0915908	-0.0713057	0.219025	0.00570967	-0.293195	-0.293512	0.258603	-1.18828	-1.02159	-0.0794429	-1.3761	-0.0166531	0.259994	0.00932817	0.382346	-0.0219165	0.526001	-0.360212	-0.772609	2.19114	-0.577265	-0.684684	0.158307	1.08111	1.51252	0.682069	0.13923	-0.556394	-0.516943	-1.20688
UNC_HER1_Cluster2_Median_BMC.Genomics.2007_PMID.17663798	0.0377889	-0.17301	0.757326	-0.602078	-1.14916	0.639518	1.50181	1.03031	-0.902941	0.754944	0.99202	0.0515051	-0.902171	-0.710804	-0.289664	2.24094	-0.223859	1.58984	0.779389	0.0704857	-0.457292	0.155029	-0.927194	-0.342674	-0.573875	0.0404231	-0.768941	-0.489358	1.19275	0.442905	0.740727	1.29814	0.0722974	0.188458	0.427762	1.69328	1.16773	1.2481	2.25301	-1.31106	-0.716408	0.851968	1.50303	1.31205	1.68567	1.94573	1.14907	-0.931712	-1.64778
UNC_HER1_Cluster3_Median_BMC.Genomics.2007_PMID.17663798	0.33226	0.145131	1.01343	-0.419778	-0.771806	0.660022	0.704977	1.50528	0.383869	0.902403	0.275101	-0.34434	-0.273386	-0.330365	-0.213164	1.97322	-0.151431	1.14582	1.15199	-0.0892344	0.0233186	0.19579	-0.324938	1.08978	-0.0429101	0.194523	-0.430765	-0.319796	1.61116	0.741645	1.06056	2.50938	0.986712	0.149644	0.974009	2.10291	1.70614	1.86788	2.38792	-0.975821	-0.16409	1.10439	1.26893	1.31828	1.76804	1.4962	-0.27606	-0.503878	-1.39916
Fibromatosis_Median_Lab.Invest.2008_PMID.18414401	-1.07844	-0.626105	0.589766	1.39403	-0.501369	-1.25296	0.443897	-0.820828	-0.89902	-1.30458	0.180059	0.56646	-0.0911729	1.47167	-0.809459	-1.17609	1.9757	-0.216274	-0.47014	-2.06815	0.601823	0.342594	-0.695936	-0.0709435	1.84237	-0.174971	-1.17692	-0.0016509	-0.536128	-0.658661	-0.434491	-0.59904	0.0279918	0.50885	-0.815825	0.323737	0.35489	-0.392314	-0.580054	1.07951	2.95215	0.597339	1.30149	-0.0303985	-0.719312	-0.32128	1.23726	1.0863	-0.156104
Stromal_Signature_Median_Nat.Med.2008_PMID.18438415	-0.611254	0.579611	-0.00390777	0.356054	-1.07982	1.16831	-1.02368	-0.454853	-1.66487	-1.02208	0.160413	-0.0494533	1.11695	-0.00588614	0.502347	-0.536792	1.43211	0.605363	-1.33611	0.40013	0.364736	1.27623	-0.796974	-0.390307	0.537332	-0.0231564	0.446884	1.22966	0.0924607	0.968041	0.760811	-0.127718	-0.070295	0.927399	-0.500755	1.61363	0.608784	0.846167	-0.422585	0.00270534	0.981153	0.359908	0.872993	-0.731416	-0.466182	-0.0507047	0.094313	2.85106	0.877668
Murat_G07_Median_J.Clin.Oncol.2008_PMID.18565887	-0.839502	-0.619633	0.664129	1.078	-0.367627	-1.57162	0.387018	-0.68292	-0.426761	-0.938011	-0.0126833	-0.0668497	-0.511364	0.820627	-0.974782	-0.515906	2.32908	-0.582328	-0.0109929	-1.75252	0.50909	0.292014	-0.871363	0.144983	1.63879	-0.392826	-1.21523	0.100858	-0.864909	-1.48522	-0.642606	-0.547825	-0.000939496	0.577748	-1.31484	-0.00932966	0.0920031	-0.301422	-0.335978	1.14753	2.71332	-0.162118	1.14858	-0.0135013	-1.10305	-0.149853	1.30626	0.182118	-0.434362
Murat_G18_Median_J.Clin.Oncol.2008_PMID.18565887	0.0392089	-0.358641	1.28293	-1.1729	1.48362	0.122423	-0.618704	0.165192	0.870223	-1.44046	-1.13558	-0.394125	2.5506	-1.56523	-0.238656	-1.16979	0.404708	-0.461738	-0.637017	-0.494727	0.0326298	-0.375959	0.0522315	-0.623969	1.18978	-0.558502	2.45959	-0.339154	0.517107	-0.0296569	-0.0808555	-0.554593	-0.321497	0.0837675	0.0539144	0.0299853	-0.724089	-0.728179	-0.456457	2.11353	1.30467	-1.43842	0.894015	-1.8503	-0.979629	-0.571069	0.0104113	1.03356	0.993774
Murat_G24_Median_J.Clin.Oncol.2008_PMID.18565887	0.148493	0.177711	0.412768	1.3131	0.0814078	0.753933	-0.420434	-0.0651009	-1.28773	0.00055934	1.00247	0.424953	1.09762	0.173376	0.591647	-0.726479	0.673931	0.354614	-0.822598	0.431271	0.891492	1.06184	0.0213375	0.273848	0.760701	-0.102102	0.888342	1.14187	1.8645	1.15757	1.25884	0.50896	-0.934053	0.677873	-0.266425	1.59633	1.15822	0.128475	0.452409	1.59564	0.881104	0.361735	1.46034	-1.16703	-0.573071	0.870719	-0.97429	1.20058	0.584796
Wirapati_Proliferation_Median_Breast.Cancer.Res.2008_PMID.18662380	0.297448	-1.35794	1.25667	-0.195786	-1.73279	0.577471	1.28323	0.893689	-0.495552	1.77793	0.511865	-0.272697	-0.878793	-1.06046	-0.370206	1.56861	-0.436984	0.473633	1.25546	-0.321301	0.877824	0.017656	-0.627099	0.53843	-0.361313	0.47221	-0.251051	0.379463	0.473767	-0.567912	0.885709	0.881665	0.442777	-0.0618369	-1.01635	0.968697	0.91868	1.22023	1.95094	-1.30169	-0.758918	0.49129	1.13795	1.41359	1.50235	1.43021	-0.634258	-0.946516	-1.43963
UNC_RB_LOH_Median_Breast.Cancer.Res.2008_PMID.18782450	0.450426	-0.803069	1.11521	-0.296335	-1.18059	0.77639	1.03403	1.24697	-0.266413	1.44497	0.990816	-0.27293	-0.830833	-0.799465	-0.209138	1.82679	-0.464455	0.679683	1.12668	-0.0978061	0.808013	-0.184825	-0.65811	0.970642	-0.680625	0.492212	-0.227687	0.134474	0.751478	-0.28704	0.925315	1.42283	0.655301	-0.104255	-0.478119	1.24474	1.04178	1.36647	2.11995	-1.4085	-1.09632	0.54794	1.13235	1.27701	1.53142	1.42672	-0.552075	-1.04488	-1.67992
UNC_bMYB_Signature_Median_Oncogene.2009_PMID.19043454	0.505878	-1.31273	1.40429	-0.0341519	-1.873	0.630745	1.20381	0.765304	-0.384685	1.74508	0.750824	-0.144086	-0.930435	-0.924331	-0.167603	1.39679	-0.458015	0.499843	1.06853	-0.138545	0.855856	0.0211157	-0.294937	0.924909	-0.497807	0.412501	0.0291491	0.669728	0.324328	-0.718255	0.914256	0.686461	0.470726	-0.149884	-1.45569	0.865741	0.850079	0.900411	1.6554	-1.25779	-0.819645	0.233243	0.97898	1.29556	1.308	1.294	-0.753755	-0.93895	-1.48495
HCK_Median_Breast.Cancer.Research.2008_PMID.19272155	0.198769	0.222082	0.514471	1.59198	0.25537	0.865037	-0.255403	-0.012268	-1.35237	0.191454	0.971785	0.330535	1.12039	0.140704	0.407024	-0.718178	0.686656	0.325561	-0.779901	0.265365	0.94503	0.978605	0.0153436	0.407986	0.792486	-0.0821183	1.02137	0.955429	1.90878	1.11652	1.3123	0.319295	-1.20639	0.749699	-0.124724	1.73608	1.27641	0.217067	0.571163	2.10144	0.995471	0.685958	1.68094	-0.82102	-0.444743	0.951363	-1.21696	1.10274	0.586578
IgG_Median_Breast.Cancer.Research.2008_PMID.19272155	-1.82107	-0.0140392	-1.28385	1.27191	-1.27427	-0.7618	0.298778	-1.16424	-0.659231	-0.837503	0.492187	0.354133	-0.731752	0.663649	1.61634	-0.254463	1.0829	1.26289	0.0139905	1.02089	-0.75381	-1.08505	-2.2185	-0.115328	-0.565057	1.02605	-0.869208	-0.196162	1.02942	-0.92721	0.160052	-1.13827	-0.63792	-0.994448	-0.164275	0.0805084	-0.664538	0.160382	-0.182634	-1.6509	-0.81494	-2.08172	0.0156559	-1.21914	0.0158471	-0.657789	-0.332445	1.47593	0.968681
Interferon_Median_Breast.Cancer.Research.2008_PMID.19272155	-0.491002	0.389415	-0.0808481	-0.0826334	-1.14878	0.592171	-1.88688	0.392742	-0.820889	1.51467	0.857143	2.27015	0.575662	0.641261	0.688512	0.64398	-0.214882	1.7262	-1.2727	-1.09992	0.625568	0.462485	0.134016	0.209168	1.28048	-0.90903	0.812918	1.21802	0.585163	0.890723	0.747097	0.476333	0.196216	0.553519	-0.821446	1.24431	1.6355	-0.346439	2.07859	0.555527	0.572975	-0.438824	1.17465	0.686396	1.15124	0.356749	1.33605	-0.894344	0.541513
LCK_Median_Breast.Cancer.Research.2008_PMID.19272155	-0.536316	0.168287	0.200802	0.415592	-0.681417	0.74582	-0.84255	-0.293883	-1.20343	-0.987249	0.512319	-0.292295	0.102414	-0.401149	0.78387	-0.46833	0.964863	0.567587	-1.27965	0.687175	0.188081	0.670863	-0.688414	-0.0998556	0.329595	0.0184002	0.568834	1.01473	1.77681	0.765269	1.24381	-0.467595	-1.0142	-0.0890313	-0.616859	0.992132	1.13773	0.20598	0.0724939	0.56085	0.238088	-0.818438	0.785775	-1.034	-0.61832	0.546403	-1.0727	2.71797	1.05566
MHC.I_Median_Breast.Cancer.Research.2008_PMID.19272155	-0.098861	-1.17992	0.687648	-0.150754	-1.4001	0.8862	-1.39681	0.206617	0.655406	0.89394	-0.434758	-0.0833545	1.30563	-1.9095	2.19497	-1.53967	-0.33982	0.938642	-1.66283	1.23135	-0.619177	0.118469	0.647534	0.0675407	-0.326723	-0.25387	1.72798	0.858684	0.730987	-0.0427658	2.0287	-1.13657	0.142256	0.343492	-0.326447	0.767731	0.52168	0.447467	1.08011	0.468885	0.85845	0.123795	1.06638	-0.932907	-0.131451	0.390777	0.184312	0.916333	1.01798
MHC.II_Median_Breast.Cancer.Research.2008_PMID.19272155	0.144461	0.629001	0.114074	0.864428	-0.501012	0.649998	-1.14969	-0.211762	-0.807604	0.0584354	0.370489	-0.126633	0.494852	-0.611552	1.40827	-1.39836	0.552108	0.150043	-1.56893	0.932611	0.524592	0.878295	-0.376556	0.0882169	0.453664	-0.25707	0.512339	0.908445	1.24432	1.38675	1.18392	-0.289163	-1.03889	-0.13103	0.0802704	1.05596	0.627082	-0.00344185	0.0695436	1.0438	0.282576	0.12135	0.957345	-1.05387	-0.55219	0.517875	0.273892	1.4236	0.42009
STAT1_Median_Breast.Cancer.Research.2008_PMID.19272155	-0.535024	-0.866547	1.30119	0.0512952	-1.71166	0.827349	-0.923345	0.370437	-0.501922	0.856104	0.747312	0.201697	0.597355	-1.51575	1.62347	0.653183	0.394636	1.11752	-1.80935	0.572232	-0.0704362	0.510759	-0.469425	0.362911	0.0416947	0.348185	0.745299	1.36455	1.63791	-0.0917866	2.28597	-0.484476	-0.255068	-0.895824	-0.354745	1.22775	1.3656	0.796796	0.968406	-0.396124	-0.14499	-1.09183	1.69736	0.244813	0.264224	0.345692	-0.429318	0.32931	0.614214
UNC_Glycolysis_Signature_Median_BMC.Med.2009_PMID.19291283	0.959539	-0.805415	1.12333	0.722595	-0.268733	0.403785	1.11289	2.29724	-1.21545	0.724679	2.08047	1.28186	0.174986	-1.32254	-0.559058	1.68318	-1.09219	1.82587	-0.330927	-0.399244	-0.754763	0.309074	1.69839	-0.0215636	-1.27746	-0.112545	-0.262169	1.18433	-0.605512	-1.74612	0.191774	0.634107	1.00856	0.47513	-0.0403619	1.40285	0.986627	1.03141	0.850367	-0.932168	0.503012	-0.448413	2.14046	0.0339475	0.722038	1.13954	-0.364295	-1.36284	-0.104714
UNC_VEGF_13genes_Median_BMC.Med.2009_PMID.19291283	1.02814	-1.10171	0.890881	1.33312	-0.708911	-0.976383	1.4937	2.87788	-2.33969	-0.947624	1.68961	1.45918	0.363905	-1.29565	-1.48286	1.46858	-0.0329	2.29529	0.41142	-1.64789	0.468068	0.24096	1.89383	0.00923361	0.423445	0.213904	-0.791076	0.863606	-0.310997	-0.456751	-0.394295	1.05172	-0.0316688	-0.793176	-0.830121	1.15761	1.63574	1.16846	-0.327658	0.889774	0.831923	-0.0850913	2.18426	-0.398984	0.898198	1.34818	-0.837222	-0.914093	-0.582053
UNC_Claudin_Low_29_Median_Cancer.Res.2009_PMID.19435916	0.0356026	0.941517	0.959419	0.119	0.284998	0.787466	1.59001	0.947648	1.28634	-0.961545	0.532319	0.203671	1.3114	-0.254993	0.61152	-5.08745	-0.363828	-0.0781083	0.48856	1.23936	0.759261	0.314713	0.0380594	0.516009	-0.726101	0.30014	1.33679	-1.05049	-1.0059	1.05037	0.376733	0.703994	1.42825	1.94088	0.865894	-0.139571	-1.2498	-0.373231	-0.708886	-1.41464	-1.17819	0.571223	-0.0946875	-1.17725	0.553228	0.73448	-0.298807	-1.1005	-1.12635
UNC_METAPLASTIC_Up_Median_CanRes.2009_PMID.19435916	-0.403885	0.068223	-0.517879	1.14744	0.985989	-1.88558	-0.811606	-1.34263	-0.207737	-0.383818	0.177885	-0.969364	-0.738577	0.635097	0.382094	-0.129559	0.95364	-1.8133	-1.31531	-0.464067	-0.141407	0.00472323	-0.229774	1.77656	-0.440895	-1.04011	0.373896	0.380329	-1.57299	-1.3472	-1.15299	-1.98952	-1.34036	-0.893677	-1.64357	-1.32593	-0.614116	-1.26463	-0.614015	1.29808	0.819086	-1.68866	-0.0961332	0.347425	-2.42029	-1.76822	0.12937	0.159963	0.61441
UNC_Lung.WNT.DiMeo_Median_Cancer.Res.2009_PMID.19549913	-1.19942	1.40303	-2.16446	0.940436	1.82747	-0.490722	-1.48393	-0.388677	1.56899	-0.931254	-1.33869	1.24389	1.79097	0.873033	1.51603	-0.812219	0.51134	-1.05268	-2.43291	-0.213631	1.23976	-0.11454	-0.787041	-1.83025	1.4179	-0.124783	0.692293	-0.362773	-1.80142	-1.05699	-0.174766	-1.51811	-0.878141	1.27119	-0.702062	-0.176401	-2.09133	-1.10781	-3.27478	1.77617	0.751907	0.171125	-0.546341	0.502513	-1.78338	-1.70605	1.35336	2.20301	0.162695
Luminal_Progenitor_Down_Median_Nat.Med.2009_PMID.19648928	-0.398122	-0.11546	0.883365	0.451912	0.331209	-0.531807	0.630917	-0.202623	-0.689135	-0.870224	0.288803	1.31006	0.392328	1.48879	0.392104	-0.395802	0.788072	-1.01598	-0.211923	-1.04249	-0.169247	0.670585	1.72559	0.0521067	0.885163	-0.261182	0.963728	-0.136503	-1.549	-0.653778	0.0401594	-1.80267	0.0487047	0.134096	-1.63873	0.230643	0.616419	-0.907554	-0.867747	1.64787	2.16323	0.283152	1.31127	-0.869913	-0.687968	0.698882	0.913743	0.989406	0.222356
Luminal_Progenitor_Up_Median_Nat.Med.2009_PMID.19648928	1.44395	-1.16349	0.708813	-0.769805	-1.0341	1.51962	0.690247	1.47198	-0.788228	1.54763	0.960278	0.212643	0.65243	-1.41538	0.0202605	-0.470076	-0.478905	0.776737	0.371412	1.05423	0.372184	1.19686	0.0835964	-1.84396	0.254274	-0.948097	0.430734	2.68427	0.706982	0.14265	1.09295	0.589362	0.0971581	0.623108	-2.12945	1.77535	0.301109	0.365667	1.60168	-0.561823	0.330015	0.613773	0.87585	-0.669508	0.0177442	0.549288	0.0447149	0.332032	0.535201
MASC_Down_Median_Nat.Med.2009_PMID.19648928	0.399713	-0.0478655	0.282515	-0.819667	0.5623	0.660681	-0.140026	1.93579	1.56219	0.455966	0.242742	0.316039	1.54081	-0.857725	0.51648	-0.189286	-0.898033	1.46761	0.665462	0.891672	-0.156255	0.576869	0.294444	-0.487455	-0.760766	-0.782738	0.792151	-1.13879	0.896106	1.19754	0.904797	1.12181	2.01047	1.69009	1.74061	0.818665	0.340832	0.350494	0.189897	-1.01998	-0.571342	1.53066	0.588315	-1.30589	1.0329	0.787383	-1.11535	-0.93611	-0.471893
MASC_Up_Median_Nat.Med.2009_PMID.19648928	-1.09202	-0.696896	0.541313	0.971635	0.119621	-1.11543	0.0755623	-1.4629	-1.15886	-0.442164	-0.318451	0.112637	-0.458785	0.968543	-0.697057	-0.203454	1.54111	-0.927193	-0.686927	-1.72944	0.990463	0.285632	-0.683107	-0.51479	1.82695	-0.387491	-0.897498	0.290722	-1.14171	-1.25262	-0.976668	-1.35852	-0.841128	0.0212401	-1.42414	-0.0737011	0.0271107	-0.396008	-0.710881	1.50263	3.12003	0.070832	1.2974	0.216135	-0.784152	-0.589262	1.64746	1.26257	0.264894
Mature_Luminal_Down_Median_Nat.Med.2009_PMID.19648928	-0.856167	0.00431254	0.312377	1.11975	0.059873	-0.449023	-0.464959	-0.222097	-1.12378	0.00910241	-0.122013	0.0261741	-0.250565	0.55543	0.133992	-0.0437883	1.95352	-0.798116	-1.26016	-0.385254	1.3675	0.629796	-0.751683	0.034609	1.33989	-0.0226173	-0.236915	0.235088	-0.639943	-0.579359	-0.357439	-1.39312	-0.740026	-0.190696	-1.03046	0.462996	0.281748	-0.220442	0.285701	1.86094	2.81358	-0.100905	1.23853	0.835093	-1.05049	-0.479567	1.36133	1.99763	0.22411
Mature_Lumina_Up_Median_Nat.Med.2009_PMID.19648928	-0.368717	0.391305	0.693144	-0.366294	1.36231	0.274253	0.156709	0.878691	1.70168	-0.806695	-0.166823	1.39443	2.51499	-0.121727	1.56618	-1.6017	0.921679	-0.296258	0.262105	0.379061	0.38846	0.96839	0.509474	0.0956008	0.27734	-0.296919	1.74163	-0.363194	-0.0890457	0.734403	0.185969	-0.674869	1.61975	0.78215	-0.523862	-0.0981297	-0.0165277	-1.402	-0.997019	-0.172575	0.409717	1.1259	-0.369132	-2.6903	0.187469	0.977655	-0.227272	-0.388585	0.779448
Stromal_Down_Median_Nat.Med.2009_PMID.19648928	0.188297	0.153154	0.715638	-0.339458	-0.449979	0.260718	-0.0681977	1.55776	0.622066	-1.33734	0.649232	0.490353	1.64392	0.0711508	0.863635	-0.970845	-1.99278	0.688892	0.376221	0.105322	-0.250544	0.240802	0.74699	0.440417	-0.362973	-0.301685	1.06003	-0.43955	-1.62166	-0.759652	0.335355	-0.0172722	1.50274	1.50122	0.253464	0.435299	0.449896	-0.565736	0.488037	-1.93904	-1.64052	1.03547	0.598778	-0.279928	0.650145	0.0325743	0.87372	-1.52807	-0.350268
Stromal_Up_Median_Nat.Med.2009_PMID.19648928	-1.30752	-0.223021	0.111513	1.42286	-0.0300713	-0.95676	-0.253384	-1.33245	-0.680141	-0.650784	-0.253528	0.0969609	0.19234	1.09011	-0.551505	-1.34355	2.1365	-0.555062	-0.548148	-1.28453	0.841464	0.504506	-1.03037	-0.292003	1.84251	-0.230298	-0.486701	0.362542	-0.0388444	-0.47128	-0.115406	-0.902114	-0.656421	0.124718	-0.957916	0.310344	0.108086	-0.324854	-0.44132	1.77445	3.04983	0.00801856	1.04942	-0.308118	-0.899596	-0.476239	0.875569	1.75637	0.497757
UNC_MS_CD44_DOWN_Median_PNAS.2009_PMID.19666588	0.45953	0.790425	-0.032469	-1.60244	0.771513	0.042981	0.271978	0.366697	2.01988	-0.840509	0.380214	0.359386	0.121742	0.355114	1.55717	-1.22266	-0.520287	-0.524597	0.566183	0.419853	1.06808	0.509758	-0.346677	0.905296	-0.756399	0.077955	0.516263	-0.995431	-1.53841	-0.198901	0.274421	0.194509	1.46527	1.41671	0.550309	-0.926044	-0.37694	-0.264709	-0.441026	-1.37242	-1.74794	1.11063	-1.19694	-0.332486	-0.187712	-0.668797	0.674114	-1.40987	-1.51291
UNC_MS_CD44_UP_Median_PNAS.2009_PMID.19666588	-0.928064	0.515752	-0.170122	0.591507	1.10996	-1.64425	-0.0816909	-0.0243875	-0.623128	-1.17322	-0.206759	-0.46804	-0.0297091	0.776155	0.137789	0.746831	1.19754	-0.62865	-1.43093	-0.121483	1.08824	-0.256831	-0.0580801	1.4309	-0.2706	-0.624441	0.587971	-1.04401	-0.865995	-2.3559	-0.530865	-2.68769	-2.57985	-0.360818	-1.45025	-1.25367	-0.28113	-2.48927	-0.603006	1.27461	0.942889	-2.06027	0.369411	-0.614953	-1.78747	-1.61241	0.703143	2.56488	-0.490767
UNC_Troester_Wound_Signature_Median_Clin.Cancer.Res.2009_PMID.19887484	-0.826813	-0.547911	0.654776	0.404218	-0.242616	-1.44776	-0.271712	-1.56684	-1.70103	-1.8578	-0.342482	-0.424638	0.415976	0.80553	-0.319073	-0.928964	1.12463	-0.144587	-1.16724	-1.37363	0.722546	0.401902	-1.27127	0.300362	1.44604	-1.15298	-0.138124	0.235814	-0.423742	-0.314247	0.034989	-0.853057	-0.100895	-0.327189	-1.99164	0.00931447	-0.64826	-0.0766895	-0.26502	1.15323	2.72732	-0.209531	0.367505	-0.96457	-1.07868	-0.106573	1.90918	0.824305	1.46148
UNC_Duke_Module01_acidosis_Median_Mike_PMID.20335537	-0.672929	-0.521944	0.244832	0.0866494	-0.0207491	-1.15465	-0.623442	0.705023	0.512347	0.599354	-0.998396	-1.35566	0.896135	0.254819	1.26905	-1.20165	1.37852	-0.674891	-1.24677	0.774914	-0.145488	0.826003	0.964833	-0.305381	0.28223	-0.469293	-0.0160697	0.256094	-0.647441	-0.396573	2.10024	-0.471949	-0.172397	0.975619	-0.340586	0.834121	-0.0291264	0.474427	0.425986	1.88423	1.70536	0.854749	1.13801	-2.55234	-0.67771	0.750898	1.12922	2.47974	1.48499
UNC_Duke_Module02_akt_Median_Mike_PMID.20335537	-0.0262144	-0.220302	1.06781	-0.111516	0.0809937	1.20203	0.323047	1.33341	0.648277	0.478038	-0.141382	0.636861	1.82404	-0.441713	0.137349	1.52239	-0.22057	0.922332	0.192313	0.512797	1.77334	0.673783	0.0827618	-0.226379	-0.0255578	0.380624	0.306734	-0.415076	1.98752	1.57438	1.99688	1.80244	1.81049	1.46203	0.478815	1.89941	0.0134274	1.31395	1.17138	0.190246	0.771387	1.6226	1.94494	-0.193764	1.52388	1.58916	-0.973302	0.000681246	-1.15655
UNC_Duke_Module03_betacatenin_Median_Mike_PMID.20335537	0.64999	-0.696486	1.50372	-0.718571	-1.32407	0.973637	1.28565	1.00961	-0.510932	1.61635	0.565537	-0.330675	-0.954848	-0.682468	-0.0746687	1.76687	-0.738721	0.560001	0.862111	0.00644809	0.576182	0.535008	0.170697	0.432424	-0.512471	0.290922	-0.663375	0.0824098	0.720798	-0.453714	0.823574	1.19269	0.529815	-0.141021	-0.113708	1.14103	0.990689	1.5975	2.04805	-1.45622	-0.815055	0.464957	0.86893	1.17584	1.43147	1.36534	-0.0929047	-0.550463	-1.56313
UNC_Duke_Module04_e2f1_Median_Mike_PMID.20335537	0.491556	0.474238	1.42633	-0.4054	-0.414203	0.501248	0.176866	-0.11061	1.62993	0.743314	0.566466	0.600514	0.117621	-0.770751	0.825349	1.15368	-0.479618	-0.450787	0.489861	-0.241947	1.9579	0.150403	-0.459033	1.43461	-0.853741	0.513993	0.708196	-1.05933	-0.303173	-0.223983	0.234289	0.323338	0.303252	0.95872	-0.6255	0.631799	0.0630678	2.0876	1.53241	-0.997878	-0.239017	0.835255	0.425985	0.268698	0.914506	0.142051	-0.257803	-0.154887	-1.25434
UNC_Duke_Module05_egfr_Median_Mike_PMID.20335537	0.671877	0.829151	1.88254	-0.119889	0.483404	-1.46428	-0.397024	1.01465	0.774475	-1.88646	0.492785	-0.00209136	0.917508	0.711306	0.562497	0.660551	0.582538	-0.23269	-1.49363	-1.01991	0.62876	0.0685905	0.638228	2.39861	-0.565232	-1.04108	1.74053	-0.740712	-1.70943	-1.53992	-0.702035	-0.719492	0.9421	0.177655	-0.71165	-0.365704	0.472806	-0.919233	-0.484001	0.29172	-0.3307	-0.991333	0.630118	-1.3303	-0.907475	-0.833256	0.782087	0.715479	-0.958748
UNC_Duke_Module06_er_Median_Mike_PMID.20335537	-1.23926	-0.269798	0.999902	-0.937519	1.40289	1.90363	0.780644	1.24166	1.36522	-1.08929	-1.4209	0.201639	1.92655	0.499217	-0.382957	-0.791563	0.255103	0.352858	0.214135	1.66689	0.60295	1.06504	-0.295338	-0.9803	1.28875	0.580665	1.37462	-0.922016	-0.183929	1.07184	0.159718	-0.3659	0.196427	1.15144	1.6076	0.467373	-0.16326	-0.772864	-1.15138	-0.336668	0.280976	1.69094	0.409531	-0.992019	-2.07901	-0.0346739	-1.91413	-0.00728023	0.173702
UNC_Duke_Module07_glucosedepletion_Median_Mike_PMID.20335537	-0.80441	-0.0815415	0.114185	0.348518	-1.07067	-0.316763	0.054963	0.70812	1.73799	0.171062	0.374653	0.439913	-0.144158	-0.474435	-0.0389058	0.912788	1.61735	1.24461	1.19342	0.718942	1.01626	0.473161	-0.241002	1.0685	-0.609843	0.522609	0.240137	-1.12799	1.44931	-0.583431	1.65578	-0.858788	0.0805579	0.389059	-0.514623	0.358613	-0.136207	0.733971	0.959162	0.368501	0.801361	-0.682877	1.14101	-0.637137	1.25635	0.294847	1.84043	-0.13741	-1.23429
UNC_Duke_Module08_her2_Median_Mike_PMID.20335537	0.367102	1.39079	0.0728405	0.336601	0.128874	-0.879893	0.115891	1.11422	0.2375	-2.01603	0.997656	0.60255	0.376051	0.4503	1.42734	-0.550749	-0.053112	-0.0710733	-0.453046	-0.41336	1.09925	-0.709538	-0.242706	0.757338	-0.881944	-0.538654	0.811491	-1.21182	-3.32388	-2.47299	-0.344949	-1.80168	0.241565	1.03818	-0.60512	-2.3441	-1.58046	-2.82354	-1.13116	-0.54035	-1.11612	-1.07568	-0.721533	-0.471361	-1.59017	-1.81337	0.260802	-0.0660199	-0.828516
UNC_Duke_Module09_hypoxia_Median_Mike_PMID.20335537	1.65506	0.0455603	1.83966	1.00837	-0.550326	-0.981713	1.35735	1.6986	0.219392	0.00436788	0.906999	0.700515	-0.432934	-0.981162	-0.474248	1.29279	-0.119779	0.269425	0.244421	-0.828898	-0.19297	-0.14896	2.72898	1.35573	-1.39234	-0.271243	-0.619064	0.218109	0.0134466	0.0695896	-1.023	2.04571	1.33246	-1.79965	-0.818138	1.8039	2.39124	1.68903	-0.22656	-0.400114	-0.601583	-1.35438	2.11857	-0.0163147	0.579693	0.388212	-0.672701	-1.33429	-0.829692
UNC_Duke_Module10_ifna_Median_Mike_PMID.20335537	-0.253417	-0.0807361	0.644714	-0.0965595	-1.4755	0.595281	-1.34062	0.385801	-0.475236	1.35603	0.825354	1.3218	1.03637	-0.324396	1.43517	0.448666	-0.0777901	1.49648	-1.50937	0.0828374	0.489035	1.00998	0.174077	0.329207	0.0634541	-0.697331	1.31133	1.34498	1.308	0.529681	0.787751	-0.488378	-0.0131225	0.13425	-0.381415	1.34591	1.39274	-0.02984	1.78341	0.450364	0.441801	-0.321487	1.35913	-0.034711	0.442102	-0.276452	0.934392	0.0632904	0.717065
UNC_Duke_Module11_ifng_Median_Mike_PMID.20335537	-0.247762	-0.298706	0.921119	-0.100576	-1.16873	0.694239	-1.4079	0.75066	-0.549556	0.923136	0.737924	0.575919	0.877508	-0.396146	1.37871	0.410682	0.27737	1.31948	-2.25587	0.406213	0.132038	1.15387	0.1446	0.276198	-0.176561	-0.50966	1.35245	1.51472	1.73104	0.328527	1.05067	-0.372205	-0.2704	-0.480328	-0.318859	1.18988	1.57103	0.0817372	1.40045	0.605677	0.229143	-0.745015	1.3914	0.0637761	0.407772	-0.380867	0.774888	0.54367	0.881438
UNC_Duke_Module12_lacticacidosis_Median_Mike_PMID.20335537	-0.0374975	0.870883	1.44766	0.265578	-0.218617	0.659382	1.21558	1.1696	1.41673	0.0992366	-0.0947825	-0.584824	0.132905	-0.509094	-0.0802227	0.125242	-0.244908	0.221606	0.993788	0.0251667	1.51962	-0.330053	0.0323576	0.536931	-0.314935	-0.357071	-0.185131	-0.652502	-2.48111	-2.11458	0.109559	-1.33765	-0.10742	0.178066	-1.19202	-1.33377	-0.769735	0.0530872	0.688928	-1.17043	-0.124242	-0.555943	0.616894	0.643813	0.540693	-0.549647	0.521259	-0.647535	-1.40282
UNC_Duke_Module13_myc_Median_Mike_PMID.20335537	0.057125	-0.33356	0.967986	-0.887961	-0.556689	0.678115	0.936062	1.85987	-0.442612	0.299858	0.459777	-0.783071	-0.859428	-0.310454	0.0733879	2.43221	-0.29177	1.21102	0.900163	0.368563	0.227121	0.00389808	-0.280729	0.186396	-0.853128	-0.129227	-0.818826	-0.197139	1.0787	-0.39425	0.69472	1.63118	0.591328	0.0712779	1.27676	1.2033	1.0907	1.1808	2.12606	-1.19551	-0.809949	0.370502	1.07994	1.45261	1.41911	0.916441	0.435838	-0.708953	-1.7036
UNC_Duke_Module14_p53_Median_Mike_PMID.20335537	0.466663	0.374448	-0.943016	-1.29024	1.97235	-1.14681	-0.18451	-0.0515454	1.23781	-0.462532	-1.54544	-0.0632797	0.132562	-0.253298	-0.101884	0.404438	-1.18072	-0.211488	-0.391005	0.872848	-0.533161	-0.145276	1.46255	0.07081	-1.70774	-0.327447	-0.172815	-1.29828	-0.585228	-0.0837387	-1.63019	-1.55296	-0.00242617	-0.102464	1.71063	-1.90166	-1.61726	-0.561676	-1.06701	0.0531567	-0.807075	-0.89617	-1.32237	-0.348762	-1.1275	-2.35692	-0.293027	-0.626963	-0.248812
UNC_Duke_Module15_p63_Median_Mike_PMID.20335537	0.794829	0.267761	0.532401	-0.454425	-0.139373	0.322262	1.05785	-0.128593	-0.679535	1.48493	0.35809	1.0494	0.0503344	0.682326	-0.888463	0.190097	-1.2504	-0.774777	-0.399991	0.507027	0.950917	0.739962	0.806062	0.735088	-0.557884	0.241429	0.357316	-0.296635	-0.343494	0.651152	0.0941165	0.536779	1.44019	1.09352	-0.184982	0.263258	-1.34722	1.5257	2.13006	-0.715875	-0.678242	0.384055	1.466	0.567621	0.788803	1.13038	-1.03591	-0.69705	-1.16297
UNC_Duke_Module16_pi3k_Median_Mike_PMID.20335537	0.942291	0.967731	1.35013	-0.4195	-0.421179	0.0237927	0.656663	0.918125	0.518146	0.701347	1.05754	-0.00301719	-0.275441	-0.118441	0.968542	1.62585	0.0907686	0.0289941	0.427419	0.101547	1.49995	0.457604	-0.0222974	1.66014	-0.693518	0.0427655	0.244924	-0.932563	-0.206766	-0.915854	0.441002	0.61964	0.594191	0.761261	0.29835	0.410597	0.158	0.752305	0.848699	-0.849407	-0.555664	0.169587	0.600541	0.542818	0.805929	0.129962	0.624221	-0.170659	-2.00356
UNC_Duke_Module17_pr_Median_Mike_PMID.20335537	0.465424	-0.94023	-0.920989	-1.46878	0.108929	0.358725	1.34363	0.874884	0.0550382	0.151725	-0.448974	-0.288361	0.405325	-1.04118	-0.497355	0.664948	0.0736425	0.308274	1.09352	1.21871	-0.491598	-0.0123949	0.532132	-0.911918	-0.542045	-0.537133	-0.869321	-1.46159	0.37739	1.47037	0.908727	1.24094	0.400441	0.934903	2.11622	0.601038	-0.945901	1.28115	0.610292	-0.229831	-0.0188859	2.62848	0.468132	0.00443771	0.455248	0.46864	-0.310488	-0.334226	-1.10999
UNC_Duke_Module18_ras_Median_Mike_PMID.20335537	0.460854	-0.263128	2.29218	-0.674115	-1.40477	0.189694	1.1521	1.85957	-0.694244	0.359162	0.531019	-0.368839	0.100438	-0.885475	0.111731	2.27642	0.122771	1.31642	0.936225	-0.343374	0.0725414	0.761478	-0.163411	0.827387	-0.115829	-0.262346	-0.625124	-0.227524	0.887872	-0.351857	1.29092	1.12663	1.04294	0.193889	-0.331898	1.93866	2.17399	1.23642	2.23406	-0.688724	-0.0944017	0.407928	1.8773	0.623629	1.40096	1.68516	-0.881236	-0.188867	-1.15976
UNC_Duke_Module19_src_Median_Mike_PMID.20335537	-0.438776	-0.307236	0.372311	-0.584938	-1.23611	0.89633	0.647567	2.20479	-0.972029	-1.19754	0.830475	-1.65022	1.09756	-1.46187	-2.1658	1.59336	0.306329	2.31365	0.0734546	-0.34308	-0.788873	0.13479	0.0356987	0.28776	-0.913982	0.213271	-0.107001	-1.78066	1.68955	-0.350227	0.882623	-1.02185	2.06601	-0.0200343	0.806618	1.81864	1.5045	2.07155	-0.741705	-1.00369	0.521995	0.638061	1.03642	0.997476	1.69695	-0.0226658	-0.947561	0.948062	-0.0967356
UNC_Duke_Module20_stat3_Median_Mike_PMID.20335537	0.517301	0.126706	0.742842	1.34939	-0.839548	-0.849393	0.421652	1.77653	0.235938	-0.562372	1.47483	-0.732559	0.388244	0.167319	-0.930288	2.19689	1.486	1.6173	-0.464988	-0.792404	-0.393729	0.56207	0.620387	0.930346	0.192347	-0.811886	0.705503	0.764151	-0.538269	-1.32738	0.270738	-0.166433	-0.151104	-0.834228	-0.0836604	0.509642	0.413719	-1.1761	0.320214	2.38952	0.355883	-0.942657	1.30308	-1.64972	0.783162	0.872238	-0.186769	0.922941	-0.634171
UNC_Duke_Module21_tgfb_Median_Mike_PMID.20335537	-0.733513	0.327179	0.0620338	0.740403	0.0148126	-1.46574	0.169382	-0.30409	0.00372547	-1.52612	-0.547699	-0.168557	0.00181692	-0.0200968	-0.369182	-0.381012	0.568119	-0.416639	-0.654257	-1.12169	0.377662	-0.0853196	-0.985667	0.486691	-0.575199	0.692582	1.14054	-0.883534	-2.71496	-3.78166	-0.854157	-3.18093	-0.166719	-0.298129	-2.09864	-1.47275	-0.217319	-2.10384	-0.329688	1.12165	-0.28343	-2.0263	-0.731978	-0.0405888	-1.23296	-1.3773	0.774007	1.00329	-0.123205
UNC_Duke_Module22_tnfa_Median_Mike_PMID.20335537	-0.687617	0.411185	1.17169	0.681548	-0.875747	-0.175079	-0.639913	1.22636	-0.379349	0.697292	1.63623	-0.130123	0.768441	-0.910065	0.768711	0.431018	0.805248	1.45218	-1.58935	0.00932506	-0.240865	0.773136	0.562677	0.79757	-0.259404	-0.556951	0.986992	1.2757	1.8921	0.215568	0.988586	-0.338595	0.158423	-0.412925	0.00186487	1.05449	1.7634	0.0309099	1.38929	1.16594	0.34682	-0.778653	2.18456	-1.40097	0.613738	-0.362025	-0.293905	0.459147	0.700932
Lim.et.al.2010.Conserved.aMaSC_Median_BCR.2010_PMID.20346151	-1.28087	-0.527195	0.801797	1.27186	0.0389454	-1.06536	-0.0613514	-1.17109	-0.898799	-0.831505	-0.232222	0.135082	0.0709531	0.844189	-0.644501	-0.861039	1.85388	-0.866177	-0.840725	-1.74766	0.710041	0.375472	-0.712762	-0.553657	1.72422	-0.550967	-0.588703	0.351721	-1.06393	-1.05302	-0.854027	-1.21171	-0.368065	-0.105788	-1.34713	-0.0707419	0.0646498	-0.618438	-0.488006	1.65908	2.91183	-0.0261893	1.11578	-0.123315	-0.976413	-0.466492	1.24945	1.34474	0.807304
Lim.et.al.2010.Conserved.Luminal.Progenitor_Median_BCR.2010_PMID.20346151	0.721698	-0.0320005	-0.430214	0.0660478	-1.57093	0.492233	-0.0234076	-0.495037	-1.37547	0.670542	0.223049	0.859264	0.731904	0.533903	0.842511	-1.67958	0.659684	-0.350863	0.0686747	0.101434	-0.177186	1.59585	1.1234	-0.994182	0.704125	-0.125021	-0.263446	1.78845	0.881921	0.678236	0.21659	-0.320595	-0.188556	0.362853	-1.82712	0.295341	0.30371	-0.635507	0.417193	1.0436	0.885409	-0.325595	0.558115	-1.2085	-1.77035	-0.562911	0.420442	0.326495	1.42937
Lim.et.al.2010.Conserved.Mature_Median_BCR.2010_PMID.20346151	-0.449043	1.23807	-0.359704	-0.487711	0.885052	0.104957	0.822045	0.178938	2.50991	-0.606244	-0.568877	1.09163	1.58431	0.215605	0.803272	-2.81243	0.751508	0.0701106	0.236088	-0.402799	0.481176	0.201374	0.399288	-0.749368	0.110114	0.253636	1.1301	-1.02632	-0.8591	-0.891319	-0.446978	-1.68311	0.530567	1.37184	0.0883478	-1.61221	-1.09035	-1.47286	-1.30753	-0.805315	-0.393918	0.709272	-1.15018	-1.2366	-0.708864	-0.257069	0.873108	-0.947855	0.236374
Taube_EMT_down_Median_PNAS.2010_PMID.20713713	0.289815	0.280876	1.70011	-0.900088	0.190801	0.0597036	-0.274858	2.16436	0.778324	-1.03804	0.790083	-0.0239158	1.3243	-0.0796675	0.559007	1.09872	-0.510713	1.37774	-0.210089	0.224047	0.123725	0.514793	0.128277	0.791407	-1.36254	-0.776417	1.09742	0.191967	-0.647268	-0.493486	0.645954	0.342166	1.42957	0.603683	0.627667	0.750707	1.03936	0.146034	1.08074	-0.904683	-1.48373	0.0117304	0.746558	-0.479939	0.601655	0.0434355	0.401747	-1.24018	-1.00946
Taube_EMT_up_Median_PNAS.2010_PMID.20713713	-1.06662	0.338458	1.13201	0.826511	-0.341679	-0.819963	0.651486	-0.356384	0.217509	0.986031	-0.459068	0.604829	0.371872	0.7039	-0.684644	0.53009	1.85479	-0.634447	-0.00779821	-0.845306	1.35009	0.968251	-0.00423347	1.25789	1.00855	-0.340095	-0.250421	-1.31793	-0.00651595	-0.117194	0.0796604	-0.0422838	0.926809	1.51612	0.179024	1.19613	0.926552	1.27015	0.923301	1.03322	3.05381	1.93192	2.36081	-0.181392	0.169548	1.0044	-0.059555	0.938185	-0.789646
MDACC.FNA.1_MedianJ.Clin.Oncol.2010_PMID.20805453	-0.00697628	0.00347464	0.448633	1.86151	0.0268284	0.465925	-0.647659	-0.233519	-1.21569	0.392456	0.485937	0.320604	0.605037	-0.243587	1.16966	-0.843445	1.28935	0.287645	-1.01875	0.716986	1.04638	0.978822	-0.481693	0.0491992	0.614235	-0.0338443	0.378269	1.09289	0.915039	0.627181	1.25151	-0.0238722	-1.06451	-0.0946586	-0.17534	1.10516	0.592314	0.0266903	0.380662	1.62825	0.997582	0.334621	1.59295	-0.843733	-0.750399	0.464129	-0.484739	1.46162	0.444204
MDACC.FNA.2_MedianJ.Clin.Oncol.2010_PMID.20805453	-1.15403	-0.691372	0.676101	1.30041	-0.335423	-1.58622	0.274078	-0.873447	-0.847039	-1.25229	-0.0883658	0.205324	0.0567151	1.3965	-0.645698	-1.10952	1.99108	-0.478027	-0.537156	-1.96838	0.55717	0.523382	-0.867463	-0.0203997	1.72078	-0.416943	-0.982641	0.190312	-0.446079	-0.736608	-0.501736	-0.45449	-0.194144	0.436707	-0.908067	0.288397	0.367996	-0.311769	-0.487396	1.37753	2.99078	0.351514	1.07721	-0.619698	-0.805241	-0.203629	1.1962	1.28977	0.195651
UNC_C_MYB_Signature_Median_PLoS.One.2010_PMID.20949095	0.27615	0.253364	0.47624	-0.256872	0.0446868	-0.125065	-0.459248	0.494615	0.884628	0.898858	-0.791518	1.20578	-0.618011	0.0706991	0.442728	2.27285	-0.336986	-0.5551	0.394847	-0.144985	1.26798	1.34797	0.474765	0.831326	-0.459044	-0.115909	-0.784646	-1.1926	-0.186187	-0.0730879	-0.798937	0.471193	0.551327	0.806592	-0.00509252	-0.301058	0.538766	0.567213	0.562722	-0.993204	0.522353	0.330558	0.462047	1.24011	0.103761	-0.430775	0.934833	-0.109192	-1.65361
UNC_11q13_Amplicon_Median_BMC.Med.Genomics.2011_PMID.21214954	0.392099	-0.696738	-0.211712	-0.581697	-0.593351	1.90429	-0.136118	-0.0384738	0.0908796	0.504167	0.0633046	0.534553	0.214207	-1.04797	1.15518	0.234506	0.685002	-0.307486	0.67127	2.3246	-0.514682	0.932595	-0.247009	-0.428904	-0.660924	2.06073	-1.8231	-1.77776	1.94416	-0.659762	0.0985503	1.3812	0.795126	0.663859	0.658764	-0.281473	0.742804	0.319165	-0.532326	-1.09291	-0.490201	1.51586	0.334067	0.624782	0.709954	0.00314076	0.808171	-0.368689	-1.23713
UNC_12qMDM4_Median_BMC.Med.Genomics.2011_PMID.21214954	0.300916	-0.0108092	0.0554705	0.0571788	-0.476019	0.392748	0.427956	1.77155	0.786473	0.404537	-0.466909	0.204069	-0.266299	-0.950763	-0.378723	1.15038	-0.00791392	1.06562	0.918635	0.0103198	0.366388	-0.150971	-0.36228	0.440473	-0.584132	0.46893	4.02883	0.0485074	1.0164	-0.240043	0.421065	0.389088	0.104129	0.0624548	0.439498	-0.0536167	0.657284	1.54801	0.255762	-0.963132	-0.258888	4.56041	-0.368211	0.563631	1.94678	-0.83466	-0.586045	-0.46541	-0.787893
UNC_13q14_Amplicon_Median_BMC.Med.Genomics.2011_PMID.21214954	-1.31435	0.59471	-0.384123	0.624222	0.480573	-0.881872	0.391104	0.595017	0.824795	2.96193	-0.580028	-1.72968	0.17884	-1.54415	-0.0628212	1.31228	-0.592269	0.880122	0.867135	0.425476	-1.51191	-1.39518	-0.2383	0.652634	-1.57778	-0.923756	-0.119161	-0.0246472	1.4115	-1.1353	0.299787	2.41958	1.01873	0.77266	1.70353	0.192385	-0.217198	0.442366	0.535755	-0.482951	0.180524	0.113345	-0.148156	0.96359	2.08339	-0.407846	-2.74707	-0.198329	0.159354
UNC_15q25_Amplicon_Median_BMC.Med.Genomics.2011_PMID.21214954	-0.147366	-0.452612	0.570866	-0.672425	0.169767	1.40078	0.0863696	2.50095	0.464802	1.15735	-1.67741	-0.44734	2.47774	-0.906233	-1.49936	1.22428	-1.38891	1.53131	2.0489	0.435859	-0.982612	0.148437	1.45686	0.627284	-0.477722	0.14163	0.530849	0.0690766	1.78644	1.18358	1.60016	0.860214	1.33089	1.22021	1.85382	1.09595	-0.109219	-0.247978	-0.0903663	-0.285292	-0.384695	0.484545	1.0312	-0.481777	0.944707	0.879136	-2.26759	-0.300094	0.187488
UNC_16.13_Amplicon_Median_BMC.Med.Genomics.2011_PMID.21214954	0.598175	0.468509	-0.436275	-0.61018	-0.434767	-0.473766	1.45902	0.7475	-1.53842	0.626261	-0.272495	-0.408186	-0.194132	-0.951581	-0.993557	-0.495845	-0.730019	-0.166579	-0.228206	0.329341	-0.520368	-0.542627	-0.0347933	-1.54112	-0.109186	-0.629533	-0.576404	-0.973752	0.0710119	2.12467	-0.0742052	-0.0422985	-0.224598	0.322496	0.649298	0.074048	-0.605702	-0.00601649	1.27409	-0.990378	-0.588296	1.19312	0.338748	-0.322127	0.749433	-0.320811	0.324865	-1.15252	-0.818812
UNC_16q23_Amplicon_Median_BMC.Med.Genomics.2011_PMID.21214954	-0.584224	1.75064	0.564946	-0.699817	-0.556459	0.463168	0.406931	1.68105	0.657558	1.4795	-0.894921	-1.6845	0.556955	-2.04401	-0.911024	0.616601	-0.0488748	0.801205	-0.24443	0.639547	-0.565806	0.188769	0.118128	-0.941736	0.432407	-0.919017	-0.00457236	-0.185224	2.08385	2.31941	1.2126	1.46985	1.05463	1.13144	1.07228	1.41475	0.0860862	1.32334	0.404524	-0.656029	0.911516	0.97105	1.19767	-1.00427	1.42673	1.68918	0.546784	-0.117071	-0.69702
UNC_16q24x_Median_BMC.Med.Genomics.2011_PMID.21214954	-1.12775	1.52259	0.0189198	-0.366477	0.841463	-0.183159	-0.420935	0.578503	1.31821	0.421707	-1.1655	-1.67618	0.0340369	-1.46583	0.0487142	0.461236	-0.463937	-0.665804	-1.22212	0.188042	0.173074	-0.61822	0.500671	-0.328096	-0.172325	-0.893143	0.717086	-0.718181	-0.694195	-0.645342	-0.416511	-2.22016	-0.45164	0.905826	-0.203757	-1.77984	-2.19798	-1.17794	-0.903321	-0.432828	-0.0290851	-1.06475	-0.186442	-0.504367	-0.753513	-1.20738	1.27009	-0.0594869	-0.849412
UNC_17PP13_Amplicon_Median_BMC.Med.Genomics.2011_PMID.21214954	-0.215873	0.0104292	1.1338	0.555969	0.671749	0.151659	0.560694	0.366913	-0.453428	-0.60546	-1.4335	-0.900484	0.681913	0.267511	-0.877011	0.529239	-0.137271	2.18388	0.125121	1.31837	0.458668	-1.37267	-1.41407	0.255787	-0.840924	1.56513	-1.09512	0.0410181	1.19757	0.600137	0.81525	1.17907	0.232797	1.24598	1.53564	0.871743	0.00293999	1.91478	0.827826	-0.154956	0.163461	2.60854	0.64084	-0.00694739	1.18293	-0.147313	-0.15318	-0.261578	-0.432346
UNC_17q25x_Median_BMC.Med.Genomics.2011_PMID.21214954	-0.244244	0.316686	1.5142	0.584803	-0.538828	1.85517	0.572089	1.35444	-1.47779	-0.055916	0.933467	0.905143	-0.392292	-0.398516	-0.288197	0.0302986	-0.720065	0.465816	0.269407	-0.00782352	0.53046	0.544855	-0.324262	0.803253	-0.512215	0.825708	-0.323883	-1.53315	-1.40071	-2.10444	-0.30906	-0.0164037	-0.821495	0.142145	-0.351603	-0.262345	0.329936	-0.457418	-0.208541	-1.14541	-0.679339	1.0183	1.12383	0.0553891	0.0260062	0.352615	-1.61738	-0.662971	-0.931533
UNC_19p13_Amplicon_Median_BMC.Med.Genomics.2011_PMID.21214954	-0.28858	0.170367	-0.67178	-1.57116	-1.70632	-0.0638126	0.687037	0.577267	-1.4236	1.48874	0.266813	-1.52033	0.861241	0.403146	-0.935223	-0.200375	-0.851786	-0.0672299	0.263611	-0.889976	-0.122021	0.361491	0.17628	-0.961063	0.458162	-0.71044	-1.52654	-1.53085	0.204317	-0.261623	0.197881	0.313646	0.71676	1.5296	1.74472	0.708017	-0.0848481	1.10249	2.72988	-0.344631	0.255681	1.45823	0.947002	1.2843	0.958102	0.745428	-0.532715	0.111298	-0.42075
UNC_1p36_Amplicon_Median_BMC.Med.Genomics.2011_PMID.21214954	-0.825097	-0.626108	-1.32319	-0.847512	-0.13824	-0.6766	-0.0782115	1.17282	-0.953803	0.830155	-0.766398	1.65033	0.463127	-1.07539	0.164722	0.703094	-1.56221	1.07052	1.04964	-2.03238	-0.454186	-1.51917	0.190785	0.58175	-0.888857	0.994177	0.247738	-0.781123	-0.624262	-0.369809	-0.134778	0.274006	-0.29235	1.14039	1.12045	0.289501	0.301475	0.634132	0.0929553	-0.518968	-0.955267	1.94692	0.549788	0.684572	0.545545	0.646017	1.35418	-0.490707	-0.828967
UNC_3p21_Amplicon_Median_BMC.Med.Genomics.2011_PMID.21214954	-0.387571	-0.716211	0.471964	-0.569752	0.0625439	0.193325	0.853958	1.62511	1.38837	-0.174793	0.434411	-0.0507706	1.35938	0.448311	-0.281142	-0.0154696	-0.733517	1.7033	0.722	1.37909	-0.0612165	0.643368	1.02832	-0.129072	-0.193245	-0.325831	0.31427	-0.725109	1.18805	1.21532	-0.00497962	1.07067	1.1505	-0.339474	2.03718	1.26485	-0.079895	-0.368169	1.5036	-0.330363	-0.497559	1.67004	1.18766	-1.44217	1.37713	2.05983	-1.93332	-0.324933	-0.262259
UNC_4p16_Amplicon_Median_BMC.Med.Genomics.2011_PMID.21214954	-0.488253	0.0270346	1.30096	0.520859	0.577686	0.596857	0.148604	1.66421	1.10666	-1.6374	-1.44038	-0.268186	0.655202	-2.29527	-1.24167	0.223331	-1.12978	0.174736	-1.43549	0.0334568	-0.899139	-0.593015	-0.00867629	0.624751	-0.952045	1.26917	0.899842	-0.710047	-1.36791	-1.00862	-0.912882	-0.897949	-0.253554	0.691592	-0.475595	-1.05542	-1.08818	-2.30759	-1.01325	-0.366582	-0.634735	1.41358	0.922744	-0.0518028	0.923423	-1.78349	0.828921	-0.111889	-0.35043
UNC_8p_Amplicon_Median_BMC.Med.Genomics.2011_PMID.21214954	0.643796	-0.0925835	0.457442	-1.34892	-0.881191	0.62347	2.39497	0.959656	0.270802	0.163944	0.998318	-0.0789731	-0.195684	-0.769226	-0.989741	0.396882	0.509956	0.912472	0.605919	1.59055	0.23361	0.472917	-0.657874	-0.0407818	-0.960025	0.0481304	-0.720955	-0.414817	2.05544	1.01899	0.288206	1.8054	0.633204	0.0174285	0.373507	1.5663	0.928812	1.32608	2.2196	-1.13871	-0.289172	1.32461	1.71698	-0.0960677	1.00874	2.49179	-0.47749	-0.721989	-1.41317
UNC_8p22_Amplicon_Median_BMC.Med.Genomics.2011_PMID.21214954	-1.01499	0.814147	1.60765	0.46738	0.684979	-0.39574	0.31342	-0.0554986	1.55711	0.937846	-0.578143	-1.37919	0.659715	0.444147	-1.11737	1.33028	1.78062	0.902614	-0.40625	0.745841	1.20461	-0.885841	1.02115	0.419145	0.332974	1.00381	-0.53338	0.339792	0.885478	0.816509	-0.89226	-0.383127	1.19448	1.31122	1.0388	1.0489	-0.0399699	1.12328	-1.12808	0.133508	-0.0786245	-0.585868	-0.333067	0.823425	-0.0105042	0.522798	-1.2618	-0.493387	-0.929387
UNC_ADM_S100A10_A110NDGR1_Cluster_Median_BMC.Med.Genomics.2011_PMID.21214954	0.319874	-0.0998834	1.62348	1.29792	-1.02907	-0.0414791	1.13773	1.45053	-0.605285	0.659851	1.81725	0.311284	0.780061	-1.56376	-0.920116	1.79402	-0.384123	2.65233	0.944856	-0.347578	-0.776456	0.804645	0.672215	0.683469	-0.177882	0.327498	-0.205178	1.12367	0.870889	0.36936	0.369837	1.44832	1.66247	0.0175559	-0.0676102	1.85567	2.13218	0.0165008	1.36254	0.141841	0.163933	0.0287329	2.96458	-0.591775	1.94776	1.83564	-0.708593	-0.225893	0.0988734
UNC_AMPH_EPIREGULIN_Cluster_Median_BMC.Med.Genomics.2011_PMID.21214954	-1.82453	-0.780111	-0.0335658	-0.219808	0.725493	-1.65264	-0.908041	-0.599923	-0.588779	-1.75565	-0.935796	-0.346211	0.607179	0.474536	-0.472916	-0.230658	0.627137	-0.365681	-1.0323	-0.969226	0.206198	1.05594	-0.74244	-1.20997	0.530401	-0.671244	-0.123943	0.903695	-0.677271	-0.796863	0.0756503	-0.871045	-0.193891	-0.093643	-1.34843	-0.436258	-0.397707	0.494128	-1.25861	0.334993	3.30364	-1.64988	0.324101	0.0184078	0.203022	0.687817	1.32652	0.983289	1.4238
UNC_BASAL_Cluster_Median_BMC.Med.Genomics.2011_PMID.21214954	-0.6865	-1.20142	-0.0713241	0.545858	-0.210735	-1.72661	-1.57086	-1.15295	-0.601378	-1.70198	-0.281065	1.12059	1.53483	0.738404	1.26674	-0.73083	0.82739	-0.472955	-1.3986	-0.895101	-0.216731	0.406106	-1.16768	-0.798764	1.56543	-0.89494	0.644989	0.155032	-1.50804	-0.496507	-0.543674	-1.29279	0.903142	-0.0920425	-0.976706	-0.12281	-0.846455	-0.051732	-0.798182	0.701181	1.53247	0.233715	-0.272714	0.897786	-0.972729	-1.29728	1.65914	1.02997	1.61305
UNC_CD34_CD36_Cluster_Median_BMC.Med.Genomics.2011_PMID.21214954	-0.429386	-0.182649	-0.333895	-0.208042	1.62638	-1.17654	-0.817677	-0.900269	-0.2431	-1.16418	-0.999238	-0.801369	0.603256	0.218266	-0.562132	-0.939516	1.40506	-0.788131	-0.502547	-1.42785	1.24823	-0.552369	-1.17524	-0.606287	1.32728	-0.479222	0.65851	0.153296	0.0421752	-0.0308552	0.171801	-0.668801	-0.689979	0.394571	-0.129215	0.177432	-0.76735	-0.5312	-0.450066	2.55247	2.01558	-0.0374104	-0.167587	-1.47923	-1.26287	-0.866373	0.24762	2.28333	1.19755
UNC_Chromogramin_Median_BMC.Med.Genomics.2011_PMID.21214954	-0.590706	0.192624	-0.144241	-1.06704	-0.437615	0.295314	-0.490152	-0.814967	0.890289	0.286526	-0.902971	-1.10362	-0.937842	0.607616	-0.978153	0.878944	0.55105	0.371427	-0.117037	-0.710118	2.69016	0.247791	-0.273568	-1.30784	0.539581	1.96154	-0.846975	-0.238975	-0.0324688	-0.884921	-0.192153	-1.1452	-1.08041	-0.771207	-0.301027	-0.593447	-0.745808	1.84724	-0.865394	0.256744	0.575204	-0.769834	-0.649999	0.199735	0.324991	-1.13718	0.317337	1.82454	0.371419
UNC_Fibrinogen_Cluster_Median_BMC.Med.Genomics.2011_PMID.21214954	-1.37943	-1.70579	-1.5396	1.26854	0.526723	0.0957941	0.20071	-0.0866353	0.502815	-0.504393	-0.771707	0.00516355	1.12156	-1.40688	-1.63165	-0.793412	1.7197	0.142128	0.131386	0.623351	-0.153173	0.173216	-2.60789	-0.942979	1.0248	-0.0148594	-0.156563	-0.770964	0.165862	0.764517	1.06533	-0.412101	0.467182	2.59473	0.788274	-0.379486	-2.03587	0.25882	-0.832266	1.21854	-0.228483	-0.531525	-0.593127	-1.24776	1.21074	1.93831	-1.00621	-0.276193	0.397534
UNC_Fibroblast_Cluster_Median_BMC.Med.Genomics.2011_PMID.21214954	-1.30185	-0.375478	0.486642	1.22729	-1.17103	-1.36613	0.636252	-0.864475	-0.765711	-1.13949	0.13171	0.37368	-0.325638	1.62897	-0.767489	-1.29379	1.8751	-0.132461	-0.154654	-2.15389	0.309874	0.680458	-0.916301	0.0389482	1.74699	-0.201051	-1.56006	0.0309746	-0.20154	-0.622437	-0.427223	-0.1602	0.0497978	0.605944	-0.683865	0.104075	0.587231	-0.0273763	-0.743034	0.608628	2.80879	0.756263	0.980167	0.144728	-0.571875	-0.313492	1.14728	0.663332	-0.199052
UNC_FOS_JUN_Cluster_Median_BMC.Med.Genomics.2011_PMID.21214954	1.25104	-0.249517	1.92086	-0.415883	1.52799	-1.66534	-0.637851	-0.329191	-0.976382	-1.92395	0.0535139	-1.72672	0.24765	-0.378092	-0.758933	-0.643419	1.27468	-0.217044	-1.10094	-0.994741	-0.202216	-0.125949	-0.439794	0.115854	-0.707852	-1.30225	0.565212	-1.10612	-0.781249	0.351612	0.163345	-1.31808	0.765538	-0.307903	-0.529954	0.525994	0.457552	-0.641927	-0.535255	0.971466	-0.1641	-0.976953	-0.235343	-1.21619	0.00696207	-0.369826	-1.35387	1.92189	1.02302
UNC_HER2_Amplicon_Median_BMC.Med.Genomics.2011_PMID.21214954	1.11784	0.693218	1.81795	0.565533	0.108344	0.575501	0.41926	0.730103	-1.10913	-0.788486	-0.297913	0.651272	-0.274763	-0.486748	0.479593	0.914295	-0.855846	-0.442872	0.212569	-0.347778	1.02827	0.466026	-0.0611069	1.33437	-0.288704	0.554094	-0.430027	-0.912954	-1.29236	-1.95656	1.21696	-1.28262	-0.967421	1.14547	-0.207691	-1.1699	-0.864347	-2.27271	0.118718	-0.932836	-1.49367	0.563871	0.265945	1.08687	-0.151768	-0.720679	-1.00087	-0.308973	-1.4866
UNC_HISTONE_Median_BMC.Med.Genomics.2011_PMID.21214954	-1.26077	-0.376305	1.94644	-0.607053	-0.802825	-0.776836	0.571884	1.03796	-0.259004	0.752669	0.392214	-0.393842	1.37773	0.406754	-0.385365	0.653106	-0.660395	1.4119	0.0504499	-0.0245967	0.576425	0.356481	-0.391731	1.38577	0.0161514	-0.112251	0.423514	0.158768	1.18003	1.1137	1.03295	-0.187332	1.13809	-0.849761	1.30402	0.701485	0.380428	0.243556	-0.87509	-0.981908	-0.588961	-0.78707	-0.513188	0.213584	-0.639153	-0.717023	-0.123506	0.65833	0.526532
UNC_HS_Green1_Median_BMC.Med.Genomics.2011_PMID.21214954	-0.159526	0.832457	0.0645357	-0.992629	1.57765	-0.704107	0.325446	0.235045	1.33789	-1.10192	-1.97365	0.278316	1.51423	-0.0483556	-0.525912	-0.144842	0.244147	-0.2471	-0.415323	0.323196	0.55169	0.702798	0.583653	0.200324	-0.0216879	-0.99888	0.733793	-1.30674	-0.21067	0.407351	-0.788453	-0.570115	1.07258	1.02292	1.72477	-0.52556	-0.380247	-0.407959	-1.42094	0.221633	1.32898	1.41824	-0.162826	-1.27681	-0.497572	-1.44911	0.310386	0.221383	-0.208058
UNC_HS_Green10_Median_BMC.Med.Genomics.2011_PMID.21214954	0.320303	-1.41596	1.23393	-0.153163	-1.83498	0.592413	1.12011	0.839444	-0.542222	1.62175	0.942717	-0.126007	-0.79115	-0.976347	-0.192905	1.49753	-0.412185	0.613336	1.16586	-0.213509	0.593699	0.0144826	-0.35798	0.715186	-0.458764	0.431464	-0.0978601	0.592196	0.41848	-0.707526	0.865309	0.737565	0.409955	-0.0632427	-1.38309	1.00873	0.904798	0.865643	1.84741	-1.31691	-0.845207	0.281922	1.04023	1.2608	1.24917	1.26724	-0.621007	-0.913374	-1.31479
UNC_HS_Green11_Median_BMC.Med.Genomics.2011_PMID.21214954	0.277915	0.614743	1.25032	-0.164342	-0.100276	0.975727	0.78815	1.56366	0.93838	0.916314	-0.299748	0.446606	1.18183	-1.04482	-0.240391	1.39188	0.412223	1.50184	1.01823	0.5595	0.606709	0.663244	0.409807	0.915684	-0.112299	0.084171	0.299012	-0.694868	2.00082	1.36921	1.11949	2.50676	1.58836	0.873839	1.64348	2.34101	1.6091	2.06135	1.3727	-0.33678	0.644671	1.76192	1.61547	0.197929	1.66222	1.60725	-0.644133	-0.0452436	-1.21679
UNC_HS_Green12_Median_BMC.Med.Genomics.2011_PMID.21214954	-1.28166	-0.233026	0.247134	0.102387	-1.0867	0.484911	-1.20412	-0.569146	-1.02237	-1.48582	0.251589	-0.0998006	0.521488	-0.575714	1.51736	-0.97186	1.6947	0.792089	-1.60597	0.0583518	-0.168561	0.300881	-1.31347	-0.837493	0.403867	-0.261676	0.33057	1.55747	1.17867	0.455999	1.21379	-1.28215	-0.356671	-0.810008	-0.953003	1.2261	0.659241	0.328478	-0.0582629	-0.00768435	0.44573	-1.04768	0.57701	-1.19893	-0.553578	0.189469	0.213054	2.99433	1.95428
UNC_HS_Green13_Median_BMC.Med.Genomics.2011_PMID.21214954	0.189248	0.751266	-1.61745	-0.737083	1.2798	-1.70881	-0.424268	-0.869175	0.820771	-0.99545	-0.253916	-1.16741	-0.952966	0.544411	0.164391	0.151678	-0.853061	-1.57319	-0.975185	0.126423	-0.581786	-1.46918	0.244754	1.00053	-1.85974	-0.798925	-0.0108746	-1.58095	-3.12727	-2.46382	-2.16845	-2.65437	-1.11412	-0.68812	0.0946722	-3.94492	-2.35676	-2.08631	-1.53616	-0.554607	-2.056	-1.83294	-2.23734	0.656554	-1.79766	-2.75859	0.817053	-0.532599	-0.207328
UNC_HS_Green14_Median_BMC.Med.Genomics.2011_PMID.21214954	-0.513517	0.224832	-0.0787824	0.329969	0.894807	-0.0374644	-1.05895	-0.856385	-0.639516	-1.08442	-0.362706	-0.232308	0.785848	0.143698	0.297678	-1.18455	1.46032	-0.393606	-0.969212	-0.357237	0.972524	0.382185	-0.983997	-0.226624	1.27503	-0.494952	0.801463	0.651527	0.954689	0.953906	0.831651	-0.31805	-0.85005	0.446648	-0.187494	0.965932	0.16446	-0.392876	-0.202931	2.17022	1.74503	-0.0411752	0.600228	-1.77109	-1.06286	0.106696	-0.228506	2.58506	1.16715
UNC_HS_Green15_Median_BMC.Med.Genomics.2011_PMID.21214954	-0.656894	0.828338	0.208709	-0.162422	0.0610682	0.185013	0.490461	1.59864	0.684154	0.548131	0.671738	-0.0292952	1.0653	-0.187827	0.491617	1.51437	-0.134946	1.11588	0.884099	-0.0645965	-0.159848	-0.0309896	0.29337	1.45071	-0.294591	0.0310079	0.792213	-1.9039	-0.918979	-1.62849	0.096934	-0.429122	0.063801	1.08678	0.813013	0.0582841	-0.114977	-0.224083	0.963132	-0.15738	-0.0407615	1.3569	1.13035	-0.343351	0.325722	0.395798	-0.361453	0.208962	-2.0043
UNC_HS_Green16_Median_BMC.Med.Genomics.2011_PMID.21214954	0.383721	0.0488366	-0.0453959	-1.01126	0.0205227	-1.0706	-0.323444	-0.147469	1.04951	-0.607447	-0.72192	-1.09491	-1.83545	-0.103211	0.752509	2.0045	0.197717	-0.743646	-0.419154	-0.50234	0.968563	-0.535452	-0.529449	2.63105	-2.27925	-1.03112	0.169766	-1.45455	-0.334103	-1.04201	-0.682981	-0.0958475	0.0322595	-0.862093	-0.196099	-1.98397	-0.284027	0.156989	0.11625	-0.88398	-1.55915	-1.42029	-1.48974	0.725644	-0.0895859	-0.928096	0.50283	-0.492586	-1.29437
UNC_HS_Green17_Median_BMC.Med.Genomics.2011_PMID.21214954	1.62101	1.78515	0.0557789	-0.2459	0.51326	1.3401	0.143815	1.54622	0.46951	0.79077	-0.503004	-0.272074	-0.765233	0.843433	0.709165	1.29254	-0.0561448	-0.0788464	-0.67101	0.553824	0.551662	-0.805399	-0.86604	0.0569355	0.458775	0.691287	-0.489764	-1.01798	0.0914878	1.05109	1.1568	1.49222	0.804063	1.91603	1.25901	0.461882	0.176485	0.430471	1.09505	-1.4891	-1.14915	1.13009	0.230406	-0.021695	0.0819508	0.807521	-0.12439	0.08952	-2.0316
UNC_HS_Green18_Median_BMC.Med.Genomics.2011_PMID.21214954	-0.115676	-0.655466	0.66613	0.428063	1.06603	1.62878	1.86743	0.105201	0.406259	0.092096	-0.220412	-0.67866	0.141543	0.648844	0.869185	-1.65097	0.764362	-0.564407	-0.771104	1.98727	1.6247	1.25894	0.675232	-0.32509	-0.197024	1.40511	0.251629	-0.849494	-1.54596	-1.59418	-2.09892	-1.33758	-1.18296	-1.06641	-0.993228	-0.298432	-1.3741	-2.01843	0.261562	-0.64644	0.638616	0.418767	-0.0906039	1.15217	-0.466748	-1.605	0.111329	-0.411266	-0.354334
UNC_HS_Green19_Median_BMC.Med.Genomics.2011_PMID.21214954	-0.15602	-1.17641	-1.19558	1.48012	0.500983	0.911084	-0.218417	0.794629	1.05682	-0.631101	-1.62806	0.774441	1.19416	-0.835995	-0.46245	-0.798311	0.76358	0.924528	0.431546	-0.971818	0.561477	0.546727	0.192012	-1.5349	0.470771	0.847814	-0.904937	0.982152	0.146218	1.58562	-0.523958	0.190912	0.0269571	2.17715	-0.00166398	0.396712	-1.16244	0.767561	-2.14504	0.212264	1.65005	0.432025	-1.35896	-1.07261	1.01337	0.488354	0.092583	-0.332934	1.53942
UNC_HS_Green2_Median_BMC.Med.Genomics.2011_PMID.21214954	0.222714	-0.282456	1.32463	0.0788512	-1.02389	1.03236	0.550829	1.55158	-0.0803558	1.24843	0.621191	-0.0258779	0.503114	-0.975631	0.109174	1.53978	0.450031	1.65615	0.954266	0.146105	0.534073	0.632603	-0.362232	0.830753	0.125791	0.0893299	0.0945291	0.104447	2.64204	1.26081	1.81322	2.45764	1.13977	0.671748	0.44148	2.93949	2.11037	2.03247	2.09845	-0.453387	0.297294	1.33506	2.14654	0.0644471	1.81595	2.11771	-1.02071	-0.272876	-1.00654
UNC_HS_Green20_Median_BMC.Med.Genomics.2011_PMID.21214954	0.0906357	-0.224538	1.12778	1.91397	-0.42314	0.608491	-0.0902227	0.269049	-1.7026	0.258773	1.29832	0.608695	1.11122	0.30258	0.408874	-0.0408747	0.714523	0.749629	-0.621263	-0.181242	0.794748	1.09497	-0.0431666	0.511146	1.18876	-0.112109	0.706287	1.48559	1.2919	0.669931	0.747944	0.564239	-0.421161	0.912158	-0.654843	1.87648	1.75834	-0.0458239	1.00558	1.58739	1.30832	0.309405	2.54324	-0.571092	0.108854	1.17399	-0.104225	0.741957	0.335541
UNC_HS_Green21_Median_BMC.Med.Genomics.2011_PMID.21214954	-0.438071	0.0854081	0.305853	-0.72966	0.015972	-0.759775	-0.647446	0.453364	1.00577	-1.5162	-0.994165	1.95207	2.50712	0.376783	0.425764	-1.1384	-0.846677	-0.589478	-0.239576	-0.766426	-0.152267	0.527676	0.316478	-1.4728	1.13912	-1.12339	1.11341	0.746312	-1.54425	-0.663092	-0.71066	-1.14969	1.96943	1.76435	-0.558694	-0.954523	-1.46006	0.542546	-0.634609	0.194565	0.793423	-0.299361	-0.721934	-0.844997	-0.603296	-0.509713	0.945971	0.370481	2.34968
UNC_HS_Green22_Median_BMC.Med.Genomics.2011_PMID.21214954	0.0486741	1.11087	0.271428	-0.483854	0.327242	0.056404	0.465308	0.344356	1.92425	-0.376299	-0.415124	-0.490756	-0.512225	0.228669	0.76811	1.81295	0.616567	-0.564716	-0.0199693	0.0863979	1.39878	-0.341357	-0.0965393	2.86286	-1.22969	-0.523069	0.774555	-0.798392	-0.885971	-1.25674	-0.484732	-1.26424	-0.448555	0.0662041	-0.045955	-1.88867	-0.798702	-0.646648	-0.138279	-0.242273	-0.864468	-1.06455	-0.81808	1.13213	-0.183735	-1.30369	1.03483	0.132548	-2.23283
UNC_HS_Green23_Median_BMC.Med.Genomics.2011_PMID.21214954	-1.26388	-0.610933	1.66222	-0.467871	-0.757935	-0.939715	0.549514	1.15136	-0.326407	0.738051	0.108869	-0.390365	1.3915	0.357601	-0.298444	0.65677	-0.921172	1.51448	-0.0257708	-0.149597	0.450086	0.37432	-0.428592	1.48057	0.0455102	-0.195305	0.522369	0.192218	0.971092	1.04727	0.943574	-0.201415	0.943788	-0.861265	1.21773	0.590319	0.506992	0.192248	-0.77195	-0.961876	-0.628366	-0.73166	-0.435958	0.113035	-0.671062	-0.821127	-0.0245182	0.673473	0.553304
UNC_HS_Green24_Median_BMC.Med.Genomics.2011_PMID.21214954	-1.38833	0.001427	-0.363181	-0.339572	0.282094	0.0292003	0.224745	0.397691	-1.28241	1.43589	1.03344	0.78919	0.684913	-0.0390533	1.44128	1.14102	-0.321108	-0.62432	0.2198	0.730372	-0.274855	0.00241061	-0.969404	-1.11685	-0.417457	-1.05677	-0.80312	-1.20151	-0.347528	-0.569081	-0.624467	-0.7198	0.863456	1.46145	1.0345	-0.356601	-0.841023	-0.302357	2.32489	-0.149228	0.0886861	-0.601998	0.633824	1.16567	0.984628	0.481017	-0.435772	-0.158292	0.103851
UNC_HS_Green25_Median_BMC.Med.Genomics.2011_PMID.21214954	-2.23429	-0.4101	-0.324505	-0.630432	0.0653851	-0.0635274	0.819716	0.0456389	1.64741	-1.16739	-1.86094	0.132499	1.8681	0.195462	0.451569	-2.0511	1.36694	-0.823848	0.164611	1.37239	0.54062	0.295212	-1.20765	-1.03843	0.940612	1.40338	1.31496	0.356535	-0.175211	0.655484	-0.524292	-1.40642	1.08185	1.20748	-0.203784	-0.555191	-1.71524	-0.381754	-1.75495	-0.308648	0.223808	-0.31938	-0.998525	-2.01247	-1.26831	-0.0183484	-0.309664	0.480501	0.982725
UNC_HS_Green3_Median_BMC.Med.Genomics.2011_PMID.21214954	-0.298566	0.112021	-1.27621	0.572704	1.42414	-0.360247	-0.91253	-1.43465	-0.136355	-0.267762	0.062046	-0.749957	-1.35254	0.86438	0.507973	0.00305196	0.466029	-1.48325	-0.837872	-0.0758246	0.819841	-0.357999	0.111885	-0.134736	-0.745614	0.550007	0.10256	0.0309109	-2.75751	-2.858	-1.22806	-2.89521	-3.08448	-0.837784	-1.64598	-2.10373	-1.81631	-2.23387	-1.52451	0.0596801	-0.573796	-1.83102	-1.17459	1.04713	-1.25222	-1.93852	0.714833	0.444698	0.456367
UNC_HS_Green4_Median_BMC.Med.Genomics.2011_PMID.21214954	-1.32348	-0.486461	0.420703	1.23972	0.0939653	-1.24371	-0.288175	-1.07582	-0.751704	-1.11975	-0.224238	0.394609	0.432537	0.960869	-0.576387	-1.1558	1.87293	-0.553175	-0.980212	-1.90889	0.547037	0.522405	-0.560732	-0.22545	1.46202	-0.638416	-0.337654	0.246624	-0.751105	-0.743769	-0.315942	-0.932816	-0.0253348	0.300857	-0.954494	0.41558	0.211224	-0.337843	-0.711925	1.57766	2.84615	0.240678	1.14522	-0.620775	-0.986347	-0.451712	1.30571	1.76226	0.605996
UNC_HS_Green5_Median_BMC.Med.Genomics.2011_PMID.21214954	-0.176143	-0.277241	0.335592	-0.638017	-0.871045	0.819421	1.15308	1.60796	-0.0376812	1.16035	0.598924	4.76262e-05	0.340507	-0.834233	-0.164724	0.914225	-0.714598	1.14461	1.1932	0.102769	0.0607324	-0.164763	-0.134819	0.0394378	-0.486105	0.399163	-0.256186	-1.12519	-0.189989	-0.787623	0.729058	0.343218	0.554592	0.939522	0.435288	0.526672	0.221791	0.507084	1.57115	-1.25436	-0.760979	1.14084	1.18833	0.837738	1.23565	0.959716	-0.442412	-0.763577	-1.49001
UNC_HS_Green6_Median_BMC.Med.Genomics.2011_PMID.21214954	-0.235285	-0.0224148	0.399527	0.827884	-0.577174	0.762291	-0.835123	-0.147945	-1.36573	-0.283796	0.760955	-0.0196431	0.508319	-0.248889	0.992632	-0.562037	0.911223	0.723694	-1.35978	0.580144	0.354122	0.767926	-0.351268	0.0463553	0.344467	-0.0261299	0.751036	1.32929	1.82399	0.709929	1.30656	-0.425291	-1.04026	-0.0920798	-0.641986	1.36801	1.2299	0.0399429	0.446246	0.809672	0.509277	-0.450476	1.34007	-1.06373	-0.473657	0.532857	-0.832105	1.84643	0.86638
UNC_HS_Green7_Median_BMC.Med.Genomics.2011_PMID.21214954	0.401135	0.684269	0.433468	-0.903559	0.434945	0.123898	0.227895	0.821586	1.62462	0.0183542	-0.883903	-0.321853	-0.117329	-0.463533	0.044622	1.74908	-0.0678323	0.437566	0.718832	0.179224	0.186467	-0.152997	0.0553543	1.73953	-1.10512	-0.453552	0.0191859	-1.42757	1.10575	0.605736	0.345957	2.05525	1.13499	0.401111	1.52793	0.491476	0.574975	1.58623	0.742783	-0.850353	-0.417237	0.662672	-0.0807079	0.457294	1.03687	0.260548	-0.36634	-0.456446	-1.43622
UNC_HS_Green8_Median_BMC.Med.Genomics.2011_PMID.21214954	-0.34	0.365846	-0.649242	-0.834483	1.06819	-0.328871	0.260168	-0.325363	1.66705	-1.33494	-1.72321	1.33761	1.63673	0.407233	0.987666	-2.0714	0.229749	-0.94362	-0.429751	0.41061	0.677251	0.559159	0.0377979	-1.57612	-0.00439823	-0.179419	1.33602	-1.15093	-1.34798	-0.201765	-1.51905	-1.52847	0.844763	1.95396	0.859778	-1.50642	-2.13003	-1.386	-1.68038	-0.0127839	0.802774	1.04748	-0.482735	-2.21175	-1.41381	-1.0662	0.459184	0.00971418	0.131626
UNC_HS_Green9_Median_BMC.Med.Genomics.2011_PMID.21214954	-1.17393	-0.446886	0.713947	1.48331	-1.00175	-1.24148	0.582029	-0.76629	-0.953304	-1.18741	0.272115	0.447769	-0.0251298	1.30986	-0.860147	-0.990853	1.75979	-0.115923	-0.178615	-2.0441	0.253007	0.784055	-0.726074	-0.0150072	1.806	-0.214412	-1.25763	0.0636751	-0.360335	-0.543591	-0.378113	-0.0998347	0.237082	0.537171	-0.78591	0.372253	0.711126	-0.112046	-0.482441	0.729519	3.03569	0.793156	1.27445	0.0665537	-0.416339	0.247004	1.09469	0.561773	-0.236419
UNC_HS_Red1_Median_BMC.Med.Genomics.2011_PMID.21214954	0.00800244	-0.369992	1.38235	0.528306	-1.65392	1.22466	0.184688	1.20275	-1.17389	1.0293	1.23355	-0.239216	-0.0182993	-0.976099	0.68498	1.27253	0.603176	1.32566	0.217987	0.197671	0.721551	0.623277	-0.780942	0.714405	-0.0909222	0.234193	0.153649	1.10122	2.17872	0.301298	1.94105	0.932586	0.253562	0.0175137	-0.855329	2.59955	1.86722	1.1654	2.28966	-0.53886	-0.0176896	0.26624	2.21853	0.401035	1.14936	1.75868	-0.896356	0.201433	-0.617019
UNC_HS_Red10_Median_BMC.Med.Genomics.2011_PMID.21214954	-0.631498	-0.342146	-0.219673	-0.230997	1.53086	-0.884765	-0.925716	-0.903195	-0.282253	-0.971288	-1.28891	-0.507217	0.885187	0.27018	-0.0299362	-1.10052	1.43815	-0.779642	-0.644257	-1.07105	1.30673	-0.0520608	-1.0994	-0.840253	1.48731	-0.389672	0.658393	0.0439484	0.0551981	0.554897	0.32943	-0.492577	-0.537907	0.19324	-0.0166238	0.282097	-0.676757	-0.680323	-0.761753	2.4135	1.84357	-0.166814	-0.33593	-1.79493	-1.1901	-0.485244	0.234906	2.51522	1.3998
UNC_HS_Red11_Median_BMC.Med.Genomics.2011_PMID.21214954	0.815401	0.860515	-0.695451	-1.21596	0.7682	-1.2467	-0.511454	-0.295213	1.79481	-0.783973	-1.52646	-0.754313	-1.37654	-0.7065	0.169773	1.58275	-0.417405	-0.77532	-0.516269	0.30111	-0.401262	-0.670128	-0.315826	1.91333	-2.41358	-1.07656	0.102872	-1.79457	0.306213	-0.138623	-0.835859	0.203092	0.345715	-0.476858	1.00554	-1.88529	-0.572034	0.717497	-0.574234	-0.990577	-1.79418	-1.01719	-2.15602	0.398521	-0.015702	-1.70456	-0.0373959	-0.917457	-1.00475
UNC_HS_Red12_Median_BMC.Med.Genomics.2011_PMID.21214954	-0.352028	1.15569	-0.00484754	-1.05292	-0.594437	0.554452	0.730422	1.68211	1.47973	0.203578	-0.055653	1.02886	1.57416	-0.198215	0.877669	-0.378012	-0.156782	-0.0068902	0.736664	-0.318245	0.847311	1.21448	-0.347207	-0.877744	0.522692	-0.262916	1.48017	-0.590894	-0.756755	0.572038	0.554179	0.0751605	1.53735	2.8641	0.0052086	0.0258758	-0.742066	0.206356	-0.291257	-0.604602	0.31617	1.13927	0.438995	-1.66876	0.185683	0.310159	0.461221	-0.447563	-0.586812
UNC_HS_Red13_Median_BMC.Med.Genomics.2011_PMID.21214954	0.294457	-0.617927	0.847384	0.0824341	-1.22188	0.908384	0.547247	1.3321	-0.351891	1.35989	1.07238	-0.151332	-0.341571	-0.692243	0.205907	2.12411	-0.466369	0.72809	0.76059	-0.511598	0.779241	-0.193186	-0.540511	1.26757	-0.392903	0.257018	-0.154321	0.59174	-0.0683428	-1.2084	1.24298	0.895134	0.345517	-0.0967911	-0.632142	1.57484	0.994114	0.95944	2.16537	-1.00533	-0.855372	0.168756	1.37253	1.77008	1.08531	1.1971	-0.0625777	-0.311689	-1.54194
UNC_HS_Red14_Median_BMC.Med.Genomics.2011_PMID.21214954	0.731668	-0.41918	0.661792	-1.28479	-0.80006	0.865511	2.82442	1.45246	0.166455	0.31676	0.582331	0.182535	-0.109636	-1.00132	-1.1226	0.369878	0.252672	0.851297	0.452177	1.20615	0.728839	0.626672	-0.498351	-0.133289	-0.838865	0.293464	-0.46647	-0.42756	1.41767	0.994217	0.28376	1.56098	0.623314	-0.177149	0.369534	0.976885	0.761615	1.86258	2.02378	-1.17797	-0.127382	1.13825	1.61368	-0.0933406	1.05805	2.13683	-0.200903	-0.80295	-1.29387
UNC_HS_Red15_Median_BMC.Med.Genomics.2011_PMID.21214954	1.66865	2.23617	-0.147473	-0.271902	0.845269	0.966305	-0.126956	1.07474	0.698281	0.569588	-0.661106	-0.29754	-0.398037	1.01467	0.875261	0.788356	0.00169492	-0.44337	-1.00202	0.679071	0.718814	-0.844545	-0.817621	-0.128181	0.228254	0.711441	-0.330626	-1.17186	-0.0771127	0.771714	0.539798	0.73642	0.85119	2.04155	1.26437	-0.314104	-0.205659	0.210237	0.750401	-1.43491	-0.702	1.01888	-0.178777	-0.244982	-0.404506	0.0640041	0.16771	0.365433	-1.72113
UNC_HS_Red16_Median_BMC.Med.Genomics.2011_PMID.21214954	-0.323176	0.513745	0.347127	-0.207848	-1.25484	0.678867	-1.196	0.707359	-0.723757	1.57657	0.641634	1.87309	0.690558	0.469038	1.0065	0.505233	-0.212618	1.55585	-1.48953	-0.91371	0.595942	0.673326	0.21608	0.150085	0.807568	-0.618932	0.657281	1.37749	0.854156	0.738375	0.630969	-0.0624929	0.146011	0.387436	-0.840456	1.21664	1.60294	-0.135685	1.96047	0.272819	0.431257	-0.398328	1.31466	0.767909	0.531087	0.359465	1.31287	-0.390703	0.589592
UNC_HS_Red17_Median_BMC.Med.Genomics.2011_PMID.21214954	-0.164861	0.858178	1.17158	0.135293	-0.0215817	0.480302	0.465913	1.71045	1.12497	0.937659	0.171721	0.547754	1.04431	-0.422063	0.311068	1.60055	0.55429	1.23881	1.28628	0.415574	0.847058	0.465144	0.184515	2.08261	0.131636	0.250837	0.811107	-0.810468	1.04394	0.206804	0.949563	1.3652	0.841301	1.00727	0.830243	1.36926	0.945178	0.762671	1.3599	-0.0923255	0.578475	1.55923	1.41987	0.0775775	1.17733	1.3407	-0.376183	0.00141886	-2.00596
UNC_HS_Red18_Median_BMC.Med.Genomics.2011_PMID.21214954	-0.853559	-0.437975	0.522949	-0.614254	1.33009	-0.78662	-0.243115	-0.127458	-0.291048	-2.43093	-0.78231	-0.113214	1.38852	0.42508	1.37881	-1.647	0.642222	-0.629707	-1.33986	-0.977521	0.369137	0.402035	-0.747652	-1.06076	1.09128	-1.00473	-0.429606	0.165789	-1.14465	-0.116874	-0.844609	-1.64302	0.740442	-0.253217	-0.330191	-0.142686	-0.402581	-0.582198	-1.32654	0.437578	2.84066	-0.219738	-0.320868	-1.57873	-1.44822	-0.0661145	1.39118	1.11677	1.63611
UNC_HS_Red19_Median_BMC.Med.Genomics.2011_PMID.21214954	-0.402105	0.295707	-0.868757	-1.24155	1.30187	0.0115632	0.726366	0.755465	1.67121	-0.239548	-1.67291	-0.271866	2.73395	0.0327439	-0.118101	-1.40284	0.676669	0.139618	0.0587043	0.910012	0.671122	1.95992	0.721359	-1.44936	-0.0480856	-0.00152075	1.20162	-1.00792	0.153172	0.81538	-0.0735177	-0.777479	0.444969	1.67936	0.718333	-0.481729	-0.955645	-1.20151	-0.510491	0.614574	1.03359	0.765205	-0.332622	-2.49999	-0.160178	0.426607	-0.673711	0.678441	0.0721648
UNC_HS_Red2_Median_BMC.Med.Genomics.2011_PMID.21214954	0.469896	0.727464	0.498184	-0.868343	0.894089	0.381192	0.436738	1.34101	1.5186	-0.111842	-1.24752	0.0981121	1.11107	-0.51817	-0.209472	1.00455	0.0497813	0.785085	0.480304	0.738997	0.262911	0.556536	0.466348	0.442462	-0.310675	-0.333261	0.353191	-1.2785	1.30349	1.49974	0.461299	1.7981	1.70955	0.901958	2.30123	0.77898	0.501186	1.37397	0.274331	-0.49246	0.346494	1.46898	0.328495	-0.541112	0.850216	0.369947	-0.488881	-0.407255	-0.845946
UNC_HS_Red20_Median_BMC.Med.Genomics.2011_PMID.21214954	-0.585564	0.0335731	-0.0210249	0.403041	-0.796827	0.547385	-0.922608	-0.456671	-1.18645	-0.872931	0.397746	-0.191634	0.069535	-0.405437	1.0944	-0.819166	1.2733	0.677106	-1.42679	0.671359	0.105772	0.595142	-0.944322	-0.251059	0.0716972	0.0816333	0.523773	1.1313	1.53964	0.627392	1.07403	-0.868919	-0.954693	-0.680003	-0.645295	1.00258	0.922911	0.093456	0.0788969	0.125131	0.161807	-0.927416	0.6833	-0.945171	-0.630776	0.312211	-0.684499	2.93248	1.13788
UNC_HS_Red21_Median_BMC.Med.Genomics.2011_PMID.21214954	-1.14025	-0.403443	0.667709	1.43808	-1.07709	-1.20131	0.646199	-0.807938	-0.857388	-1.43556	0.120321	0.484002	-0.143193	1.63867	-0.820426	-1.14604	1.83364	0.0583539	-0.0519256	-1.93419	0.281357	0.798026	-0.993352	-0.0459051	1.89328	-0.230065	-1.23605	-0.0448634	-0.335289	-0.344807	-0.424794	0.334022	0.35199	0.818671	-0.625479	0.302003	0.515361	-0.0494439	-0.737795	0.294242	2.91566	0.890177	1.00612	0.131804	-0.328864	0.297921	1.13557	0.356779	-0.227972
UNC_HS_Red22_Median_BMC.Med.Genomics.2011_PMID.21214954	0.157857	0.225053	0.878976	-0.186108	-0.433525	0.527377	0.516259	1.4513	0.964473	0.901774	-0.249321	0.232951	0.796889	-0.730661	-0.285338	1.38861	0.463432	1.51115	1.37675	0.220014	0.070453	0.505001	-0.00968667	0.859013	0.164074	-0.114866	-0.0379799	-0.727186	2.54937	1.85337	1.44232	3.0821	1.70774	0.747844	1.57384	2.67111	1.7859	2.28885	1.34279	-0.35448	0.572486	1.54687	1.22825	0.248777	1.86205	1.77181	-0.695488	-0.319379	-0.898852
UNC_HS_Red23_Median_BMC.Med.Genomics.2011_PMID.21214954	0.525926	-1.35111	1.26384	-0.17172	-1.95951	0.609025	1.12275	0.58288	-0.322686	1.7399	0.720282	-0.0954606	-0.864346	-0.884691	-0.142225	1.35804	-0.384923	0.39684	1.08477	-0.0972638	0.817137	0.156901	-0.238961	0.986483	-0.570174	0.508349	0.0399552	0.502435	0.322022	-0.704268	0.743256	0.662751	0.429369	-0.0580399	-1.32176	0.678676	0.76253	0.910022	1.58187	-1.13443	-0.870459	0.255578	0.875644	1.3034	1.14326	1.09434	-0.763464	-0.970036	-1.4313
UNC_HS_Red24_Median_BMC.Med.Genomics.2011_PMID.21214954	0.179557	-1.257	1.62058	-0.334108	1.13905	-1.70927	-0.145612	0.129706	-1.03655	-1.79359	-0.334308	-1.49148	0.385862	0.0734474	-0.862554	-0.447984	1.61576	0.18141	-0.970841	-1.08041	0.0806212	0.101294	-1.02996	-0.0327145	-0.323994	-0.901761	0.148461	-0.420542	0.0396775	0.684836	1.15871	-0.824999	0.670033	-0.173313	-0.7922	0.79941	0.58265	-0.539067	0.180298	1.99939	0.633922	-0.586054	0.24978	-1.27484	0.130157	-0.0290291	-0.642813	2.70078	1.25853
UNC_HS_Red25_Median_BMC.Med.Genomics.2011_PMID.21214954	0.801588	0.846168	1.96641	0.0989171	-0.417896	1.403	0.626176	1.04653	-0.691729	-0.00966865	-0.0352514	0.370424	0.543	-0.348161	0.5887	0.860573	-0.808971	0.377834	-0.0518054	-0.362604	1.2766	0.830673	-0.934507	1.16335	-0.766047	0.251989	0.355475	-1.04304	-0.384174	-0.784907	-0.481233	-0.856109	0.588338	1.75863	0.344018	-0.804693	-0.824726	-0.800231	-0.985942	-1.32387	-1.18208	0.836028	-0.110316	-0.183753	0.282344	-0.79132	-0.861369	-0.560542	-1.26752
UNC_HS_Red3_Median_BMC.Med.Genomics.2011_PMID.21214954	-1.11142	-0.38495	0.153392	0.572052	0.372355	-1.48885	-0.353387	-1.3186	-0.602462	-1.37753	-0.59681	0.145025	0.48098	0.910308	-0.554782	-1.26456	1.89197	-0.788541	-0.977252	-1.76626	0.759502	0.455408	-0.881509	-0.48919	1.55537	-0.63163	-0.114913	0.133052	-0.632212	-0.418901	-0.395293	-0.975103	-0.195047	0.300562	-0.698986	0.112823	-0.163824	-0.423056	-0.954666	1.77995	2.9807	0.0613729	0.493559	-0.869285	-1.0194	-0.611482	1.23121	1.9364	1.05733
UNC_HS_Red4_Median_BMC.Med.Genomics.2011_PMID.21214954	-0.424247	-0.0328837	0.317309	0.62198	-0.508556	0.793119	-0.888396	-0.166905	-1.26559	-0.326201	0.636144	0.00849394	0.471284	-0.273023	0.998254	-0.707359	0.961058	0.748584	-1.38764	0.579466	0.286168	0.736886	-0.545026	0.0144857	0.350453	-0.0707184	0.721384	1.23556	1.95686	0.853625	1.32927	-0.305109	-0.953727	-0.0292389	-0.567151	1.44088	1.32322	0.0898155	0.342935	0.739035	0.500785	-0.408535	1.12559	-1.20728	-0.468102	0.542502	-0.836774	2.01824	0.962042
UNC_HS_Red5_Median_BMC.Med.Genomics.2011_PMID.21214954	-0.386399	0.260009	-1.88529	-0.0566773	1.09154	-0.639844	-0.125471	-0.887874	0.0147776	-0.36633	0.042533	-0.69424	-0.916505	0.621809	0.0377565	-0.729474	-0.696834	-1.32603	-0.671356	0.205839	-0.114376	-0.532898	-0.0363481	-0.919843	-0.652239	0.117053	-0.324926	-0.539338	-2.5161	-2.40574	-1.16172	-3.05449	-2.07567	-0.695963	-1.00225	-2.68675	-2.33746	-2.37114	-1.4683	-0.155265	-1.3228	-1.7985	-1.93501	1.07782	-1.00413	-2.00758	0.621285	-0.15314	0.846435
UNC_HS_Red6_Median_BMC.Med.Genomics.2011_PMID.21214954	0.21582	-0.562606	1.00611	-0.531264	-1.20799	1.05707	1.24011	1.63627	-0.326451	1.57396	0.653137	-0.0745171	0.0686548	-1.25049	-0.549859	1.38683	-0.388874	1.42408	1.39034	0.151558	0.154628	0.108489	-0.386553	0.16996	-0.197685	0.47087	-0.624915	-0.471676	1.37472	0.604882	1.26671	1.93972	1.04078	0.640639	0.654431	1.8013	1.27099	1.90117	2.05858	-1.22036	-0.464336	1.48963	1.63869	0.812116	2.07578	1.89805	-0.616139	-0.883055	-1.38988
UNC_HS_Red7_Median_BMC.Med.Genomics.2011_PMID.21214954	-1.08298	-0.596515	0.800636	1.78743	-0.702525	-1.01043	0.472703	-0.558481	-0.886494	-0.992071	0.284108	0.470868	0.0855068	1.08677	-0.807975	-0.646695	1.77573	-0.126991	-0.505754	-1.73924	0.335725	0.754223	-0.397936	0.00689029	1.72267	-0.338514	-1.0119	0.186102	-0.241798	-0.556687	-0.401202	-0.0527187	0.0603367	0.583298	-0.777823	0.573716	0.630151	-0.0977988	-0.335291	0.82564	3.2585	0.807905	1.63604	-0.185226	-0.352399	0.134519	0.958305	0.622015	-0.0652559
UNC_HS_Red8_Median_BMC.Med.Genomics.2011_PMID.21214954	-0.189641	-0.153636	0.260374	0.475264	-0.599575	-0.878845	-0.269589	-0.975935	-0.133055	0.0470677	-0.621139	1.03907	0.754402	0.721251	0.751935	-0.449509	-0.26148	-1.43361	-0.366459	-1.19944	1.33602	0.705325	-0.11717	-1.08182	0.929678	-0.119023	0.100518	0.364706	-3.32823	-1.58526	-1.2611	-0.511255	0.292663	-0.473832	-1.35973	-0.167476	-0.8795	-0.427439	-0.298642	0.0807637	1.56073	0.448589	-0.0107432	1.79759	-0.0911791	-0.981327	2.21911	-0.243014	0.889647
UNC_HS_Red9_Median_BMC.Med.Genomics.2011_PMID.21214954	-0.291458	0.88634	-0.569004	-1.13249	0.73683	0.324744	1.03053	0.966773	1.05779	0.170862	-0.713137	0.0526477	1.18944	-0.403764	0.126894	0.042316	-0.512276	0.0528961	0.2462	0.411828	0.355911	-0.21519	0.268912	0.0561623	-0.934847	0.327197	0.64662	-2.0219	-1.68143	-1.29084	-0.924802	-2.20046	-0.124758	1.37681	0.691918	-1.65651	-1.58125	-1.1057	-0.00180157	-0.727085	-0.57951	0.876937	-0.143411	-0.363385	-0.228961	-1.01184	-0.150274	-0.405213	-1.18303
UNC_IGG_Cluster_Median_BMC.Med.Genomics.2011_PMID.21214954	-1.1784	0.154418	-0.662915	1.27637	-1.30275	-0.18228	0.278465	-1.06196	-1.08142	-0.957154	0.394691	0.531459	-0.122583	0.422115	1.87519	-0.508573	1.21518	1.32317	-0.130251	1.1739	-0.448735	-0.678229	-1.795	-0.277133	-0.316238	1.06625	-0.625775	0.125736	1.36394	0.0257261	1.02413	-1.14057	-0.0450893	-0.96596	-0.384251	0.79714	0.427764	0.154666	0.0733332	-1.41439	-0.16609	-1.06844	0.287256	-1.07265	0.356714	-0.136166	-0.39802	2.08428	1.01759
UNC_Interferon_Cluster_Median_BMC.Med.Genomics.2011_PMID.21214954	-0.323928	0.419589	0.399687	-0.224297	-1.24087	0.503202	-1.16958	0.64521	-0.896037	1.52288	0.538448	1.99062	0.588312	0.519797	0.765812	0.61314	-0.237246	1.54256	-1.23767	-0.989643	0.335307	0.61273	0.163817	0.0803356	0.706024	-0.632348	0.548671	1.26821	0.931608	0.753235	0.56163	0.157415	0.222904	0.302877	-0.788083	1.28479	1.58332	-0.145557	2.00559	0.305575	0.49179	-0.379681	1.16777	0.789978	0.410095	0.190957	1.42749	-0.32115	0.660044
UNC_LUMINAL_Cluster_Median_BMC.Med.Genomics.2011_PMID.21214954	1.23769	0.614468	0.260659	-1.42344	0.76582	-0.873579	0.617305	0.449842	1.07526	-1.47826	-1.57614	-0.597636	0.62837	-1.13369	0.0467013	0.638552	0.136842	-0.0483502	-0.514315	0.830488	0.499239	0.496745	0.61637	0.502672	-0.883796	-1.06859	0.65563	-0.904468	0.359782	1.51636	-0.670499	-0.817405	0.771941	-0.685591	2.40526	-1.13028	-0.947494	0.919777	-0.896223	-0.322613	0.22924	0.404921	-0.983351	-1.49024	-0.697352	-0.876631	0.501544	-0.352571	-0.670803
UNC_MBASAL_Median_BMC.Med.Genomics.2011_PMID.21214954	-1.89478	-1.13863	0.576433	0.984173	0.221296	-1.80786	-0.0640158	-1.43709	-0.391627	-1.08075	-0.863641	0.495016	0.288799	1.16767	-0.658745	-1.11082	0.996757	-0.455256	-0.523149	-0.752136	0.216627	0.00210927	-0.802141	-1.31585	1.52163	-0.545095	-0.899098	0.72225	-2.02475	-1.96128	-0.842513	-1.33572	0.40017	-0.00221111	-1.48144	-0.63075	-0.474303	-0.305602	-1.11754	0.59716	2.98233	-0.203072	0.259827	0.0357651	-1.03418	-0.58224	1.6624	0.260579	1.19502
UNC_MCD3_CD8_Median_BMC.Med.Genomics.2011_PMID.21214954	-0.559074	-0.0739945	-0.273414	0.201962	-1.07637	0.742214	-0.801603	-0.667304	-1.14875	-1.03229	0.267256	-0.416788	-0.371186	-0.603697	1.13873	-0.702779	1.25832	0.74323	-1.31809	0.79695	-0.0640478	0.3061	-0.899361	-0.460819	-0.0938617	0.276833	0.343671	0.965327	1.29009	0.557957	0.781352	-0.701721	-1.06878	-0.635551	-0.497411	0.704414	0.92027	0.0543622	-0.0973564	-0.616059	-0.051835	-1.3966	0.36437	-0.869106	-0.64431	0.250814	-0.631721	2.81578	1.12626
UNC_MClaudin_Cluster_Median_BMC.Med.Genomics.2011_PMID.21214954	-0.00678884	0.814036	-0.275486	-0.211965	0.522036	0.483215	0.428367	0.652644	1.52639	-1.3786	-0.551962	0.767425	1.6817	0.515003	0.82218	-2.92525	-0.991285	0.161964	0.225376	0.743576	0.16821	0.458631	0.0197424	-0.121054	-1.04221	-0.292791	1.12703	-1.17181	-1.55819	-0.248355	-0.271404	0.0975621	1.60734	1.93706	0.30407	-0.843897	-0.852334	-0.746267	-0.618557	-1.37814	-1.95259	0.860928	-1.11085	-0.616944	0.33491	-0.984453	0.50446	-1.03072	-0.400758
UNC_MECM_Median_BMC.Med.Genomics.2011_PMID.21214954	-1.27255	-0.438713	0.133353	1.14687	0.0513756	-1.34561	-0.0903597	-0.930477	-0.641197	-0.670355	-0.152545	-0.0624797	0.254207	1.06416	-0.679254	-1.00406	1.89139	-0.643023	-0.333137	-1.65318	0.508104	0.366965	-0.900912	-0.430664	1.97696	-0.340484	-0.450347	0.135188	-0.331842	-0.256498	-0.199522	-0.640129	-0.646499	0.383088	-1.02147	0.285887	0.353487	-0.39028	-0.384302	2.02645	2.53803	0.521331	1.05049	-0.81245	-1.34616	-0.0321233	0.888299	1.83164	0.571356
UNC_MFGFR2_Median_BMC.Med.Genomics.2011_PMID.21214954	-2.29394	-0.35028	0.370879	1.25866	-0.500256	-0.214675	-0.214721	-0.482739	-1.19685	-1.53245	-1.60636	0.946038	0.641817	1.29936	-0.188721	-1.93402	1.13053	-0.833148	-0.40931	0.194224	0.981694	1.37993	0.576091	0.543303	1.40249	1.08405	-0.902132	1.06387	0.725672	0.0694395	-0.087552	-1.93319	-0.141025	-1.16701	-0.292862	0.554266	1.14282	0.736565	1.76443	0.784462	2.94959	1.28205	1.42973	0.31732	0.210726	-1.00849	1.70682	1.48407	-0.120203
UNC_MHistone_Median_BMC.Med.Genomics.2011_PMID.21214954	-0.963668	-0.427968	1.71061	-0.612924	-0.774358	-1.09411	0.665135	0.873453	-0.544746	1.00032	0.556638	-0.301718	1.27544	0.387494	-0.852727	0.568115	-0.885878	1.58022	0.038315	-0.271489	0.626238	0.327858	-0.122478	1.0678	0.488067	-0.669009	-0.267617	-0.143108	1.30728	1.13497	0.902884	0.408918	0.588794	-1.08463	0.843076	0.554796	1.72824	0.259533	-0.888619	-0.553862	-0.718805	-0.709476	0.00500351	-0.00332571	0.031505	-0.14698	-0.401474	0.48826	0.232739
UNC_MInterferon_Cluster_Median_BMC.Med.Genomics.2011_PMID.21214954	-0.15194	-0.0629734	0.619822	0.0136925	-1.55935	0.478032	-1.54919	0.399613	-0.590528	1.05217	0.837024	1.46822	0.585004	0.132878	1.63709	0.652684	0.124253	1.80839	-2.11097	0.0972106	0.075716	0.734395	0.0339784	0.411201	0.122848	-0.469625	0.962535	1.52091	1.18402	0.12504	1.14978	-0.468134	-0.121599	-0.226089	-0.956609	1.12382	1.72345	0.0953529	1.58601	0.139886	-0.0633898	-0.726043	1.20681	0.103817	0.372472	-0.0896476	0.503697	-0.058154	0.873812
UNC_MITO1_Median_BMC.Med.Genomics.2011_PMID.21214954	-0.158105	-0.79433	0.519057	-0.411611	-0.899189	0.225686	1.00684	1.40919	-0.444898	1.11262	0.249528	-0.325625	0.5759	-1.55312	-1.06919	0.593646	-0.180986	1.88803	1.67916	0.142682	-1.2999	-0.0444935	-0.530299	-0.653569	0.526664	-0.000486272	-1.22825	-0.715415	2.02336	2.00967	1.38355	2.6348	1.6434	0.680701	1.49719	2.17099	1.54884	2.67333	0.81225	-0.791287	0.191614	1.63526	1.26063	-0.305847	1.95155	1.77794	-1.26616	-0.737256	-0.552592
UNC_MITO2_Median_BMC.Med.Genomics.2011_PMID.21214954	0.131406	-0.331503	0.711977	-0.200453	-0.503947	0.850079	0.634752	1.54183	0.353666	1.33767	-0.0463216	0.649727	1.02601	-1.54471	-0.843402	1.038	-0.016425	1.81042	1.48221	0.00909826	-0.104068	0.409377	-0.0786933	0.0395761	0.536494	-0.0878661	-0.763694	-0.375245	2.70981	2.50982	1.70918	3.57704	1.91845	0.551029	1.85246	2.98511	2.03074	2.98831	1.32553	-0.632319	0.427309	1.75229	1.67088	0.471836	2.28128	2.16208	-0.906738	-0.502857	-0.469821
UNC_MK14_K17_Median_BMC.Med.Genomics.2011_PMID.21214954	-0.602914	-0.454701	0.95658	0.898915	1.03756	-0.431562	-0.388735	0.71344	0.266614	-1.91873	0.771941	1.32919	1.5944	-0.68361	0.24901	-1.30288	-1.04058	1.20126	-0.952144	-0.929133	-0.979848	0.308402	0.357066	-0.335851	-0.533556	-0.991612	0.795811	1.01709	-1.57106	-0.687319	-0.573215	0.953781	1.2368	1.03167	-0.755162	-0.459859	-0.149721	-0.830831	-0.437454	-0.885164	0.26625	-0.0440594	0.905386	-1.08881	-0.622634	-0.101714	0.194373	-1.30862	1.48613
UNC_MKRAS_amplicon_Median_BMC.Med.Genomics.2011_PMID.21214954	0.136178	-1.46449	3.55632	0.00481427	-0.165811	0.0294248	0.054512	3.22331	0.631878	0.270967	0.0461008	0.277437	0.196736	-0.847121	-0.372803	1.5731	0.764462	1.06419	0.252004	-0.290441	0.74363	0.188076	-0.432927	1.16368	0.432572	-0.218462	1.98525	-0.0169564	0.899398	-0.260362	1.87841	1.27482	0.86656	-0.298311	0.406747	0.259954	0.525767	1.22434	0.905817	-0.123773	0.146846	-0.149217	0.321115	-0.113187	0.477994	0.476226	-0.92901	-0.357798	-0.12123
UNC_MM_Green1_Median_BMC.Med.Genomics.2011_PMID.21214954	-0.717153	-0.298107	0.634259	1.45067	-0.107768	-0.397413	-0.435144	-0.331029	-1.23055	-0.693143	0.528504	0.235814	0.716093	0.81956	0.103413	-1.09938	1.49602	-0.251505	-1.08504	-0.823497	0.666854	0.889796	-0.29172	-0.202769	1.57013	-0.480422	0.237203	0.707866	0.107942	-0.0628897	0.217874	-0.491553	-0.673419	0.3991	-1.13603	0.822217	1.02978	-0.430575	-0.141309	1.73384	2.40147	0.499457	1.96181	-1.60019	-0.828935	0.480568	0.503405	1.90451	0.713285
UNC_MM_Green10_Median_BMC.Med.Genomics.2011_PMID.21214954	-1.17932	-0.959061	0.457297	-1.33575	-0.402301	0.851575	0.540972	1.30071	0.688298	-0.118585	-0.972334	-0.559952	0.478225	-0.382594	-1.14088	1.4753	1.03977	0.72926	1.63098	0.954713	-0.117884	0.949744	-0.039373	-1.15329	0.814204	0.0550638	-1.12156	-1.67432	1.19044	1.11049	0.720363	0.98691	0.872506	0.734224	1.9007	1.50457	0.772697	1.55886	0.0183064	-0.637975	1.79701	1.94941	2.01352	0.202162	0.969993	1.44786	0.517637	0.160898	-1.23012
UNC_MM_Green11_Median_BMC.Med.Genomics.2011_PMID.21214954	-0.275463	0.0829937	0.448782	-0.333675	-0.645245	1.10632	0.974571	2.01051	0.0665548	1.04992	0.619975	0.228156	0.598201	-0.895097	-0.0793135	1.27815	-0.614221	1.42831	1.12514	-0.0937411	-0.346802	-0.180045	0.139385	0.612025	-0.440664	0.372605	-0.248294	-1.48188	0.435848	-0.297659	0.775269	0.954534	0.765005	1.0354	0.867907	1.11479	0.855313	0.863627	1.5489	-0.686651	-0.167165	1.5235	1.71331	0.435583	1.34807	1.24568	-0.173414	-0.505873	-1.47127
UNC_MM_Green12_Median_BMC.Med.Genomics.2011_PMID.21214954	0.204137	0.269964	-1.49365	-0.496256	0.122371	-0.513838	-0.773313	0.206699	-0.265155	-0.223497	0.110933	-0.556344	-1.21223	1.27337	0.819262	-0.58662	-1.35412	-0.882095	-0.373433	0.46406	-2.58794	0.944294	-0.254568	-1.19947	-0.268867	-1.47986	-0.286606	-0.698548	-0.217559	2.50244	-1.7194	-1.90104	-2.54031	-1.02748	1.24366	-1.28866	-0.90935	-1.34837	-0.295792	-0.00317917	-1.28723	-0.150446	-0.806637	-0.16237	0.428876	-0.640373	0.016753	0.862797	0.196014
UNC_MM_Green13_Median_BMC.Med.Genomics.2011_PMID.21214954	-1.17775	-0.227389	-0.966505	0.188205	0.67364	-0.731017	-0.53608	-2.01597	-0.666051	0.114734	-1.11	-0.555647	0.222766	0.786057	-1.00276	-1.85763	1.82113	-1.12827	-0.599816	-0.0792014	0.850256	0.110639	-1.052	-1.82651	1.6791	-0.20428	-0.44007	0.698224	-1.33656	-1.16661	-0.893135	-1.1571	-0.819018	0.636725	-0.894938	-0.671554	-1.49317	-1.19949	-1.59816	1.42672	1.84692	0.0604718	-0.630707	0.371639	-1.11128	-1.21396	0.76718	1.3292	1.98349
UNC_MM_Green14_Median_BMC.Med.Genomics.2011_PMID.21214954	-0.355607	0.311091	-1.7328	0.989062	0.757675	-0.095888	0.0932108	-0.976353	-0.643735	-0.615393	0.876543	-0.676879	-1.74831	0.608716	0.262312	-0.458074	-0.436905	-1.04938	-0.322059	-0.890078	-0.17946	-0.560521	0.66476	-1.83842	-0.177811	0.0208878	-1.03288	1.01155	-2.87621	-1.96705	-1.92862	-2.40172	-2.88797	0.417459	-1.21146	-3.21747	-0.630869	-1.62088	-1.25114	-0.351953	-0.234795	-1.28002	-0.672021	0.875381	-0.348434	-2.28932	1.28719	-0.367027	-0.56306
UNC_MM_Green15_Median_BMC.Med.Genomics.2011_PMID.21214954	-0.558811	-0.0583398	0.601281	0.75446	-0.274226	0.784604	-0.560427	0.534808	0.508745	0.251472	-0.328101	0.781054	1.74436	0.884492	0.295555	-0.121579	1.56185	-0.0200927	0.0269405	-0.323924	1.52755	1.47121	-0.0145824	-0.631062	1.42762	-0.722029	0.189416	0.118413	0.633456	0.62537	0.712935	-0.0283051	1.07554	0.840291	0.0589793	1.61909	0.531149	0.267612	-0.0549821	1.9542	2.56564	0.995246	1.59326	-1.64982	-0.216603	2.03601	0.8673	0.187988	-0.319051
UNC_MM_Green16_Median_BMC.Med.Genomics.2011_PMID.21214954	-0.199422	-0.671603	0.835619	-0.32076	0.17052	0.215225	-1.55809	-0.612408	-0.862383	-0.53915	0.403788	-0.327506	0.0310693	-0.264831	0.517961	-0.899705	0.661697	0.253461	-2.25595	0.805076	-0.155827	0.787753	-0.805702	-0.912315	0.449846	-1.06577	0.422092	0.881354	0.228022	0.93755	0.549574	-1.69201	-0.479903	0.254001	-0.975983	1.63807	1.15075	-0.544879	0.322245	-0.118563	1.1672	-0.428462	1.41274	-1.45899	-0.142399	0.457983	0.0994747	0.834571	0.952163
UNC_MM_Green17_Median_BMC.Med.Genomics.2011_PMID.21214954	0.339111	0.717836	0.337666	-0.778761	0.240812	-0.244951	-0.174192	-0.239752	1.48626	-0.101185	-0.173896	-0.672998	-1.05395	0.511669	1.00986	1.97119	0.578676	-0.947166	-0.235336	-0.31115	1.24697	-0.21203	0.113833	3.01352	-1.55646	-0.712137	0.372566	-1.32603	-0.629608	-1.45223	-0.836992	-0.69683	-0.237649	0.0605567	-0.0131449	-1.7273	0.00585049	-0.330891	0.254034	-0.617531	-1.06821	-1.4308	-1.05049	1.01801	-0.0464016	-1.5625	0.393922	-0.00467379	-1.99086
UNC_MM_Green18_Median_BMC.Med.Genomics.2011_PMID.21214954	-0.810895	-0.55614	0.0714771	0.363893	0.325597	-0.440886	-0.150635	-1.49522	-0.349879	-0.725444	-1.03754	0.306124	0.976049	0.934874	-0.307736	-1.8882	1.94494	0.35918	0.0677524	0.238285	0.950215	0.842305	-0.479415	-1.01817	1.75792	-0.618226	-0.571319	0.167712	1.34051	1.32008	0.835219	0.429156	0.361435	0.521802	0.490193	1.80171	0.545487	-0.256911	-0.227992	1.74509	2.40203	1.33488	0.0162052	-0.855107	-0.0130604	-0.207402	0.403299	1.81269	0.503386
UNC_MM_Green19_Median_BMC.Med.Genomics.2011_PMID.21214954	0.533683	-1.30278	1.44461	-0.0586073	-1.45551	0.578685	1.10963	0.682762	-0.286929	1.73465	0.719762	-0.149315	-1.0827	-1.0592	-0.09928	1.49955	-0.588782	0.344559	1.05572	-0.167344	0.647066	0.0844451	-0.254612	1.11865	-0.693957	0.408378	-0.189991	0.285315	0.566375	-0.603968	0.836532	1.04952	0.416348	-0.0525637	-1.12839	1.07387	0.902736	1.18198	1.92422	-1.30364	-0.836847	0.273326	1.00813	1.40258	1.46716	1.25364	-0.733737	-0.83759	-1.53027
UNC_MM_Green2_Median_BMC.Med.Genomics.2011_PMID.21214954	0.0201067	0.142398	0.405524	-0.848516	-0.519298	0.595947	1.21772	1.32267	0.184758	0.706731	0.477346	-0.0784412	-0.474758	-0.774807	-0.0182943	1.5252	-0.988796	0.439993	1.00545	0.148662	0.436834	-0.351331	-0.238319	0.88879	-1.28975	0.416128	-0.106951	-1.27173	-0.818517	-1.5241	0.14468	0.0365172	0.460413	0.477343	-0.0243818	-0.27347	-0.048815	0.242504	1.46931	-1.70066	-1.73433	0.501881	0.448133	1.50261	1.01337	0.188434	-0.181082	-0.944212	-1.85641
UNC_MM_Green20_Median_BMC.Med.Genomics.2011_PMID.21214954	-1.7313	-0.28368	0.572311	0.961587	-0.53319	-1.14843	0.120516	-0.630002	-0.30014	-1.02	-0.491589	0.278143	-0.104153	1.22764	-0.602327	-0.360431	1.97018	-0.64081	0.110951	-1.19691	0.678198	0.199761	-1.50035	-0.516266	1.45869	-0.557398	-1.0266	0.0241195	-0.231049	-0.588182	-0.44308	-0.443429	0.0285773	0.074877	-1.30769	0.584447	0.845905	0.0573449	-0.304906	1.02586	3.35	1.08611	1.45441	0.302202	-0.570338	0.0936217	1.61899	1.28029	-0.0790857
UNC_MM_Green21_Median_BMC.Med.Genomics.2011_PMID.21214954	-0.128747	0.0223864	0.631505	-0.139204	-1.5342	0.562677	-1.54173	0.693759	-0.491063	1.35849	0.69658	1.69044	1.0873	-0.0652263	1.68207	0.239632	-0.265756	1.68285	-2.05921	-0.279522	0.455908	0.755048	0.245509	0.183944	0.162989	-0.288053	0.813419	1.53756	1.46078	0.695257	0.958106	-0.113846	0.314839	-0.128841	-0.588193	1.58963	1.67077	0.445789	1.46966	-0.0118526	0.319934	-0.251904	1.29274	0.017336	0.39403	0.142699	0.561145	-0.325787	0.912613
UNC_MM_Green22_Median_BMC.Med.Genomics.2011_PMID.21214954	0.0818039	0.918551	0.0820027	-0.146469	1.03761	0.693329	1.38395	-0.258877	1.17991	0.793307	-0.801289	0.788383	1.97836	-0.164229	0.773088	-1.93125	0.705393	0.377891	0.40937	0.212934	0.682129	1.85291	0.0503433	-0.0531896	0.670173	-0.735616	1.45982	-0.896207	-0.33084	1.44923	-0.849032	-0.371839	0.642217	1.5805	0.795354	-0.0249076	-1.51327	-0.765457	-0.731494	0.311434	0.831705	0.390096	-0.230551	-2.25649	-0.849423	0.254523	-0.10218	-0.465704	0.582011
UNC_MM_Green23_Median_BMC.Med.Genomics.2011_PMID.21214954	1.85504	1.00775	-0.619531	-0.863302	0.572926	-0.405397	-1.10158	-2.16632	-1.80038	0.0729378	1.88225	1.97247	-1.00644	1.87597	0.269841	-0.794293	-0.575825	-1.31796	-0.753263	0.181985	0.334034	-2.13324	-1.25887	0.394943	-1.45714	-1.10383	-1.5764	-0.852617	-0.659553	0.299391	-1.50821	-0.399481	-0.14993	0.864959	0.399373	-0.0557343	0.391405	-0.252975	-0.295039	-0.78088	-0.696536	2.42205	-1.26136	-0.0808708	-0.41193	-1.41251	0.449548	-0.350806	-1.14223
UNC_MM_Green24_Median_BMC.Med.Genomics.2011_PMID.21214954	0.377384	1.28965	0.190559	-0.606041	0.641327	-0.423639	0.188958	0.812609	1.02299	-0.257289	-0.649569	-0.851797	-0.652026	-0.864313	-0.0545737	2.13855	-0.385617	-0.133019	-0.551725	0.362667	0.286736	-0.740073	-0.379044	1.79076	-1.58716	-0.833395	0.473024	-1.42894	-0.43024	-0.321487	-0.824716	0.320119	1.04622	0.330542	1.245	-0.703876	0.072183	0.663986	-0.257825	-0.384734	-0.644549	-0.216229	-0.397582	-0.197981	0.106074	-1.06338	0.456361	-0.50225	-1.81335
UNC_MM_Green25_Median_BMC.Med.Genomics.2011_PMID.21214954	-0.322529	-0.427323	-1.56046	0.247601	0.0940873	-0.336216	0.233047	-0.347966	0.912127	0.872022	-1.22479	1.02263	0.44412	1.22913	0.190563	-0.812969	0.343414	-1.26258	0.919681	0.22514	1.75306	0.674946	0.0840578	-1.90832	1.02014	0.0182252	-1.7662	-1.62989	-2.0888	-0.560525	-0.853623	-2.77354	-1.49778	0.746518	0.264113	-0.465382	-1.15122	-1.96089	-0.866656	0.670083	1.88365	1.75114	0.0624044	0.460425	-1.1129	-0.665795	0.162784	0.299918	0.0996399
UNC_MM_Green3_Median_BMC.Med.Genomics.2011_PMID.21214954	-0.174396	0.0266408	-0.258603	-1.32703	0.950774	0.651091	0.743362	0.523608	0.253428	0.459961	-1.416	-0.102716	1.49014	-0.5589	-0.634014	0.0574637	-0.283355	0.620391	0.0710489	1.30199	0.0394966	0.582747	0.643432	-1.13663	-0.0900197	-0.682032	-0.290719	-1.46609	0.660317	1.17985	0.23061	0.405366	0.910267	1.35142	2.28206	0.425632	-0.101461	0.465195	-0.706369	-0.329745	0.337128	1.97995	-0.280628	-0.131716	0.519461	-0.0359627	-0.517644	-0.757331	-0.0335559
UNC_MM_Green4_Median_BMC.Med.Genomics.2011_PMID.21214954	0.371046	0.165358	0.975901	-0.554096	-0.24339	0.567728	0.545802	1.36712	0.887935	0.673972	-0.305887	-0.0164488	0.248859	-0.856917	-0.12765	1.75776	0.176139	1.34113	1.2017	0.31033	0.0916898	0.327735	-0.0392559	1.16477	-0.456461	-0.131387	-0.0870775	-0.907772	2.19781	1.35445	1.18467	2.74872	1.53818	0.483616	1.57485	2.11826	1.6148	2.2134	1.45139	-0.63438	0.0198671	1.16334	1.04877	0.332775	1.82897	1.46346	-0.410795	-0.486779	-1.36095
UNC_MM_Green5_Median_BMC.Med.Genomics.2011_PMID.21214954	-0.839974	0.906862	0.808269	1.18949	0.428951	-1.16067	-0.454269	-0.502595	0.470676	-0.692111	-0.726593	0.92574	1.34162	1.39446	0.0656031	-0.478712	1.0138	-0.523721	-0.893342	-1.03968	0.834143	0.968533	0.651153	0.645227	1.55934	-0.69807	0.0540951	-0.917685	-1.43722	-0.265193	-0.688905	-0.678762	0.202462	0.991115	-0.606422	0.201105	0.680824	-0.539319	-0.950729	1.14271	2.86304	1.45265	1.55922	-0.978147	-0.474419	-0.143085	1.48148	1.40802	-0.0170392
UNC_MM_Green6_Median_BMC.Med.Genomics.2011_PMID.21214954	0.169544	-0.755239	1.32953	-0.382122	-1.08121	0.204823	1.08921	1.17348	-0.378738	0.68197	0.719833	-0.534078	-0.978844	-0.852627	-0.381018	1.86456	-0.552923	0.358247	0.913754	-0.556859	0.677503	-0.101308	-0.399024	1.04186	-0.57285	0.110506	-0.425287	0.0159397	0.113862	-1.20668	0.394607	0.535238	0.5625	-0.267985	-0.753585	0.776194	0.933794	0.822853	1.8708	-1.35541	-1.00058	0.192385	1.0811	1.57496	1.52967	1.07793	-0.436504	-0.729171	-1.5726
UNC_MM_Green7_Median_BMC.Med.Genomics.2011_PMID.21214954	-0.0139533	-0.13106	-1.26604	-1.04786	0.491935	-0.998872	-0.554252	-2.12461	0.0415733	0.0838025	0.321593	-0.943896	-0.575877	0.39619	2.09765	-2.02927	-0.429998	-1.51601	-0.557922	0.214192	-0.2435	-1.62465	-0.0730284	-0.0072664	-0.461429	-0.137865	-0.00156585	-0.116534	-1.21704	-2.12522	-0.812645	-3.29648	-1.87289	-0.0535195	-0.963547	-1.085	0.483461	-3.11649	-2.78206	-0.511618	0.230325	-0.201483	-0.0243929	0.11067	-1.37322	-1.61747	0.0817517	-0.252297	0.0935412
UNC_MM_Green8_Median_BMC.Med.Genomics.2011_PMID.21214954	-0.04865	0.0365285	0.245662	0.349682	-0.763887	1.2483	-0.327593	2.05653	0.23431	1.52023	0.415139	1.07509	1.81783	-0.48813	1.27073	0.648329	0.423799	2.41743	-0.221728	0.875821	0.143912	1.59868	0.504584	-1.05149	0.605178	-0.703286	1.40852	0.374261	1.98412	0.746902	1.90403	-0.193677	0.575448	1.88829	0.196907	2.07139	0.868252	-0.250764	1.26032	0.942959	1.27152	0.955028	2.00378	-2.40482	0.780143	0.922329	0.196733	0.319788	0.0627306
UNC_MM_Green9_Median_BMC.Med.Genomics.2011_PMID.21214954	0.138011	0.671158	-0.625052	-0.170923	0.998418	0.577279	-0.121714	-0.0491099	1.57642	-0.92136	-0.843286	1.2842	2.09124	0.563746	1.28734	-2.74986	-1.1868	-0.49688	-0.0353543	0.624554	0.35858	0.827022	-0.159688	-0.788369	-0.272879	0.0204973	1.56226	-0.233999	-1.96812	-0.172443	-0.376478	-0.655844	1.32435	1.95902	0.298049	-1.33084	-1.28331	-1.12328	-1.08468	-1.02329	-1.44772	0.784324	-1.42632	-0.674621	-0.104365	-0.907197	0.546064	-1.18864	0.518262
UNC_MM_Red1_Median_BMC.Med.Genomics.2011_PMID.21214954	-0.6433	-0.302675	0.301873	1.17007	0.08798	-0.0437865	-0.705034	-0.533578	-1.11535	-0.648096	0.263564	0.120107	0.748983	0.521671	0.333189	-1.17292	1.6021	-0.06561	-0.998599	-0.247343	0.721925	0.871516	-0.715721	-0.369632	1.51176	-0.426072	0.327187	0.792844	0.707048	0.462134	0.605591	-0.395004	-0.723155	0.328263	-0.894848	1.15271	0.92624	-0.334303	-0.123961	1.80499	2.14063	0.387742	1.6038	-1.74798	-0.734703	0.446786	0.253513	2.12022	1.06583
UNC_MM_Red10_Median_BMC.Med.Genomics.2011_PMID.21214954	0.917212	-0.85485	1.26127	-0.270127	-1.11511	0.313963	0.729087	0.961286	-0.569475	1.7835	0.677176	-0.24998	-0.511463	-1.01367	0.125303	1.46252	-1.11619	0.556613	0.792863	-0.610786	0.830615	0.244946	0.129173	1.06605	-0.946117	0.175407	-0.034356	-0.0691916	-0.314521	-1.19821	0.238072	0.40564	0.795376	0.149758	-1.06141	0.641119	0.751965	1.17721	1.70539	-1.71701	-1.35576	0.376467	1.02298	1.23713	1.41263	1.0369	-0.635383	-1.31432	-1.07366
UNC_MM_Red11_Median_BMC.Med.Genomics.2011_PMID.21214954	-0.100896	0.386867	0.500682	-0.793854	-0.138567	0.795705	0.817468	1.62362	0.194757	0.515217	0.217483	-0.496718	-0.20258	-1.11926	-0.365483	2.09075	-0.571994	1.19144	1.30233	0.279723	0.0937336	-0.482703	-0.190871	0.881833	-1.05053	0.358968	-0.280074	-1.20816	0.694909	-0.210954	0.734564	1.15786	0.485666	0.409754	0.998936	0.627895	0.93551	1.31462	1.4939	-1.43028	-0.646598	0.702125	0.584101	1.47315	1.61284	0.971106	-0.357178	-0.81454	-1.75145
UNC_MM_Red12_Median_BMC.Med.Genomics.2011_PMID.21214954	-0.134677	0.721953	-0.30234	0.881789	0.477834	1.31209	-0.727968	-1.59527	-0.223274	-0.357415	-0.246442	0.291433	-0.58042	0.617635	0.707257	-1.13957	-0.202796	-1.37331	-1.17784	-0.545141	1.80256	-1.38568	-0.200138	-0.248186	1.23494	0.0668332	-1.08785	0.201231	-1.34104	-0.997977	0.192874	-2.95803	-0.715389	0.452839	-2.60302	-0.781387	-0.485625	-0.976992	-1.56304	-0.89534	0.118109	1.87805	-0.214445	0.366856	0.172518	-0.756791	0.355382	-0.11438	0.688953
UNC_MM_Red13_Median_BMC.Med.Genomics.2011_PMID.21214954	-1.25279	-0.685925	-0.827594	-0.780979	1.37217	-0.12692	-1.27425	-2.15592	0.49424	-0.00361227	-1.17905	0.0725546	-0.258423	-0.131303	-0.660869	-0.955593	0.61558	-1.49495	-0.584171	0.123567	0.930576	-0.13059	-0.89196	-1.60574	1.75831	0.363683	-0.318271	0.301984	0.043451	0.37057	-0.365245	-1.27495	-0.870958	-0.683089	-0.0781843	-0.0789447	-1.60028	-0.339005	-1.44788	1.22483	1.47577	-0.330648	-1.3317	-0.325497	-0.766433	-1.1053	0.499577	0.628543	2.09029
UNC_MM_Red14_Median_BMC.Med.Genomics.2011_PMID.21214954	-0.0301612	1.27567	0.489954	-0.545241	-0.325147	0.564766	-1.50835	1.25221	0.28987	0.456841	-0.355379	0.822213	2.24096	-0.582926	2.06458	0.0464988	0.26313	1.49651	-1.94218	0.0648469	0.432393	1.64505	0.425572	-0.0565248	0.415592	-1.17696	2.33562	0.443996	0.365321	0.924835	1.00377	-0.479071	0.960942	0.63673	-0.422585	0.615468	-0.0205029	-1.3703	0.449388	0.570295	0.28258	0.263645	1.52844	-1.72051	-0.0753083	-0.355084	0.816855	0.262101	0.0955696
UNC_MM_Red15_Median_BMC.Med.Genomics.2011_PMID.21214954	-0.369323	-0.413332	1.37959	0.523381	0.0418066	-0.00381846	-0.109079	0.635048	0.465458	-0.0430722	-1.27614	0.773573	1.85769	-0.300392	-0.109938	0.444915	0.707322	0.953691	0.16851	-0.172617	0.096598	1.1167	-0.274117	0.337346	0.916483	-1.1238	0.358552	-0.413134	1.67412	2.31717	1.12578	1.96918	1.76577	1.24831	1.03282	2.26551	1.42269	1.73503	-0.227359	0.489647	2.0951	1.66611	1.26754	-1.44773	1.33934	1.02494	-0.101013	0.307527	0.170356
UNC_MM_Red16_Median_BMC.Med.Genomics.2011_PMID.21214954	-0.743727	0.335385	-0.380482	-0.676649	-0.655108	0.68519	1.11429	1.10328	-0.481782	0.64331	0.480909	-0.122644	0.322557	-0.556865	-0.494066	0.619502	-0.413421	0.723037	0.613572	0.186796	-0.0287656	-0.188383	-0.0337102	-0.390386	-0.297523	0.744135	-0.314111	-1.55307	-0.846246	-1.54391	0.105906	-0.729222	-0.100586	1.02998	0.587607	-0.384746	-0.522274	-0.1433	1.03011	-0.766017	-0.0952798	0.772463	1.05474	0.903695	0.647414	0.199237	-0.177357	-0.160468	-1.0348
UNC_MM_Red17_Median_BMC.Med.Genomics.2011_PMID.21214954	-0.342427	1.07907	-1.36176	-1.17344	0.562613	-0.363109	-1.31313	-0.278817	0.190166	1.22866	-1.27315	-0.531546	0.0286149	0.154358	1.18836	1.24286	0.017126	-0.454086	0.13499	-0.0901688	-0.36773	0.516743	-0.450975	-0.0346756	-0.153206	-0.545811	-0.0311443	-0.896229	0.110904	-0.536993	-2.18308	-2.07861	-1.24726	-0.889514	1.2848	0.291901	-0.987278	0.149833	-1.09925	0.125167	-2.00651	0.0771895	-1.65142	-0.365117	-0.010487	-1.13335	-3.2819	1.12772	0.838614
UNC_MM_Red18_Median_BMC.Med.Genomics.2011_PMID.21214954	-0.768398	0.076209	-1.02058	-1.41257	-0.84367	0.757307	-0.748759	-2.31897	0.104576	0.114022	0.0792835	-1.22941	0.00376862	-0.845503	2.57506	-1.13828	0.155034	0.295368	-0.417464	2.69505	-0.224497	0.213866	-1.0145	1.42858	-1.42152	-0.483824	1.11635	-0.370941	-0.27245	-0.62969	1.05107	-2.30906	-0.841298	-0.0493562	-0.888299	0.0925921	0.165639	-1.77693	-0.989659	0.235946	-0.154152	0.591532	-0.0900972	-0.103566	-0.908724	-1.04439	-0.272641	-0.295675	0.579597
UNC_MM_Red19_Median_BMC.Med.Genomics.2011_PMID.21214954	0.927371	-1.29478	-1.09573	0.347953	0.728461	-1.02957	-1.48822	-1.04934	-0.169666	1.22714	-0.891942	0.283732	0.306277	0.674403	-0.574769	-0.796472	0.679563	-1.63187	0.828001	1.0344	1.30293	-0.549447	-0.919073	-1.13889	1.20586	-0.280883	-0.169322	0.686658	-1.07472	0.105163	-0.895754	0.212615	-0.698907	-0.644856	-0.362439	0.785152	-1.48424	-0.770641	-0.642112	-0.254111	-0.444891	-0.171272	-1.83245	1.23688	-0.00503293	-0.597558	-0.0413397	-0.0190467	2.69892
UNC_MM_Red2_Median_BMC.Med.Genomics.2011_PMID.21214954	-0.139796	0.992912	-0.0631008	-0.859684	0.538343	0.678348	0.458104	0.667533	1.86678	0.3761	-1.4667	0.698345	1.68214	-0.277453	0.557892	0.148465	-0.120607	0.749442	0.689099	0.950292	0.531315	1.23042	0.679383	0.160314	-0.333925	-0.135187	0.673402	-1.73101	0.464463	1.19843	0.315688	0.839472	1.38694	1.84881	1.614	0.527864	0.0752756	0.322104	-0.474817	-0.0642614	0.348691	1.81944	0.0502714	-0.854338	0.803004	0.105708	0.00122751	-0.509884	-0.860725
UNC_MM_Red20_Median_BMC.Med.Genomics.2011_PMID.21214954	-0.693221	-0.120017	0.357877	0.780828	0.617493	-1.27432	-1.18305	-0.0763694	-0.637654	-1.53238	-0.343783	0.997564	1.85036	1.10231	-0.0732479	-1.3351	-0.0672044	-0.799019	-2.35772	-1.05	-0.138953	0.847188	-0.0677024	-0.893588	0.744486	-1.22597	1.01261	0.583659	-1.87175	-0.660636	-0.866002	-0.84206	0.792326	0.55193	-0.694108	-0.369664	-0.289288	-0.180928	-0.833977	1.03263	1.80583	0.0823237	0.43553	-0.930938	-0.475212	-0.209786	0.468539	0.296965	1.29428
UNC_MM_Red21_Median_BMC.Med.Genomics.2011_PMID.21214954	0.0170675	0.554979	0.178084	0.434757	0.367861	0.663627	0.622974	-0.280628	0.739636	0.536434	-0.764087	0.159421	1.50453	1.51528	1.21625	-2.51604	-0.01229	-0.210662	0.859674	1.02454	0.610489	1.15741	1.16383	-1.89848	0.450879	-1.5865	0.978889	1.14609	-0.282573	1.3347	0.585347	-0.153845	0.559871	1.46527	-0.744342	-0.650181	-1.11882	-1.24883	-1.47693	1.64351	0.0160515	0.312404	-0.484324	-1.63299	-0.774969	0.706047	1.359	-0.626829	0.307616
UNC_MM_Red22_Median_BMC.Med.Genomics.2011_PMID.21214954	-0.136279	0.170581	0.257437	1.21314	-0.168179	0.512776	-0.741121	-0.209071	-1.47224	-0.261617	1.0007	0.153416	0.541867	-0.0518193	0.630343	-0.645369	0.823671	0.603694	-1.10432	0.526553	0.28963	0.919192	-0.181166	0.116022	0.507845	-0.130165	0.706968	1.2933	1.88109	0.964192	1.10935	0.00975152	-0.889547	0.214707	-0.549559	1.45981	1.19973	0.0848846	0.324973	1.17552	0.460195	0.061774	1.33543	-1.18982	-0.503399	0.728288	-1.05428	1.89223	0.821475
UNC_MM_Red23_Median_BMC.Med.Genomics.2011_PMID.21214954	0.124809	-0.226328	-0.364084	-0.0200411	0.992422	0.935802	1.13594	0.258924	1.61252	0.693981	-1.80915	0.642297	0.919708	-0.154801	-0.279989	0.111882	1.50057	-0.0326629	-0.196127	0.599518	0.355191	1.06388	-0.0210596	0.394057	-0.443576	-1.63989	0.256585	-1.85939	0.0311867	0.49656	0.4026	-1.29456	0.556367	1.40333	0.204997	-0.850543	-0.834896	0.416547	-1.53669	0.68246	2.12101	1.0184	-0.158998	-1.97731	-0.431548	-0.770434	0.3601	-0.174287	0.144885
UNC_MM_Red24_Median_BMC.Med.Genomics.2011_PMID.21214954	0.837684	-0.498968	0.172696	0.168987	2.33687	1.05715	-0.191853	-0.848359	0.322812	1.10076	-1.22716	-0.306296	0.388747	0.118629	-0.0375469	0.0231762	0.65286	-1.1574	0.696488	0.113453	1.55329	0.0334261	0.881743	-1.31418	0.924256	0.586478	-0.376709	0.118111	0.194455	0.230748	0.337334	-0.633127	-0.387271	-0.170527	0.0987219	-0.132821	-1.48799	-0.709896	-0.570222	2.85271	0.0242686	0.49699	-1.43694	-1.15086	-1.2329	-1.09551	-0.0325595	0.745157	1.59528
UNC_MM_Red25_Median_BMC.Med.Genomics.2011_PMID.21214954	-2.50832	0.074419	0.189862	0.440886	-0.0331944	-1.11741	-0.760604	-2.16692	-0.809518	-1.60916	-1.3096	1.09452	0.00333289	1.67087	0.241031	-2.44281	0.1964	-1.16557	-1.24841	-0.89245	0.716965	0.527601	-1.01229	-0.86939	1.05411	-0.901646	-0.585357	0.0793217	-2.24029	-1.4208	-1.57083	-2.37576	-0.56501	0.162499	-2.53039	-1.1546	-1.13663	-1.58167	-1.79403	0.727663	2.46566	-0.728538	-0.0960223	0.124081	-1.08589	-1.13244	1.52977	1.80244	0.767549
UNC_MM_Red3_Median_BMC.Med.Genomics.2011_PMID.21214954	-1.08673	-0.0792214	-1.35871	0.21353	1.15614	-0.300757	0.014625	-1.70804	-0.336875	-0.465677	-0.0123642	-0.0957515	0.353068	0.630439	0.105922	-1.89463	0.501164	-1.39231	-0.336844	-0.0615005	0.650024	0.134997	-0.252444	-2.38943	1.4515	0.239648	-0.623084	0.910824	-1.92928	-2.05529	-1.17882	-2.93878	-1.29825	-0.0627608	-1.30016	-1.61089	-1.46992	-1.38403	-2.54179	0.376355	1.30324	-0.40195	-0.906572	0.0650812	-0.685724	-1.71905	0.592148	0.153998	1.83602
UNC_MM_Red4_Median_BMC.Med.Genomics.2011_PMID.21214954	0.140489	-0.253532	0.691968	-0.950086	-0.600258	1.16765	1.13165	1.79693	0.0933974	0.952986	0.251291	-0.323246	-0.230777	-1.03988	-0.118961	1.91607	-0.375001	1.41078	1.1601	0.667158	0.0513056	0.289104	-0.154126	0.232167	-0.767456	0.0337649	-0.5627	-0.756576	1.40971	0.189574	0.951291	1.69885	0.979477	0.601406	1.33484	1.37033	0.933479	1.51011	1.91539	-1.16007	-0.671389	1.13662	0.943541	0.813033	1.68969	1.41119	-0.528835	-0.866412	-1.55823
UNC_MM_Red5_Median_BMC.Med.Genomics.2011_PMID.21214954	0.241902	-0.250759	1.38431	-0.0460069	-0.877035	0.579515	0.858916	1.54611	-0.0556209	0.942737	0.951777	0.134829	-0.334955	-0.687397	0.437646	1.71095	-0.580396	0.907192	0.812304	-0.383584	0.620035	-0.0538324	-0.32718	1.61006	-0.58254	0.169637	0.240861	-0.576846	0.0681044	-0.985474	0.778826	0.630787	0.717981	0.276079	-0.571263	0.776715	1.1313	0.744554	1.93875	-1.28847	-0.841457	0.447906	1.32556	0.963228	1.4119	0.943219	-0.395089	-0.588344	-1.60407
UNC_MM_Red6_Median_BMC.Med.Genomics.2011_PMID.21214954	-1.79962	-0.183298	-0.123132	0.700257	0.501267	-0.98103	-0.30552	-1.7071	0.194088	-1.27829	-0.928681	0.73074	0.19389	1.41876	-0.633284	-1.65243	1.53771	-1.33366	-0.298393	-0.938176	1.58962	0.864903	-1.3636	-1.24661	1.77165	-0.174297	-0.808167	0.10323	-1.36783	-1.11987	-1.18017	-1.30581	-0.43733	0.165248	-1.27489	-0.606183	-0.558342	-0.411184	-1.18919	0.804176	3.21934	0.744761	0.412238	0.171696	-0.936731	-1.01039	1.44872	1.36881	0.518103
UNC_MM_Red7_Median_BMC.Med.Genomics.2011_PMID.21214954	-0.5712	-0.539218	-0.553619	-0.77537	1.12568	0.659475	0.105374	-0.414839	1.00373	0.823657	-1.29651	0.207793	1.53772	-0.439873	0.646757	-0.49386	1.10322	1.20095	0.214085	1.07331	1.26946	1.04185	-0.759098	-1.61824	0.417139	-0.48544	-0.282278	-0.199883	2.10184	1.72805	1.63857	1.04732	0.451911	0.943444	1.34076	1.44504	0.473974	0.863575	0.115421	1.33941	1.00344	1.64615	0.815304	-2.1089	0.488732	0.761316	-0.229293	0.667661	0.200004
UNC_MM_Red8_Median_BMC.Med.Genomics.2011_PMID.21214954	0.632211	0.41506	0.654689	-1.43075	-0.0213847	-0.535173	0.769501	0.269468	0.711088	0.0516767	-0.429346	-0.741016	-1.08849	-0.878036	-0.389595	1.79747	-0.612583	-0.418131	0.201306	0.0676025	0.536695	-0.0181748	-0.0529503	1.49085	-1.66444	-0.816862	-0.820549	-1.57566	-0.316158	-0.677688	-0.52197	0.0739882	0.798788	0.0540002	0.670606	-0.49425	0.222621	0.918254	-0.0200464	-1.53863	-0.979718	0.503699	-0.0538248	1.51787	0.644287	-0.543178	-0.026837	-0.774335	-1.76023
UNC_MM_Red9_Median_BMC.Med.Genomics.2011_PMID.21214954	-0.389745	-0.0737655	1.27857	1.51767	-0.633856	-0.0390207	-0.171558	0.569517	-1.25674	-0.257174	0.915824	0.557758	1.05191	0.61851	-0.128471	-0.236896	1.28965	0.669941	-0.309165	-0.71114	0.324939	0.982487	-0.10174	0.429374	1.55759	-0.509681	0.164847	0.746473	1.40006	0.906545	0.834419	0.83051	0.236431	0.770776	-0.670879	2.3235	1.90878	0.162057	0.793229	1.75003	2.12123	1.08516	2.58633	-1.40743	0.0190976	1.55664	-0.233554	0.932135	0.285574
UNC_Mmyosin_Median_BMC.Med.Genomics.2011_PMID.21214954	-1.20736	-1.04917	-2.37647	3.73856	0.633069	-0.253491	-0.456546	-1.7146	0.055733	0.776052	-0.113625	0.134325	1.10969	1.1753	-1.5192	-0.154429	0.700276	0.376693	0.851524	-0.530737	-0.0574362	-0.604066	-0.671005	-0.217228	1.34398	-0.525478	-0.334276	-1.12227	-0.175052	1.34657	-1.55379	0.210292	0.853036	0.718968	-0.422635	-0.0025827	0.596224	-0.810239	-0.563779	0.983898	0.39329	1.89828	0.137682	0.24674	1.88384	0.339819	1.62026	-0.120544	0.869364
UNC_MNADH_CYTochrome_Median_BMC.Med.Genomics.2011_PMID.21214954	0.465298	-0.463373	0.558078	-0.671192	-0.0623273	0.656698	0.958257	1.67043	0.816448	0.955988	-0.607027	-0.528547	0.516085	-1.15018	-0.618208	1.35654	0.260673	2.59339	1.14555	0.403222	-0.320087	0.269202	-0.232273	-0.448286	-0.2673	-0.0245788	-0.550901	-0.257826	2.51073	1.93592	2.45346	2.91954	1.68947	0.612111	1.70905	2.25597	1.53786	2.18068	1.64454	-0.45379	-0.0265546	1.72013	1.32537	-0.0549573	1.77311	1.86581	-0.819977	-0.78529	-0.606955
UNC_MNB1_Median_BMC.Med.Genomics.2011_PMID.21214954	-0.0224017	0.372608	0.370885	-0.609365	0.877451	0.777152	0.379734	0.0679698	1.4587	1.57159	-1.40479	-0.0411579	0.534379	-1.03137	0.598502	0.634622	-0.0726178	1.80693	0.0426492	0.857989	0.793894	0.508432	-0.223785	0.0789381	-0.519397	0.646059	-0.72876	-0.2714	1.37462	1.38082	1.6255	2.32768	1.5272	1.1978	1.66035	0.851956	0.608436	2.06878	-0.446825	-0.200836	-0.240483	1.37051	0.707544	-0.324235	0.398641	1.39511	-1.12087	-0.781127	-0.753018
UNC_MNB2_Median_BMC.Med.Genomics.2011_PMID.21214954	-0.108312	-0.502522	-0.83931	0.466028	1.16424	0.97287	-1.06791	-1.40483	0.10836	0.157183	-0.955841	-0.817674	1.27132	-0.0346477	1.06846	-1.39023	0.617292	-0.987378	-0.707252	0.666431	1.28798	0.204389	-0.2454	-1.5293	0.72504	0.0890954	0.0825503	0.2547	0.781332	0.836962	0.773413	0.179702	-0.466085	0.681303	0.57746	-0.0801602	-1.41126	-0.644699	-0.989183	2.00977	-0.417545	0.828474	-0.729682	-1.57921	-0.43057	-1.03059	0.71181	0.981006	1.28378
UNC_MNB3_Median_BMC.Med.Genomics.2011_PMID.21214954	0.257087	-1.26593	-1.63001	0.346021	0.597779	-1.31142	-1.55316	-1.20185	-0.397711	1.2101	-0.553725	-1.40133	-0.588929	0.655495	-0.298724	-1.09493	1.49416	-1.22278	0.0505973	0.545291	1.16616	-0.456732	-1.59256	-0.793346	0.991722	-0.144826	-0.0239819	0.38921	-1.1222	-0.563784	-0.948432	-0.251169	-0.996763	-1.55706	-1.09246	-0.0691834	-1.45413	-1.1896	-1.26262	1.28823	-0.041679	-0.988707	-2.09139	0.436921	0.0335836	-0.971245	-0.241774	0.250642	2.40436
UNC_MNOtch4_Median_BMC.Med.Genomics.2011_PMID.21214954	-2.0124	-0.710572	-2.26233	-0.502086	-0.182328	-1.84771	0.323423	-3.04338	0.731513	-1.36566	-1.72555	-0.0921178	-0.494374	1.66363	0.0336408	-1.55179	0.669837	-1.79479	-0.106644	-0.778817	1.13551	0.0285391	-1.22733	-1.76514	0.328679	0.501295	0.0506028	-0.120883	-2.29778	-0.605649	-1.3525	-2.41659	-0.867706	0.206041	-0.701198	-1.51583	-1.30922	-0.463594	-1.97032	0.191771	0.471108	-0.570289	-0.346306	-0.384394	-2.15058	-0.744501	-0.20552	1.0043	1.6878
UNC_MProliferation_Median_BMC.Med.Genomics.2011_PMID.21214954	0.512476	-1.3147	1.47452	-0.123807	-1.84556	0.529266	1.0754	0.623174	-0.269113	1.63531	0.759399	-0.124485	-0.931656	-0.887484	-0.197787	1.40181	-0.462047	0.448485	1.08447	-0.129369	0.780096	0.0884333	-0.138516	1.05818	-0.613627	0.48326	-0.00250989	0.363098	0.457833	-0.763607	0.809701	0.641249	0.384477	-0.0322396	-1.5226	0.797331	0.864501	0.948763	1.69216	-1.1522	-0.938073	0.263743	0.893047	1.38558	1.31681	1.15045	-0.705942	-0.883069	-1.51666
UNC_MProtocadherin_Median_BMC.Med.Genomics.2011_PMID.21214954	-1.63217	0.674175	0.731147	1.59239	0.163459	-0.40401	-0.824694	2.49739	0.356383	0.532614	-1.02061	0.0443665	1.7273	-0.0471066	-0.353033	-0.0237426	0.956441	1.07323	-1.25871	0.0204945	-0.782089	0.955419	0.252268	0.414535	1.34242	-0.412143	0.249613	-0.211907	2.11954	1.83751	1.64361	0.43764	0.708554	0.280276	0.713771	1.9531	0.412346	-0.0669375	-0.890386	1.58592	2.54381	0.681359	1.77638	-2.48602	-0.0643804	1.33704	-0.199438	1.75518	0.267806
UNC_MPYMT_NEU_Cluster_Median_BMC.Med.Genomics.2011_PMID.21214954	0.0134638	1.70535	-0.624493	0.673835	1.0323	1.10306	0.527038	-0.275359	0.472241	0.270551	-1.23029	1.2041	0.218429	-0.457306	1.85322	-0.88387	1.358	-0.835414	0.815032	0.773553	0.873227	1.20693	0.396183	0.167874	0.191075	0.212325	0.54843	-0.535383	0.507111	2.449	0.561119	0.307291	0.416002	1.53479	0.0400198	0.934418	-1.50986	-0.172178	-0.347277	1.54719	0.589246	1.59838	-0.73163	-2.56894	-1.55788	-0.136688	-0.125389	-0.105279	-0.915924
UNC_MRibosomal_Median_BMC.Med.Genomics.2011_PMID.21214954	0.486842	-0.113893	0.593854	-1.00558	-1.02014	0.659153	0.0624471	2.21753	-1.03761	-0.605077	-0.0756935	-1.4006	0.925585	-0.944891	-2.01606	0.633059	-0.0876407	1.20847	0.73028	0.344092	-1.56748	0.377237	1.43993	-0.507119	0.487267	-0.391559	-1.03753	-0.186408	1.35452	1.06033	0.711237	2.64128	1.2775	-0.307016	3.04049	1.6713	1.74138	2.32003	0.51438	-0.657961	0.775105	0.911167	1.24498	0.0126297	0.743021	1.59838	-0.393044	0.901003	-0.555023
UNC_MSquamous_Median_BMC.Med.Genomics.2011_PMID.21214954	0.244403	-0.30485	1.48234	2.0173	0.299078	0.0903729	-1.21628	1.36763	-1.11585	-0.781766	-0.579868	-0.060564	1.12744	0.0463578	0.146601	-1.16376	-1.37645	0.984413	-0.832684	-0.621255	0.328485	0.501264	0.543312	-0.563531	1.61739	-0.514019	0.198896	0.297949	-0.124829	0.499711	-0.317302	1.70446	0.906614	-0.138725	0.621504	1.59254	0.829355	-0.151508	-0.269705	0.582946	0.0190425	0.579128	1.585	-0.499811	0.980577	1.21513	-0.907698	0.0666331	0.905702
UNC_MUnknown_1_Median_BMC.Med.Genomics.2011_PMID.21214954	-0.155761	-0.0226816	-0.487819	-0.560711	0.289086	-0.0289563	0.878741	0.865441	-1.20908	0.699581	0.406688	-0.328427	0.131155	-0.599969	-0.972792	0.00197692	-1.08265	0.737497	0.114056	0.38682	-1.05958	-0.552657	-0.000182423	-0.901613	-0.584498	-0.49651	-0.985204	-1.54325	-0.525524	-0.211542	-0.697698	0.27816	-0.44394	1.09152	0.956809	-0.612167	-0.3436	0.260206	0.2235	-1.02304	-0.426958	0.888543	0.516475	-0.129023	0.384595	-0.0232436	-0.701711	-0.311422	-0.608837
UNC_MUnknown_10_Median_BMC.Med.Genomics.2011_PMID.21214954	0.278871	0.601009	-0.0672478	-0.90824	0.519959	-0.658469	-0.286835	-0.378993	1.75577	-0.393829	-0.506937	-0.580162	-0.929039	0.469775	1.07769	1.65791	0.46205	-0.883586	-0.686674	-0.207318	1.3675	-0.724139	0.0424251	2.83314	-1.58812	-0.744531	0.96615	-1.18267	-1.13873	-1.67238	-0.879832	-1.66385	-0.38447	0.486059	-0.12684	-2.85174	-0.975979	-0.679848	-0.644189	-0.423314	-1.358	-1.87794	-1.44739	0.612116	-1.11485	-1.93583	0.763824	0.41566	-1.68056
UNC_MUnknown_11_Median_BMC.Med.Genomics.2011_PMID.21214954	0.507239	-0.351632	0.117363	-0.0304579	-0.429498	-0.00139107	-1.08809	-0.586459	-0.363279	0.74973	1.12532	-0.711764	0.36842	-0.342625	0.0339317	0.156031	0.000241207	-0.657881	1.07295	-1.49995	-0.319048	-0.291284	-0.00240143	-0.51346	-1.39389	-0.128267	-0.458533	0.0452213	-0.824628	-2.54043	-0.999682	0.511708	1.06528	0.068154	-1.49559	-0.693615	-1.06454	0.812337	1.03256	-1.75493	-1.03506	0.185017	-0.221786	0.313739	0.864097	-0.241576	-1.33064	-1.27734	0.867322
UNC_MUnknown_12_Median_BMC.Med.Genomics.2011_PMID.21214954	0.118248	-0.0224456	1.04032	-0.818146	-0.0499821	0.351522	0.787768	1.42043	0.822246	0.0755922	-0.219739	-0.277662	-0.602043	-0.210894	0.0058879	1.93042	-0.0928419	1.17188	1.37368	-0.5297	0.80048	-0.0369362	-0.332848	1.84996	-0.684511	-0.0823066	-0.191093	-0.560686	0.817129	0.555163	1.29507	1.85248	0.954754	0.594452	1.38333	1.38094	1.2747	1.66484	1.08706	-1.0071	-0.384286	0.635034	0.462214	0.870993	1.68559	1.16316	-0.218498	-0.663087	-1.68261
UNC_MUnknown_13_Median_BMC.Med.Genomics.2011_PMID.21214954	0.218203	-0.00791217	1.0452	-0.783013	0.0275021	0.354011	0.824071	1.2791	0.766868	0.109034	-0.289782	-0.250171	-0.653463	-0.11805	0.0270996	1.95432	-0.0347761	1.16718	1.26861	-0.518179	0.884503	0.0201898	-0.31136	1.85568	-0.738014	-0.0544819	-0.16971	-0.549348	0.792831	0.451871	1.29693	1.81261	0.839158	0.541736	1.3584	1.37972	1.26679	1.5843	1.05823	-0.980163	-0.437709	0.613598	0.388969	0.922564	1.60194	1.08016	-0.227908	-0.648473	-1.68767
UNC_MUnknown_14_Median_BMC.Med.Genomics.2011_PMID.21214954	-0.182356	0.757052	0.447628	0.594024	1.00438	1.32116	0.113668	0.977562	2.02801	-0.492938	-0.274375	-0.0746694	0.167977	0.823393	0.121331	1.72494	0.816057	0.757319	-0.117071	-0.211813	0.237116	-0.0694677	0.559123	1.931	0.0146019	0.0398083	2.14509	-0.986693	-1.22247	-0.690771	0.348782	-0.892609	0.887275	0.636768	-0.339847	-0.27725	0.215633	0.0350806	-0.552203	-0.144383	-0.349581	0.360051	-0.137366	0.330705	0.674493	0.0857848	0.636005	-0.320068	-1.47787
UNC_MUnknown_15_Median_BMC.Med.Genomics.2011_PMID.21214954	0.202076	0.768778	0.760861	0.0699338	-0.0496378	0.237224	0.46191	1.69741	1.19363	0.820652	-0.501286	0.551593	0.904132	-0.977546	-0.152469	1.2129	-0.0154017	1.14853	1.32481	0.122496	0.0633772	0.286201	0.499176	1.09619	-0.123139	-0.0978737	0.236359	-0.433564	1.8114	2.18929	0.987477	3.10239	1.69806	1.12612	1.62209	2.25095	1.22853	2.17767	0.820968	-0.285284	0.512487	2.09248	0.868244	-0.377861	1.92697	0.9946	-0.756255	-0.724546	-0.937543
UNC_MUnknown_16_Median_BMC.Med.Genomics.2011_PMID.21214954	0.670601	-0.681954	0.0237013	-0.691592	0.0207802	0.999627	0.428773	0.906167	0.406004	1.20888	-0.814769	-0.627559	1.21424	-0.659387	-0.843646	0.304934	-0.217565	1.77216	0.657497	1.02732	-0.609568	0.526947	0.314097	-1.18731	0.00522472	-0.347123	-0.945851	-0.902374	1.83657	2.21469	0.991426	2.06087	1.05224	1.13399	2.46158	1.74168	0.722544	1.83336	0.97001	-0.219119	0.453395	1.98634	1.05553	-0.2247	1.256	1.21671	-1.48003	-0.328916	-0.329883
UNC_MUnknown_17_Median_BMC.Med.Genomics.2011_PMID.21214954	0.920353	-0.480668	-0.561555	-1.48693	0.492427	-1.25208	-0.266838	-2.699	1.21998	0.223402	0.0740985	-1.65538	-0.655964	0.690134	1.27138	-1.87228	-0.225552	-2.17412	-0.501363	0.305685	-0.113566	-0.0101736	-0.142852	0.333756	-0.894849	-0.514785	0.0762249	-0.927396	-1.44287	-2.04226	-0.616375	-2.99826	-0.57157	0.384364	-0.761429	-1.55949	-0.198859	-2.87911	-2.72729	-0.0477565	-0.0488497	-0.0530712	-0.082022	0.338182	-1.19893	-1.79685	0.0170618	-0.146674	0.28183
UNC_MUnknown_18_Median_BMC.Med.Genomics.2011_PMID.21214954	-1.02897	-0.557376	0.354052	0.519636	-0.207075	-0.545804	-1.85489	-1.15387	-0.823486	-0.240229	-1.00389	-0.404526	0.641304	0.608384	0.345013	-1.3578	0.499903	-1.32468	-1.4286	0.144193	1.30356	0.845177	-1.03593	-1.76447	0.930506	-0.373138	0.206039	-0.0157191	-0.280822	-0.272813	0.194576	-1.62543	0.133295	1.24481	-1.67324	0.016462	-1.45048	-0.210451	-0.92957	1.78867	0.891706	-0.746166	-0.80285	0.43889	-0.941275	-0.997006	1.20982	-0.197544	1.94464
UNC_MUnknown_19_Median_BMC.Med.Genomics.2011_PMID.21214954	-0.0611832	1.60538	-0.797713	0.47065	-0.0778505	0.869453	0.161081	-0.431864	0.454011	0.574008	-0.654239	-0.66523	0.0624551	0.659053	-0.0147887	-0.0758003	1.09251	0.23311	-0.102803	-0.24954	1.21248	-1.06812	-0.192955	-0.678052	-0.315582	1.27952	0.571826	-0.254058	-0.61095	-2.01691	-0.871448	-2.15196	-1.69008	1.46995	-1.77281	-1.84051	-1.05169	-1.56824	-2.06572	-0.480284	-0.383104	-0.293395	-1.76562	1.33546	0.987115	-2.18048	-1.22844	0.667124	0.811231
UNC_MUnknown_2_Median_BMC.Med.Genomics.2011_PMID.21214954	-0.183301	-0.0919214	-1.51288	-0.201061	0.796061	0.793788	-0.0508317	0.262869	0.481237	-0.0892268	-0.755763	0.456523	0.785744	0.103598	0.404555	0.100988	-0.396164	0.255068	0.0486774	0.313099	0.00386421	0.0457593	0.644377	-0.911417	-0.220423	0.275674	0.613424	-1.55506	-1.13402	-0.383515	-0.401828	-1.78119	-1.15913	1.30589	0.244634	-1.60737	-0.641289	-2.04373	-1.07372	0.72766	0.572915	0.486594	-0.00116755	-0.627364	-0.782181	-1.24449	0.963666	-0.248445	-0.594123
UNC_MUnknown_20_Median_BMC.Med.Genomics.2011_PMID.21214954	1.33853	0.842943	-1.69718	-0.219109	0.0355755	0.491686	0.311936	0.352401	-1.01375	0.415165	0.961983	0.466731	-1.17658	-0.0466131	0.637744	0.099933	-0.0387878	0.184628	0.901928	0.355068	1.57242	-0.453352	1.19452	-1.19186	-1.57291	-0.15366	-2.05669	-0.0385824	-0.999994	-0.781366	-0.741509	-1.96761	-1.46207	-0.459243	0.30709	-1.10561	-1.39872	-1.36851	-0.588254	-0.606364	-0.539197	1.66229	0.149607	0.170875	-0.289199	0.132541	-1.40309	-0.510632	-0.0267164
UNC_MUnknown_21_Median_BMC.Med.Genomics.2011_PMID.21214954	0.445014	0.181278	1.30416	-0.516209	-0.66353	0.459444	0.733489	2.12866	0.197413	0.984635	1.05633	-0.165002	0.621289	-0.839446	-0.338707	0.700437	-0.213389	0.213498	1.37726	0.21006	0.211003	0.756804	0.429059	0.763177	-0.466079	0.258703	0.607069	-0.522691	0.228231	-0.787809	0.491761	-0.260705	0.780159	1.02465	0.867237	0.88335	0.24544	0.626287	0.788881	-0.691684	-0.474384	1.33155	1.42757	0.256637	1.56671	1.74047	-0.0313644	-1.1577	-1.01497
UNC_MUnknown_22_Median_BMC.Med.Genomics.2011_PMID.21214954	-0.860732	1.4465	-1.63521	0.114082	-0.450502	0.564213	-0.961502	0.676179	2.4325	0.0990329	-1.10753	0.711569	0.0978638	1.09059	0.430322	-1.26268	0.945003	-1.35276	0.0638824	-1.20486	-0.19287	-0.0809315	0.738525	0.295559	0.287084	-0.392616	0.0407688	-1.98736	-1.42284	-1.59577	-1.36712	-0.885721	-0.689757	0.58273	0.215617	-1.45036	-1.25907	-2.10689	-1.0991	0.865753	0.215479	-1.20618	0.548222	-1.2339	-1.00502	-0.208175	-0.222827	0.613975	0.249853
UNC_MUnknown_23_Median_BMC.Med.Genomics.2011_PMID.21214954	0.135913	0.389158	0.283038	1.22291	-0.0102168	0.671633	-0.619252	-0.31657	-1.45736	-0.379945	0.970398	0.27545	0.93469	0.109511	0.555372	-0.807658	0.726219	0.395198	-0.990443	0.491363	0.576475	0.921108	-0.101206	0.0723762	0.568505	-0.191282	1.05157	1.1372	1.73046	1.08115	0.963151	0.188614	-1.15389	0.567053	-0.465265	1.37371	1.10355	0.0507233	0.280593	1.59669	0.656799	0.382204	1.22463	-1.12356	-0.837024	0.872875	-1.14625	1.77942	0.756018
UNC_MUnknown_24_Median_BMC.Med.Genomics.2011_PMID.21214954	0.851666	0.00317794	2.06492	1.69278	-0.32514	-0.303828	-0.714644	1.59399	-1.54636	-0.195723	1.42893	0.45784	1.48453	0.548143	-0.180698	0.632931	-0.0984596	0.997225	-0.720766	-1.35736	-0.227021	0.413841	1.00168	0.441278	0.932752	-0.306968	1.01005	0.583979	0.430496	0.302245	0.478994	0.373457	1.52712	0.69336	-0.21229	1.99985	2.13064	-0.55028	1.12845	1.36735	1.57601	0.673116	2.8806	-1.66068	0.984654	1.54723	0.261016	0.45206	0.0210642
UNC_MUnknown_25_Median_BMC.Med.Genomics.2011_PMID.21214954	0.179501	0.152735	0.488646	0.901977	-0.187014	-0.870793	0.521655	1.01661	-2.3584	0.145335	1.44243	-0.144817	-0.15963	0.685612	-0.140515	-1.61564	-0.563283	-0.523392	0.0472702	-1.48271	-0.565689	0.375698	0.641759	-0.405243	-0.073175	-0.40836	-0.789385	-0.934402	-1.99251	-0.374885	-0.65099	-0.951737	-0.86371	0.680859	-1.55295	-0.116711	-0.12745	-1.71076	0.294815	0.140303	1.03419	0.42315	1.28363	0.217263	0.685955	0.432372	-0.253298	-0.00263702	-0.223189
UNC_MUnknown_26_Median_BMC.Med.Genomics.2011_PMID.21214954	-0.705814	0.107013	-0.77514	-0.310813	-0.109313	-0.240254	0.469782	1.33627	0.0233737	0.335661	0.322995	0.701748	-0.214961	0.187721	0.226648	0.135437	-1.02684	0.385382	0.62816	-0.422921	-0.0741233	-0.540001	0.442537	0.725448	-0.147133	0.0287372	-0.561981	-1.78555	-2.0408	-1.91881	-0.609833	-1.21325	-0.799156	0.549176	-0.335563	-1.62464	-0.498941	-1.59606	0.685615	-0.992216	-0.531958	0.439647	0.361193	0.62335	0.32488	-0.566073	0.314284	-0.0874245	-1.13145
UNC_MUnknown_27_Median_BMC.Med.Genomics.2011_PMID.21214954	-0.333965	-0.291981	0.537203	-1.00506	-0.490134	0.741217	1.16778	1.6998	-0.383337	0.897606	0.997977	-0.319259	0.0540277	-0.910253	-0.360364	1.54161	-0.467729	1.4664	1.11176	0.0322605	-0.419713	-0.665403	-0.287994	0.0602336	-0.442924	0.501797	-0.621403	-0.82913	0.180748	-0.92562	0.741429	1.16017	0.260596	0.471429	1.18929	0.851314	0.333731	0.616101	2.27275	-1.16952	-0.436945	1.321	1.36717	1.52626	1.46557	0.811216	-0.26921	-0.414279	-1.59653
UNC_MUnknown_28_Median_BMC.Med.Genomics.2011_PMID.21214954	-0.192839	0.366569	1.63084	-0.191882	0.447854	-0.00433915	-0.743206	1.4704	-0.869147	-0.386157	1.40533	0.978635	-0.209083	-0.419541	1.56554	1.6122	0.290499	0.605361	-2.29386	0.158306	1.08032	1.0264	0.245792	1.44934	-0.382677	0.59884	0.891128	-0.499378	0.530321	-0.607326	0.274819	0.455646	0.542326	1.28611	1.45615	0.0871503	1.66135	-1.1572	0.794827	0.372037	-0.65875	-0.566227	0.423252	0.639657	1.95349	0.187615	1.55193	-0.306178	-1.52997
UNC_MUnknown_29_Median_BMC.Med.Genomics.2011_PMID.21214954	2.06558	1.22591	0.67058	0.10656	-0.51893	1.44107	0.732681	-0.0218163	0.848062	1.1592	0.874042	1.28814	1.84493	2.58457	2.70617	-1.00488	-0.778982	0.605634	0.431347	0.209688	0.0374991	0.564843	1.20122	1.35493	0.90613	-0.166515	0.658564	0.118066	-0.844473	-0.45971	1.68596	0.0298612	3.01543	-0.359669	0.55603	-0.509112	-1.66368	-0.633833	1.47784	-0.689322	0.237779	0.268756	-0.159666	-1.12698	-0.0678178	1.91596	0.374879	-0.483123	-1.37047
UNC_MUnknown_3_Median_BMC.Med.Genomics.2011_PMID.21214954	-0.00852945	0.163663	0.472346	0.211584	-1.00666	0.656158	0.68116	0.794415	-1.20714	-0.633873	2.0467	0.791925	-1.20746	1.28227	0.486186	0.206727	-1.14698	1.58138	0.7518	-0.730803	0.186541	0.425811	-0.519171	0.51049	0.285427	0.576129	-1.53059	-0.737013	-0.468377	0.228701	-0.544967	-0.0211542	0.0268165	0.461492	-0.778311	1.39835	1.45395	-1.11327	1.40566	-0.695455	-0.690856	0.728093	1.85419	-0.463968	0.586068	3.45836	1.21277	0.684364	-0.395897
UNC_MUnknown_30_Median_BMC.Med.Genomics.2011_PMID.21214954	-0.711537	0.0787117	1.02776	0.880063	1.64787	-2.05268	-0.8642	-1.11323	-1.07872	-0.368427	-1.10477	-1.72635	-2.8136	1.51749	-1.27583	2.1048	0.540425	-1.51247	-0.465159	-0.722518	0.153267	-1.19123	-0.719231	-0.666182	-0.243251	-1.0008	-0.860634	-0.497702	-2.64182	-2.78785	-1.56319	-3.06365	-2.53856	-0.39526	-1.4752	-1.44092	-0.952563	-0.275814	0.0542639	0.263769	0.760291	-2.6182	-0.253439	1.43509	-0.690736	-1.33823	0.592761	-0.00437703	-0.611828
UNC_MUnknown_31_Median_BMC.Med.Genomics.2011_PMID.21214954	-0.238316	0.834461	0.466428	-0.403277	0.415946	-0.297439	1.56298	0.442403	0.360145	0.199465	0.227157	-0.873457	-1.12446	-0.623223	0.57352	1.75472	-0.41152	0.0254915	0.203627	0.227927	0.700515	-0.921365	-0.684633	2.40477	-2.31419	-0.24736	-0.245281	-1.34097	-0.237356	-1.65428	-0.903749	-1.08413	-0.445398	-0.0608478	0.0444897	-1.64859	-0.135527	0.0644818	0.724124	-1.01407	-1.2021	-1.14561	-1.03702	1.92232	0.036947	-1.06115	-0.0182472	-0.411156	-2.33862
UNC_MUnknown_32_Median_BMC.Med.Genomics.2011_PMID.21214954	-0.815073	0.852342	-0.87329	-1.18994	0.613927	0.0710725	-0.364405	-0.139831	0.529806	0.270962	0.166011	-1.60416	-1.77109	1.24185	1.26749	-0.316191	-0.157287	-0.5884	-0.555177	-1.08418	-0.108762	-0.31973	0.284415	0.589157	-0.692665	-0.345842	0.692098	-0.534731	-1.69251	-3.07928	-0.43882	-1.76786	-1.83423	0.209544	-0.12448	-2.9542	-1.35574	-1.5994	-0.126433	-0.112126	-2.20141	-1.7484	-1.56498	-0.280945	-1.62954	-1.02136	2.4676	0.244417	-0.677485
UNC_MUnknown_33_Median_BMC.Med.Genomics.2011_PMID.21214954	-0.213713	-0.00264119	-0.486776	-0.00166976	0.279941	-0.0749823	-1.71936	-0.762948	-1.03424	-1.27248	0.0889424	-0.786802	-0.256663	0.417054	0.451867	-0.572572	1.68048	-0.182223	-1.85702	0.930296	-0.263545	1.01113	-1.25255	-0.717396	-0.542491	-0.952539	-0.0497706	1.00903	0.402164	-0.0426887	-0.125194	-1.03982	-1.15855	-0.292417	-1.27458	-0.865317	0.189437	-1.05321	-1.71665	0.394482	-0.249269	-0.710626	-0.20123	-0.309586	-2.12458	-0.418475	-0.0566267	0.98164	0.677103
UNC_MUnknown_34_Median_BMC.Med.Genomics.2011_PMID.21214954	-0.900381	0.944894	1.31705	0.744481	-0.186472	0.954634	0.163349	1.14833	-0.199933	-1.03542	0.0883814	0.746803	1.51775	-0.0735897	-0.00875835	-0.436359	0.404203	0.618157	-0.510273	0.649051	-0.460711	0.502809	0.899329	1.24241	0.931003	0.748574	0.882355	-0.917682	0.940685	1.0998	0.238541	1.37612	2.32344	1.31524	0.584613	1.88495	1.29205	0.968971	-0.215562	0.145748	2.37921	2.54934	1.95956	-1.48747	1.51705	0.590816	-0.138578	0.414275	-0.170456
UNC_MUnknown_35_Median_BMC.Med.Genomics.2011_PMID.21214954	-0.734307	0.893178	-1.81299	-1.01831	0.0732806	1.8297	0.658528	1.33222	-2.64879	0.239788	1.10707	0.177368	-0.180703	1.91171	-0.361997	0.377416	-0.0933325	-1.36553	0.454185	0.347725	-0.11115	0.530544	-0.382277	-0.606632	1.54901	-0.104791	-0.794528	-0.733111	-1.91391	-0.692918	-0.640838	-0.994661	0.0220378	1.6712	-0.540103	-0.381773	-0.635058	-0.879821	0.130999	-1.70026	-0.100775	0.781728	-1.67477	-0.393882	-0.0954836	0.398313	1.34427	0.46891	-0.150636
UNC_MUnknown_4_Median_BMC.Med.Genomics.2011_PMID.21214954	0.364067	-0.330241	0.619337	-0.549141	-0.669988	1.93267	1.15394	1.46757	-0.592822	1.45053	0.894136	1.10811	0.293219	-0.852179	0.453912	0.403297	-0.447004	1.03389	0.293488	0.799549	0.0457458	0.914532	-0.199161	-0.993833	-0.362276	-0.476274	-0.839369	-0.271461	1.31114	0.646219	0.912885	0.287457	1.31065	0.963688	0.70545	0.727425	0.18735	1.01729	0.508997	-0.758507	-0.432791	0.926864	0.685682	0.091184	1.3108	0.970152	-0.671333	-0.944633	-0.725298
UNC_MUnknown_5_Median_BMC.Med.Genomics.2011_PMID.21214954	0.636672	-1.40895	0.296922	-1.1364	1.21389	-0.496667	0.300745	-1.00401	-0.0281395	0.518891	-0.953058	1.71538	0.241574	-0.31541	-1.2744	-0.183898	0.543935	-0.300949	-1.37541	1.28565	0.133553	0.336293	-0.346993	-1.73611	1.96179	0.560091	-0.0807666	-0.705221	1.25092	2.07859	-0.364367	0.160141	-1.21774	-0.0422322	-0.0160122	0.201979	-0.432004	-0.179616	0.553927	0.55138	0.0576985	0.158108	-1.47362	-0.17339	-0.475609	-0.873522	-0.768114	1.39349	0.925956
UNC_MUnknown_6_Median_BMC.Med.Genomics.2011_PMID.21214954	0.439251	-0.192011	1.04336	-1.00325	-0.520612	1.08399	0.601978	1.82088	-0.248314	0.864023	-0.187721	-0.551129	-0.284506	-1.23181	-0.440833	2.39235	-0.425757	1.17696	0.896561	0.444756	-0.0613527	0.134639	0.0229736	0.600101	-0.567	-0.218959	-0.597062	-0.158898	1.88029	0.769676	0.8755	2.19683	1.13223	0.23135	1.88388	1.9526	1.44469	2.00156	2.08912	-1.10795	-0.200333	0.812167	1.22081	1.07664	1.85065	1.24458	-0.0204436	-0.51813	-1.63214
UNC_MUnknown_7_Median_BMC.Med.Genomics.2011_PMID.21214954	-0.223256	-0.491839	0.241288	-0.973109	-0.531126	0.874141	1.46509	1.47406	-0.776638	0.72459	0.702573	-0.326745	-0.319315	-0.681512	-0.256877	1.37858	-0.700256	0.953329	0.712535	0.471769	-0.476047	-0.171772	-0.207269	-0.141145	-0.789432	0.43505	-0.9822	-1.05273	-0.0943127	-0.811086	0.4677	0.384872	-0.0660401	0.427857	0.480359	0.30953	0.0352015	0.0896369	2.10673	-1.16949	-0.925543	0.684832	1.01663	1.21767	0.683134	0.768368	-0.0756379	-0.88829	-1.47094
UNC_MUnknown_8_Median_BMC.Med.Genomics.2011_PMID.21214954	0.432157	1.80593	-1.9935	-1.08569	1.24557	-0.375495	-0.066365	0.31396	-0.0539984	1.06618	-0.263256	-0.689121	-1.31931	0.878145	-0.150436	1.93555	0.369304	-1.0767	0.59716	0.240205	0.262633	-0.7774	-0.174407	-0.0419726	-0.56201	-0.561029	-0.601328	-0.763775	0.0209665	-1.26651	-2.15366	-2.93454	-3.35265	-0.245685	1.00099	-1.65008	-1.74283	0.145395	-0.694573	-0.000414479	-0.73085	-0.0817047	-1.06172	0.201777	0.445458	-0.865929	-1.84809	-0.317914	-1.04128
UNC_MUnknown_9_Median_BMC.Med.Genomics.2011_PMID.21214954	-2.44223	-0.633525	1.60846	-0.0490902	0.0432499	0.706703	1.08783	0.817587	-2.47791	1.24143	-0.157	0.28816	1.09148	-1.15189	-0.910881	1.6737	-0.358112	0.650399	0.862234	0.799983	0.280759	0.802657	0.542002	-0.637109	0.684458	0.13801	-0.951347	-1.95887	0.324827	-0.0637529	0.051708	0.962063	0.523054	-1.74911	3.10812	0.803007	1.00525	0.0119735	-0.617026	0.0552531	-0.125904	1.53079	0.313718	1.71066	-0.266128	1.02916	0.435935	-0.78076	-0.663747
UNC_MVEGFC_Median_BMC.Med.Genomics.2011_PMID.21214954	-0.386607	-0.434368	-0.309142	0.00533258	0.613549	-0.919507	0.0758031	-1.02739	0.448864	-1.04156	-1.0517	0.0188802	0.0770638	-0.317158	-0.829549	-1.94842	2.43732	-1.69585	-0.43081	-0.856525	0.594028	0.424915	-0.668044	-0.29647	1.41157	-0.184912	-0.598333	0.0663767	-0.434508	-0.268511	-0.385629	0.0182217	-0.449333	0.561266	0.82105	0.0491355	0.20396	-0.193774	-0.876273	1.33843	2.62077	0.813691	0.24707	-0.826614	-1.27618	-0.695163	0.606666	1.66693	0.7356
UNC_Proliferation_Cluster_Median_BMC.Med.Genomics.2011_PMID.21214954	0.346507	-1.29114	1.28911	-0.0291567	-2.07031	0.649563	1.05712	0.691407	-0.302865	1.7257	0.75841	-0.095	-0.747191	-0.912206	-0.147842	1.30382	-0.275755	0.513513	1.09592	-0.0985	0.729485	0.036404	-0.202515	0.910039	-0.468516	0.539665	0.0506077	0.552071	0.499263	-0.634196	0.914978	0.764547	0.473573	0.0358632	-1.42212	1.07961	0.801839	0.962903	1.54167	-1.06357	-0.672395	0.29515	0.975751	1.39614	1.27507	1.17036	-0.617029	-0.877456	-1.36363
UNC_Ribosomal_Cluster_Median_BMC.Med.Genomics.2011_PMID.21214954	0.0657349	-0.0220917	0.357636	-0.732228	-0.860815	0.686214	0.443351	2.38589	-0.921618	-1.20188	0.0622189	-1.27714	0.841711	-1.23829	-1.66074	0.865056	0.0329107	1.2319	0.903905	0.248594	-1.20179	0.502408	0.791144	-0.0518668	0.482034	-0.427993	-0.813771	-0.517691	1.3744	1.0981	0.876091	2.7947	1.27976	-0.420112	2.81796	1.84258	1.63872	2.47967	0.73999	-0.646304	0.611816	1.2394	1.13058	0.288671	0.77914	1.75749	-0.596282	0.973267	-0.46072
UNC_S100A9_A8_Median_BMC.Med.Genomics.2011_PMID.21214954	-0.711868	0.0167704	-0.77041	0.433895	-0.848576	0.405268	-0.670682	2.06792	1.07076	2.12098	0.400306	0.534861	0.139265	-0.51462	0.013368	-0.529082	1.20844	0.691693	1.01975	0.103232	-0.0284696	0.462189	0.129506	-1.31291	0.207815	-1.45974	0.239122	1.70086	1.73798	0.870243	2.41138	-0.280335	1.03588	1.38651	-0.17753	0.958993	-0.564823	-0.187853	-0.367159	1.68961	0.591181	-0.544734	0.271091	-1.74085	-0.216901	0.297864	-0.264073	-0.150517	1.34476
UNC_Secretoglobin_Median_BMC.Med.Genomics.2011_PMID.21214954	-0.00961319	0.942076	-0.640205	0.575323	-1.58961	-1.61682	1.48642	-0.455821	0.459229	0.699082	-1.26432	0.385381	0.100005	0.440629	1.26653	0.439616	-0.851638	-0.0750346	1.35035	-0.927448	-0.404385	1.32368	0.0742448	0.093899	-0.682229	-0.401902	0.286115	0.336509	0.389485	-0.271083	1.80271	-0.57593	0.0567438	1.68091	-1.21118	-0.543323	-0.954877	-1.42843	-0.36328	-0.656797	-0.828077	0.989626	-0.675082	-0.272104	0.355359	-0.482168	-0.953148	-0.221154	-0.763336
UNC_Unknown_1_Median_BMC.Med.Genomics.2011_PMID.21214954	-0.557816	0.200958	0.0267858	-0.037924	-0.668521	0.982818	1.20006	2.06373	-0.107423	0.524788	0.626067	0.528403	0.71224	-1.0215	-0.787173	0.962901	-0.122515	1.28328	0.901274	-0.292795	-0.253834	0.014112	0.466964	-0.0344122	-0.208634	0.696152	-0.0427087	-1.44221	-0.509719	-1.54483	0.175364	-0.569149	0.0733495	0.884329	0.99654	0.622458	-0.393118	0.141428	1.55456	-0.374321	-0.200663	1.09873	1.38468	0.496995	1.23486	1.38684	-0.606257	-0.130213	-1.24183
UNC_Unknown_10_Median_BMC.Med.Genomics.2011_PMID.21214954	-1.0002	-0.0187156	-0.230841	-0.315388	-1.71837	0.0435252	1.21757	1.54282	2.42592	0.422703	1.28854	0.833553	0.130786	-0.242551	-0.139462	0.367835	1.1332	0.85521	1.88329	0.608771	0.237257	-0.00534151	-0.590869	-0.312017	0.277074	0.308677	0.0101554	-0.871189	0.081839	-0.172224	0.945491	0.716369	0.585702	0.886394	0.488617	0.985049	-0.139595	0.578525	0.45697	-0.341407	1.08734	0.500267	0.63341	1.02661	0.693249	1.01208	-0.128456	-0.21915	-1.47686
UNC_Unknown_11_Median_BMC.Med.Genomics.2011_PMID.21214954	0.0261672	-0.812637	-0.166319	-0.608674	-1.07421	0.755162	1.11517	0.879306	-0.873798	0.98456	0.304459	-0.432693	0.345559	-1.3781	-1.492	1.10455	-0.216816	1.63353	0.925957	0.163111	-0.62234	-0.245599	-0.00596423	-0.227374	-0.209593	0.721978	-0.667213	-1.02148	0.850168	-0.101418	0.79916	1.31718	0.525688	0.286132	0.96917	1.23741	0.969254	1.98553	0.892296	-0.912439	-0.287637	1.43166	0.867555	0.0678152	2.24459	0.959043	-0.0219448	-0.624351	-1.21351
UNC_Unknown_12_Median_BMC.Med.Genomics.2011_PMID.21214954	-1.53235	0.808442	-0.226284	-0.0945385	-0.367577	-0.856809	-0.203463	1.143	1.3953	-0.071242	-1.0485	0.991172	0.375772	-0.174738	1.15402	-0.356798	-0.139911	0.613096	1.09105	-1.33048	0.129468	1.80941	0.286	-1.20794	-0.823091	2.06067	-1.48566	-1.03374	-0.796088	-0.0834629	-0.215421	0.258848	1.70422	2.06825	0.47157	-1.02309	-0.361066	-0.502383	-0.227812	-0.58647	-0.317707	-0.15488	-0.200652	-0.212448	-0.158379	0.662681	1.45223	-0.565923	-1.0405
UNC_Unknown_13_Median_BMC.Med.Genomics.2011_PMID.21214954	-0.133377	0.331528	1.27675	0.51045	-0.0765073	2.10211	2.18532	0.204051	0.342551	0.829428	-0.0734927	-0.890289	0.778411	0.172616	-1.40224	0.728436	0.824017	0.863673	0.0102307	0.218886	1.20317	-0.763302	0.182361	0.48189	0.535898	0.74269	0.256699	-0.415607	0.333466	0.929798	1.26226	1.89177	0.931489	1.28718	0.319074	1.35663	0.567139	1.56682	2.32564	-0.482537	0.304532	2.87551	1.50952	0.456612	-0.239736	0.651854	-1.68078	-0.290114	-1.28487
UNC_Unknown_14_Median_BMC.Med.Genomics.2011_PMID.21214954	0.718253	1.09913	2.68587	0.204748	-0.864119	1.94067	0.532443	1.42522	-1.69332	1.03313	0.553002	0.0836417	-0.480433	-0.455065	0.113822	1.33615	-0.872928	0.834855	0.543881	0.0403343	0.835669	0.885304	-0.287216	0.764993	-0.399508	0.369958	-0.883045	-0.908965	0.280937	-1.17432	-0.254102	0.217309	-0.0480048	0.83345	0.413852	0.590924	0.403808	0.191357	0.815107	-1.17111	-0.631671	1.35219	1.47911	0.800056	0.750703	0.724852	-1.54753	-0.246414	-1.31123
UNC_Unknown_15_Median_BMC.Med.Genomics.2011_PMID.21214954	0.351154	0.404776	-0.739688	-0.377352	0.311749	-0.771941	-0.566465	-1.60939	-0.28687	-0.232893	1.03774	-1.31674	-1.27753	-0.00619594	-0.585979	0.115983	1.01286	-1.36576	-0.51817	-0.437815	1.06921	-0.0446249	0.334475	-0.76013	-0.26864	-0.020358	-0.448549	0.597448	-0.959691	-2.17162	-1.84419	-2.56581	-2.0968	-0.709737	-1.42829	-1.23226	-1.81122	-0.767096	-1.17833	1.52643	-0.641797	-1.14462	-1.79377	1.20305	-1.64735	-0.860939	-0.502841	1.38968	1.76327
UNC_Unknown_16_Median_BMC.Med.Genomics.2011_PMID.21214954	-0.20783	0.26152	-1.03873	-0.663929	0.61856	-0.897172	0.307406	-0.19005	1.73628	0.166142	-0.233421	-0.317805	-0.947144	0.349427	0.865443	0.744245	-0.192544	-1.65319	-0.515728	-0.458345	0.684057	-1.03628	0.0997077	2.36103	-1.21975	-1.12218	0.748156	-1.0062	-2.4323	-2.36603	-1.47885	-2.41819	-1.32181	-0.856704	-0.632552	-3.21109	-1.97482	-2.65092	-0.260815	0.114046	-1.38684	-1.48374	-1.02914	0.0804486	-1.70641	-2.66559	1.17362	0.0521051	-1.87978
UNC_Unknown_2_Median_BMC.Med.Genomics.2011_PMID.21214954	-0.311887	0.826121	0.995014	0.711764	0.203009	0.476249	0.261177	0.654979	1.46067	0.143581	-0.771004	0.525653	0.85176	-0.0982428	-0.144078	0.807599	1.19312	1.06617	1.41516	-0.190531	1.11836	0.626061	-0.0656804	1.42246	0.159682	0.485458	0.6567	-1.32401	0.289061	-0.713872	0.577316	0.636879	0.932174	1.14414	0.473483	0.37356	-0.261058	0.577245	0.329474	0.268824	0.804231	1.94081	0.516989	-0.805284	0.502239	0.593679	-0.36884	0.0695205	-1.93121
UNC_Unknown_3_Median_BMC.Med.Genomics.2011_PMID.21214954	-0.210758	0.953829	1.01014	-0.0822864	0.493743	0.735533	0.548718	1.22818	1.33326	0.728338	-0.204353	0.899493	1.62286	-1.10004	-0.128295	0.919906	0.517275	0.960951	1.18505	0.322666	0.620482	0.494978	0.683709	1.42013	0.50028	-0.0197531	0.727481	-0.64808	1.51626	0.968367	0.811105	1.47709	1.75987	0.800078	1.46254	1.99645	1.31699	1.1488	0.939085	0.214655	0.8523	1.66651	0.79015	-0.530026	1.40962	1.36527	-0.843788	-0.130091	-1.12318
UNC_Unknown_4_Median_BMC.Med.Genomics.2011_PMID.21214954	0.379923	-0.227543	-1.15699	-1.73388	0.668417	-2.08563	-0.710159	-0.59931	1.46052	-0.539328	-0.392266	-1.7388	-1.89703	-0.424585	-0.291178	1.14939	-0.770586	-0.609096	-0.872143	-0.281321	-0.683575	-1.00953	-0.630046	2.06017	-3.47614	-1.78286	0.118173	-1.52455	-0.0397703	-0.931183	-1.27945	-0.0107712	-0.072036	-1.52271	0.215622	-2.97962	-0.601462	0.513343	-0.491645	-0.978474	-2.26097	-2.0528	-2.72509	0.942032	-0.200754	-1.94196	-0.465462	-1.27139	-0.198947
UNC_Unknown_5_Median_BMC.Med.Genomics.2011_PMID.21214954	1.34101	1.40178	-0.053243	-0.5176	0.392996	1.15196	-0.0192798	1.49411	0.267162	0.68179	-0.602514	-0.451754	-0.662845	0.743919	0.538108	1.34218	-0.0586393	0.247566	-0.585136	0.558945	0.00704155	-0.675648	-0.865905	-0.120278	0.603363	0.654941	-0.901714	-1.12169	1.0928	1.70681	1.44394	2.30745	1.12788	1.86063	1.64429	1.05066	0.797562	0.938059	1.07696	-1.4736	-0.846231	1.20328	0.714156	0.0122927	0.465149	1.39666	-0.447365	0.060218	-1.6241
UNC_Unknown_6_Median_BMC.Med.Genomics.2011_PMID.21214954	0.375902	-0.137682	-0.823684	-1.74746	0.459417	-1.87172	-0.65453	-0.603614	1.45524	-0.38563	-0.360295	-1.80125	-2.07254	-0.401991	-0.333432	1.18915	-0.701966	-0.591584	-0.96178	-0.309788	-0.510346	-0.90877	-0.658136	2.0144	-3.48957	-1.77128	0.0765109	-1.71266	-0.0592307	-0.825271	-1.10596	-0.015781	0.0849534	-1.41003	0.111618	-3.24127	-0.648072	0.662744	-0.419262	-0.925161	-2.31718	-2.55642	-2.846	1.06025	-0.447669	-1.95709	-0.315571	-1.23274	-0.182733
UNC_Unknown_7_Median_BMC.Med.Genomics.2011_PMID.21214954	1.44361	1.71016	0.0500205	-0.488798	0.391577	1.15654	-0.0172194	1.50219	0.308614	0.717418	-0.607512	-0.510636	-0.698899	0.805192	0.523929	1.42063	-0.0324433	0.0705073	-0.623224	-0.0296147	0.113713	-0.605567	-0.82561	-0.113392	0.654802	0.612187	-0.889687	-1.13874	0.960058	1.61105	1.11128	2.20029	1.1426	1.88991	1.64178	0.871947	0.708559	0.78097	1.14097	-1.48114	-0.94019	1.15358	0.572376	0.0672556	0.436091	1.38224	-0.452537	0.111127	-1.73756
UNC_Unknown_8_Median_BMC.Med.Genomics.2011_PMID.21214954	-0.776424	-0.108921	0.360353	-0.312696	-0.0688047	0.284826	0.245634	0.849908	-1.24482	1.51902	0.855663	1.08263	0.857969	-0.117054	1.07045	1.26421	-0.35937	-0.0602923	0.212495	0.622265	-0.268367	0.209207	-0.779408	-1.09555	-0.0387675	-0.841508	-1.43724	-1.22975	0.81532	0.95592	0.320287	1.5019	1.32998	1.28389	1.89837	0.760601	0.275453	0.757488	2.62578	-0.482105	0.449597	0.978173	1.19182	0.920789	1.86955	1.29035	-0.694555	-0.151569	-0.0767304
UNC_Unknown_9_Median_BMC.Med.Genomics.2011_PMID.21214954	1.0713	-0.0243985	-1.31146	-0.156934	1.23158	-1.19252	-0.321949	-0.281926	0.121363	0.00745796	0.0907785	-1.24065	-1.55456	-0.378829	-0.672785	-0.473497	-1.68697	-0.50998	-0.0992579	0.983608	-1.06434	-1.37668	0.0147942	-0.0237477	-1.76604	-1.01734	-0.689364	-0.688784	-0.947385	-1.58236	-1.32192	-1.15185	-0.733013	-1.28839	0.0554413	-2.66999	-1.19242	-0.983539	-0.466089	-0.543886	-2.42624	-1.66311	-2.31999	0.573147	-0.720327	-1.82351	-0.768493	-1.64819	0.978898
MDACC_P53_ER.Pos_Median_CCR.2011_PMID.21248301	0.401234	-1.57404	1.55987	-0.00699475	-2.06823	0.532726	0.909868	0.789864	-0.247776	1.44145	0.706644	0.0573983	-0.925889	-0.388959	0.17651	1.45461	-0.24167	0.437251	1.01325	-0.205228	0.603499	-0.216718	-0.610448	0.952516	-0.559347	0.677772	0.0785759	0.609967	0.260923	-0.822477	1.02168	0.495782	0.393004	0.149369	-1.53767	0.884423	0.858103	0.969392	1.78147	-0.865375	-0.926671	0.194128	1.12402	1.18041	1.3203	1.0657	-0.516796	-0.913008	-1.27083
Early_Relapse_ER.Pos_33_Median_JAMA.2011_PMID.21558518	0.25729	0.0255939	-1.5634	-0.972388	0.700171	-0.448857	0.908123	-0.923012	1.33083	-1.50827	-0.171277	-1.38097	-0.19101	-0.488337	0.735467	0.0876392	0.317171	-0.249886	0.598821	-1.13782	-0.165672	0.587657	-0.257599	1.98795	-0.176087	0.0765355	1.19747	-1.55809	-1.99091	1.34377	-0.253521	-0.243034	-1.20312	-0.93703	-0.262489	0.811891	-1.49791	-1.57837	-1.95907	-0.182115	-0.822102	-0.394632	-0.581861	0.839117	-1.67009	-1.00691	0.121527	-0.184195	-2.15972
Early_Response_ER.Neg_27_Median_JAMA.2011_PMID.21558518	-0.753297	-0.361026	1.39986	-0.320398	1.04997	1.23301	0.32196	-0.149826	2.68019	-0.709578	-1.17305	-0.425055	-0.993968	-0.0374874	0.373836	0.359139	0.772128	-0.89535	-0.376831	0.170748	0.705842	-0.897485	-1.24673	2.12332	-1.68736	1.80765	0.281732	-0.860908	0.342347	-0.575056	0.711252	-1.3543	-0.63297	-0.792854	0.805444	0.788398	-0.496955	-1.03457	0.71608	-1.03085	-1.06441	1.10365	0.937739	1.3736	1.37236	0.198522	-0.657471	-1.31074	-2.09565
Excellent_Pathologic_Response_ER.Neg_55_Median_JAMA.2011_PMID.21558518	1.36668	2.03634	0.104561	-1.40016	0.478863	1.57196	-0.0263446	1.05778	1.95734	-0.17223	-0.265724	0.480069	1.18843	-0.718681	0.00130847	0.870893	-0.0659683	0.0129181	-0.864941	-0.308388	1.04596	-0.193761	0.712669	1.81167	-1.29181	-0.948715	2.19414	-1.1092	-1.6061	-1.1895	0.681881	-2.26157	-0.439923	0.901293	0.699661	-0.429902	-1.17298	-0.282839	1.05896	0.383963	-0.155543	0.353338	-0.396578	1.14704	-0.288721	-0.0574394	0.544103	0.213012	-1.4268
Excellent_Pathologic_Response_ER.Pos_39_Median_JAMA.2011_PMID.21558518	0.395871	1.1056	-0.643734	-0.995183	0.000114392	0.668624	0.37495	-0.231983	0.206796	0.586533	1.13128	0.402432	-1.01062	0.809035	1.29098	1.6807	0.0669285	-1.07407	0.898165	-1.33495	1.45595	-0.117796	-0.639413	1.5616	-0.913189	0.824086	0.910354	-1.48016	-1.35842	-1.84546	0.31418	-2.56799	0.184998	0.3655	-1.01803	-2.26729	-0.511424	-0.415669	1.9904	0.211281	-0.788024	0.198456	0.0368109	1.27681	0.33528	-0.899305	1.01604	-0.226126	-1.71094
Extensive_Residual_Diesase_ER.Neg_54_Median_JAMA.2011_PMID.21558518	-0.978748	-1.02213	-0.890216	0.375616	0.0429721	-1.39969	-0.592214	1.16848	1.66611	0.677899	-1.02396	0.0405362	0.222203	-0.822707	0.586132	1.90195	-0.731422	-0.101039	0.505307	0.471629	-0.210099	-1.06277	0.862494	0.105509	-1.3656	-0.430857	-0.7862	-0.440282	-1.15346	-1.14904	-0.246857	-1.51309	-0.345291	-0.678582	2.23025	-1.54065	0.165144	-0.387142	0.256209	-0.883076	0.16361	0.930202	0.716469	0.27144	0.350798	-0.115712	0.208961	-0.730771	-1.89477
Extensive_Residual_Diesase_ER.Pos_73_Median_JAMA.2011_PMID.21558518	-0.199056	1.06235	-0.365752	-0.0632487	0.415541	1.54694	0.127044	0.900401	1.26959	1.2664	-0.440298	1.04792	-0.215654	0.285817	0.642345	1.62655	-0.288233	0.362033	0.741509	0.224154	1.32297	0.102071	0.693398	0.769165	-0.731665	0.0961695	-0.245136	-0.955671	-0.293314	0.2801	0.324944	-0.294537	-0.790952	0.265601	0.602787	-0.566969	-0.318618	-0.507965	2.1908	0.0887449	-0.0207893	0.478341	0.585645	0.691366	0.547777	-0.178914	0.150838	-0.114153	-2.3524
MDSC_Granulocytic_Youn_J_Leukoc_Median_Biol.2012_PMID.21954284	-0.179664	-0.949959	0.759727	-0.497407	0.420175	1.78614	0.849557	0.0760933	0.520534	1.37188	0.133894	-0.996999	1.31313	-0.46051	0.0406823	-0.219715	1.41319	0.132047	0.503775	-0.0514397	1.45984	-0.806015	-1.10689	2.00598	0.0176452	1.02253	1.97854	0.254649	0.921056	0.19453	2.31688	0.260394	0.94218	0.0276931	0.158617	1.04368	0.749419	-0.623356	1.71669	2.58609	0.459736	-0.194641	2.01706	-0.543001	-0.317112	0.759874	-1.22057	1.02716	-0.98703
MDSC_Neutrophil_Youn_J_Leukoc_Median_Biol.2012_PMID.21954284	-0.231265	0.30248	0.626077	1.79189	-0.373016	-0.459362	-0.583615	0.989976	-0.239191	-1.13441	1.69216	0.726453	0.407256	-1.0355	-0.521087	-0.698727	0.700708	0.199082	-0.77178	0.326979	-0.63184	0.703296	1.16073	1.09987	0.593245	0.350301	0.381792	1.68685	1.0254	0.602887	0.451917	0.488009	0.0156566	-0.594146	0.0943536	1.57503	1.83773	-0.369449	0.0379003	2.25964	-0.0787969	-0.610244	1.70532	-0.46688	0.46018	0.945579	-1.39668	0.880059	0.437488
UNC_5Q_Median_Breast.Cancer.Res.Treat.2012_PMID.22048815	1.7803	-0.601927	0.293102	-1.35874	0.91227	-1.04745	0.410659	0.585669	-0.219654	-1.59873	-1.29461	-0.918687	-0.954342	-1.69089	0.763885	1.71508	-0.132895	0.00556166	0.804347	0.693834	-0.529679	0.238659	-0.039531	0.560153	-2.11834	-1.07098	-0.249613	-0.602088	-0.0206251	0.416232	-0.755327	0.0703678	0.0293668	-1.79012	1.68636	-0.369643	-0.0684037	-0.638456	0.566119	-0.502424	-1.05671	-0.665867	-0.420534	-0.536214	-0.826834	-0.767742	1.17372	-0.389583	-1.02938
Wahl_aMaSC_Signature_Median_Cell.Stem.Cell.2012_PMID.22305568	-0.84108	-0.854344	0.89147	0.458221	0.000562429	0.0603937	-0.66249	0.251632	-0.683002	-0.417523	0.989226	-0.143929	1.22563	0.179043	-0.189009	-1.53169	0.336867	-0.18663	-0.288567	-0.878405	0.19337	0.609913	0.512412	-1.39283	1.72053	-0.475403	0.122542	1.93075	-0.5837	-0.75692	0.697506	-0.470236	-0.0572323	0.988015	-1.38657	1.61878	0.480254	-0.497996	-0.137071	0.660739	2.26501	-0.28248	2.12299	-2.36733	-0.161173	0.783037	0.977528	0.210999	1.68472
Wahl_fMasC_Signature_Median_Cell.Stem.Cell.2012_PMID.22305568	0.117083	0.244428	-1.33708	0.456458	0.647746	-0.019295	-0.91616	-1.96785	0.0213034	-0.545665	-1.0164	1.65755	0.805379	-0.0474616	1.93509	-2.83638	0.165804	-1.09738	0.0129733	1.42298	1.77543	0.769427	-1.13243	-1.36688	0.808774	-0.0175743	0.972948	1.391	-1.55435	0.642268	-0.514339	-1.80841	0.175644	0.831119	-1.37184	-1.54435	-1.12984	-1.98042	-2.25958	0.015836	0.208449	-0.204987	-1.63022	0.0324668	-0.174596	-1.7014	0.703407	0.227673	1.15884
Wahl_fSTR_Signature_Median_Cell.Stem.Cell.2012_PMID.22305568	-1.78292	-0.231019	-0.184473	0.717366	0.360321	-0.786087	-0.736491	-1.3046	-0.434525	-1.29019	-1.17893	-0.48941	0.0641843	0.396307	-0.0344129	-1.67999	1.33827	-1.01569	-1.05335	-1.35145	1.38133	-0.146213	-1.55329	-0.556498	1.76711	-0.422986	-0.508326	0.630305	-0.426771	-0.422826	-0.250406	-1.10542	-0.567943	0.487988	-0.969461	0.326574	-0.0197879	-0.758184	-0.714722	2.35968	2.67507	-0.513749	0.71906	-0.213604	-0.974549	-0.826676	0.8021	2.04424	0.268
UNC_PIK3CA.Hutti_Median_Cancer.Res.2012_PMID.22552288	0.440726	-1.45579	1.30022	0.186657	-1.29473	0.365646	1.28194	0.988861	-1.19521	1.6476	0.468765	0.0885768	-0.139264	-0.896211	-0.511793	1.25812	0.306453	0.51313	1.50503	-0.754217	0.899826	0.0788857	-0.843124	0.497094	0.707127	0.340754	-0.438634	0.71478	1.1204	-0.146292	1.30277	1.09672	0.761308	-0.0413573	-1.058	2.19277	1.53911	1.16679	1.77176	0.0796641	0.477434	0.690993	1.76229	1.17751	1.34184	1.75365	-0.766924	-0.359544	-0.966866
MDSC_tumor_Schlecker_Median_J.Immunol.2012_PMID.23152559	-0.254289	-0.068422	0.705302	1.31707	0.30805	0.374562	-0.279773	0.424123	-1.72727	0.0637659	1.35949	0.603967	1.1251	-0.299893	0.0196591	-0.585889	1.27956	0.815299	-1.57824	0.506568	0.901338	1.23899	-0.139709	1.10054	0.958234	-0.634436	0.91795	0.818272	1.08791	0.293076	0.91573	-0.275517	-0.547792	0.626582	-0.917852	1.54178	1.49454	-0.800362	0.870589	3.00117	1.14074	0.740016	2.52456	-1.39312	-0.181423	1.09921	-0.205168	1.11113	-0.300858
MDSC_tumor_MO_Schlecker_Median_J.Immunol.2012_PMID.23152559	0.159318	-0.221841	1.55274	1.48139	-0.238228	0.0732272	0.307939	0.909583	-1.83791	-0.747958	1.22783	-0.114383	0.568605	-0.890756	-0.533154	-0.474284	1.4097	1.27681	-0.315121	0.138898	-0.200832	1.05053	0.450326	0.0754916	0.940157	-0.385492	0.21059	1.01001	1.61395	0.701645	1.28267	0.364179	0.595949	0.274487	-0.664624	2.23031	1.80384	0.356427	0.487467	1.67702	0.538836	0.277746	2.70269	-1.24254	0.504174	1.67601	-1.25288	1.27628	0.69248
Inflammatory_Breast_Cancer_491_nIBC_Median_CCR.2013_PMID.23396049	0.116725	0.915033	0.489154	-0.331095	-0.193245	0.067187	0.788036	1.03576	1.19241	-0.0496037	-0.527751	1.0439	0.436653	-0.395152	0.120114	1.22511	-0.380426	-0.0739268	0.526323	-0.178468	0.54985	0.437702	0.358728	1.30113	0.25245	-0.127558	-0.0907703	-1.1522	-0.237123	0.820995	0.13548	1.0615	1.4467	0.716444	1.54948	0.411851	0.690653	1.58015	0.803374	-0.774899	0.729377	1.51055	0.645208	0.701584	0.691914	0.167175	0.820324	-0.356538	-1.68579
Inflammatory_Breast_Cancer_491_IBC_Median_CCR.2013_PMID.23396049	-0.313347	0.48437	0.667916	0.111205	-0.937466	0.877953	-0.57907	0.415169	-0.969126	-0.773473	0.949252	-0.846817	-0.0869754	-0.418832	1.39967	0.976308	1.50885	0.628933	-0.872203	0.0771217	1.4769	0.0560167	-0.74622	0.871981	-0.278616	-0.371533	1.09026	0.398679	1.661	-0.534772	1.48583	-0.600383	-1.22152	0.238838	-1.53022	1.63064	1.32297	-0.0646687	0.735901	0.527294	-0.193304	-0.71269	1.43652	-0.839626	-0.610148	0.712141	-1.16324	2.19993	-0.506714
Inflammatory_Breast_Cancer_79_nIBC_Median_CCR.2013_PMID.23396049	-0.0899946	1.87958	1.43563	0.0766177	-0.352798	1.17685	0.71984	1.66571	0.972141	0.556003	-0.0768406	-0.0331921	0.286451	-0.411889	-0.18068	1.90435	-0.230094	0.634481	0.595887	0.88753	0.896993	0.259674	0.275677	0.297377	1.15291	1.36662	-0.227266	-0.833645	0.633919	1.30617	0.409987	1.10782	0.898684	0.467728	0.940737	1.81434	1.02237	1.26061	0.78247	-0.908467	0.575221	1.69573	1.15019	0.526444	0.758835	0.457658	1.00694	-0.448505	-1.89209
Inflammatory_Breast_Cancer_79_IBC_Median_CCR.2013_PMID.23396049	0.76721	0.321286	1.94705	-0.497449	-0.842632	1.2365	-0.377544	1.63839	-0.982096	0.107574	0.876322	-0.818675	-0.48279	0.216721	0.578368	2.46482	0.0686758	0.496737	0.819493	0.071848	1.10119	-0.0722912	0.506263	1.34618	-0.603987	-0.858977	1.17384	-0.96282	0.484202	-0.80793	0.380798	0.506642	-0.433653	1.32588	-0.759758	0.812912	1.42172	0.0452218	1.26148	0.000200169	-1.38573	-0.80644	1.16604	0.163487	0.988696	0.807138	-0.732846	0.829799	-1.70876
UNC_RESPgenes.Usary_Median_Clin.Cancer.Res.2013_PMID.23780888	-0.400439	-0.350197	-2.10616	-0.0313975	1.08733	-0.738442	-0.607441	-2.78781	-0.250415	-0.14764	-1.17864	-0.477199	-0.436461	-0.255801	0.551512	-0.720329	-0.457959	-1.64077	-0.372427	0.596862	0.875789	0.258879	0.67968	-1.37444	1.32985	-0.396484	-0.27913	-0.599618	-0.432966	1.17509	-0.470207	-1.26848	-1.53157	-0.129484	-0.613365	-0.636396	-0.423864	-0.992765	0.0245417	0.521899	1.8637	0.454379	-0.00724254	0.730773	-0.136704	-0.151505	-0.257284	1.98915	0.894435
UNC_UNTREATgenes.Usary_Median_Clin.Cancer.Res.2013_PMID.23780888	0.729162	-0.812798	1.20928	-0.381376	-1.18942	0.156441	0.510909	0.277241	-0.0514409	1.51666	0.11335	-0.638277	-1.58766	-0.34562	0.0892524	1.76887	-0.436654	-0.300327	0.713768	-0.350764	1.00309	0.402714	0.0219509	1.73257	-0.804934	-0.0392191	0.0211425	-0.374818	-0.227846	-1.24543	0.486102	0.484012	0.0804693	-0.387323	-1.12475	-0.0508676	0.207555	0.858436	1.14735	-1.31055	-1.26887	-0.222749	0.249475	1.20899	0.872838	0.504797	-0.468831	-0.362525	-2.06173
UNC_Vascular.Content_Median_Clin.Exp.Metastasis.2014_PMID.23975155	-1.00676	-1.31422	0.483689	1.1679	-0.0448218	-0.58741	0.113777	0.500052	-0.694477	-1.20964	-0.418926	-0.314311	0.113538	0.401459	-0.321161	0.878975	1.60211	-0.640001	0.22472	-2.18162	1.30807	-0.381158	-0.622915	0.46007	2.06235	-0.397381	-0.906172	-0.250271	-1.86768	-1.81125	-0.264906	-1.04896	-0.63213	0.554247	-1.51118	-0.112	-0.677017	-0.390947	-0.00222483	1.58228	2.978	0.312226	1.89142	-0.103855	-0.684697	-0.290784	0.617972	0.622094	0.22861
UNC_Activate.Endothelium_Median_Clin.Exp.Metastasis.2014_PMID.23975155	0.806259	-1.73412	1.28861	0.0775026	-1.90379	-0.600254	1.01031	0.627755	-1.45124	1.0245	1.14215	0.122517	-1.30416	0.0507717	-0.151831	1.47538	-1.21299	0.0376444	1.84993	-0.938212	-0.0372431	0.332525	-0.065769	0.38444	-0.638997	0.0376187	-1.26808	0.862195	-0.860821	-0.910902	-0.367206	0.694267	-0.333278	-0.149884	-1.28139	0.770341	0.381316	0.300946	1.55154	-1.20521	-0.775457	0.0903851	1.12859	0.243039	1.46209	1.76028	0.101228	-0.864496	-0.299425
HGF_up_Median_BCR.2013_PMID.24025166	-0.802617	-0.377877	1.34083	0.269813	-0.891901	-1.42069	0.450514	-0.663978	0.484561	0.967517	-1.22471	0.537753	-0.796188	0.194304	1.1499	-0.57401	-0.00321407	-1.14061	-0.50461	0.0442791	0.0106498	-0.814752	0.581391	0.472491	-0.406212	-1.36677	0.684847	-0.50658	-0.967721	-2.13457	-1.71001	-0.00455063	-0.0909795	-0.626165	-1.71731	-0.931831	-1.11923	-1.268	-1.19609	0.132577	-2.03583	-1.82139	-1.90745	0.0273362	-1.32745	-0.929984	2.0681	-1.46116	-1.04748
HGF_down_Median_BCR.2013_PMID.24025166	-0.223818	1.31091	-0.0519805	-0.645278	0.959497	-0.452819	-1.29025	-1.85582	-0.877107	-0.899348	-1.16656	0.951411	-0.720052	0.986483	1.01188	0.0698645	0.119648	-2.12635	0.10085	-0.675593	1.61052	-0.270035	0.810033	1.26955	-1.21794	0.0225309	0.479184	-1.18162	-3.13408	-1.06114	-2.05947	-1.78231	-1.57942	1.53582	-3.01962	-1.15301	-0.871245	-1.30165	-1.56737	-0.847891	-0.291749	-0.445209	-0.741651	0.524947	-2.41671	-1.54794	1.46206	-0.226553	-0.0939605
Verhaak_Stromal_Median_Nat.Commun.2013_PMID.24113773	-0.808411	-0.0385646	0.329479	1.65281	0.0587039	-0.788578	-0.106163	-0.797381	-1.08127	-0.956769	0.319753	0.329159	0.202764	1.03015	-0.123773	-1.23785	1.99899	-0.133721	-0.490288	-1.30847	0.785974	0.639873	-1.10865	0.0874455	1.50186	-0.315586	-0.165935	0.785376	0.538234	-0.107124	0.233243	-0.203558	-0.558543	0.49457	-0.478123	0.417997	0.629375	-0.191431	-0.260059	1.57832	2.54351	0.288584	1.15529	-0.790687	-1.02923	0.0183011	0.698687	1.63686	0.346886
Verhaak_Immune_Median_Nat.Commun.2013_PMID.24113773	-0.103813	0.0545794	0.359556	0.656476	-0.258261	0.737924	-0.90266	-0.153488	-1.44331	-0.581846	0.565772	-0.1774	0.463768	-0.290167	0.819948	-0.737184	0.904886	0.534664	-1.23008	0.590451	0.387718	0.707457	-0.417935	0.0518357	0.398837	-0.065098	0.772494	1.09832	1.73518	0.747051	1.2862	-0.403508	-1.10367	0.0380305	-0.672957	1.21251	1.16419	0.0731396	0.1694	1.21433	0.595592	-0.302523	1.17198	-1.25635	-0.509368	0.613528	-0.892217	2.14301	0.822282
UNC_MM_C3Tag.2012_Median_Genome.Biol.2013_PMID.24220145	0.419297	-1.3137	1.70855	-0.160425	-1.68382	0.321464	0.991343	0.673785	-0.395811	1.72557	0.578318	-0.162762	-0.9262	-0.915628	-0.307287	1.55301	-0.659369	0.257316	0.78056	-0.439023	0.725855	0.220897	-0.085644	0.780667	-0.505183	0.395071	-0.107261	0.317007	0.0988522	-0.653572	0.587751	0.467117	0.538975	-0.171054	-1.50184	0.597258	0.762819	1.0545	1.63368	-1.54619	-0.843544	0.254999	0.941272	1.31128	1.27758	0.929767	-0.537301	-0.875852	-1.20861
UNC_MM_Class3_Median_Genome.Biol.2013_PMID.24220145	-0.390085	-0.891095	-0.526159	-0.51528	0.124968	0.557972	-1.16731	0.269706	-0.964644	0.282399	-0.680233	0.130637	0.0752371	0.594512	-0.300654	-0.920066	-1.32296	-0.458181	-1.03336	0.460392	-0.68425	-0.541855	-0.136785	-1.39898	0.452192	1.0409	-0.739155	-1.56315	-0.4264	-0.342712	-1.09447	-0.0271326	-1.40379	1.01154	-0.0853658	-0.259229	-0.298916	-0.809182	-2.9206	-0.519577	-1.29377	-0.114966	0.600275	-0.338712	-0.216836	-0.09594	-0.829241	-0.251069	0.687721
UNC_MM_Class8_Median_Genome.Biol.2013_PMID.24220145	-0.171427	-0.506017	1.1584	1.19566	0.0676004	-0.495407	0.276993	-0.13932	-1.75556	-1.1088	-0.308495	0.193256	0.535902	1.19585	-0.383437	-1.36327	0.680559	-0.0901677	-0.924755	-2.0886	-0.288916	1.43587	-0.0206913	-0.0149247	1.48947	-1.11194	-0.116267	0.541383	-0.826132	-0.427493	-0.869776	-0.753941	1.03434	0.847373	-1.35894	0.472892	1.0431	-0.681325	-1.14678	0.744956	2.72457	1.02826	1.70805	-0.43052	-0.989993	0.407958	1.09991	0.931943	0.902977
UNC_MM_Claudinlow_Median_Genome.Biol.2013_PMID.24220145	-0.624828	-0.105029	0.856395	1.80092	-0.481402	-0.681513	-0.165274	-0.6738	-1.29997	-0.570565	0.590107	0.168139	0.594124	0.842604	-0.276821	-0.857347	1.47185	-0.141699	-0.58064	-1.00973	0.426609	0.915287	-0.460647	-0.0010998	1.75857	-0.495787	-0.0989132	0.987361	0.477111	0.272253	0.406628	-0.0313493	-0.222141	0.581261	-0.992798	1.1352	0.949196	-0.125228	-0.0270394	1.84306	2.54245	0.548271	1.84812	-1.12163	-0.684341	0.800247	0.317693	1.45153	0.721759
UNC_MM_Erbb2.like_Median_Genome.Biol.2013_PMID.24220145	-0.730198	0.370796	0.365544	0.355124	-0.806783	1.06737	-0.944617	0.803608	0.452891	0.101948	0.627336	2.2452	2.31314	0.921193	1.69177	-1.26002	0.507193	0.34142	-1.1745	0.257426	1.16152	1.82885	-0.155948	-0.883899	1.42485	-0.568706	1.9101	1.44726	0.430866	0.310244	0.914089	-0.233026	0.807934	1.59634	-1.41128	1.35164	-0.53005	-0.823191	-0.0640112	1.89583	1.45856	0.434095	0.703377	-0.847468	0.509724	0.265873	1.21632	0.518602	1.60156
UNC_MM_Myc.2012_Median_Genome.Biol.2013_PMID.24220145	-0.155946	-0.86776	0.554237	-0.880275	-0.900419	1.1863	1.22206	1.67994	0.0760677	1.09536	0.354875	-0.840992	-0.915362	-0.679748	0.0764881	2.00919	-0.411194	1.06727	1.36629	0.525979	0.637483	0.297723	-0.181713	-0.16327	-0.384028	-0.0880876	-0.798105	-0.531815	1.39008	-0.329388	1.47012	1.48605	0.418665	0.431933	1.28238	1.21517	0.780218	1.11793	1.87471	-1.25913	-0.351836	1.07175	1.1876	1.52941	1.56449	1.51672	-0.0215276	-0.905336	-1.30502
UNC_MM_Myoepithelioma.like_Median_Genome.Biol.2013_PMID.24220145	-1.36758	-0.778234	0.0214476	0.915968	0.142706	-0.924949	-0.17932	-0.969617	0.475627	-1.49082	-0.697988	0.842522	0.97447	0.715018	-0.0486572	-2.20459	1.86568	-1.09501	-1.01426	-0.380404	1.16904	0.296405	-1.54906	-1.35513	1.4923	-0.365595	0.516988	0.707006	-1.05353	-0.150749	-0.236644	-1.3181	0.512298	0.413038	-0.78572	-0.234331	-0.664997	-0.406192	-1.29689	0.449395	2.46732	0.522847	-0.193098	-1.41812	-0.725848	-0.601851	1.34961	1.51874	1.59294
UNC_MM_Neu.2012_Median_Genome.Biol.2013_PMID.24220145	-0.139696	1.59351	-0.397819	0.269965	1.55837	-0.593886	0.284417	-1.02287	1.17401	-0.283007	-1.25464	0.795137	0.868105	0.673329	0.652659	-2.24168	1.02196	-0.978392	-0.328022	0.458259	1.38587	2.64886	0.171167	-0.706049	0.548814	0.472728	0.197225	-0.234918	-1.01642	1.35785	-0.347241	-0.389289	-0.593077	0.880304	-0.550137	-0.286639	-1.98822	-0.808584	-1.85117	0.637815	0.62774	1.25509	-1.06275	-1.54999	-0.728801	-0.481648	0.83025	0.510265	0.354618
UNC_MM_Normal.like_Median_Genome.Biol.2013_PMID.24220145	-0.46676	-0.373601	-1.03324	0.462758	1.14497	-0.526439	-1.21542	-1.46839	0.174631	0.260772	-0.97175	-0.102706	0.743018	0.350208	0.234152	-1.63526	0.785139	-0.718676	-0.550225	0.134966	1.76847	0.558658	-0.848022	-1.23631	1.16192	-0.575497	0.108555	0.0970971	0.144988	0.357422	0.129741	-0.246293	-0.64628	-0.123988	-0.423864	0.381399	-0.826684	-0.313833	-1.02644	2.9776	0.868778	0.421042	-0.588336	-1.71268	-0.624656	-0.933506	0.694219	1.63852	1.49844
UNC_MM_p53null.Luminal_Median_Genome.Biol.2013_PMID.24220145	0.507236	-0.645373	1.07358	-0.0477641	-0.934327	0.620402	0.183951	1.17199	-0.47543	0.48446	0.834756	0.922086	-0.599756	-0.0111833	0.621107	1.96096	-0.652121	0.210642	0.67516	-0.635903	0.712053	0.785729	-0.213325	1.10743	0.134734	-0.19791	-0.587737	-0.279296	0.428596	0.614571	0.738861	1.48156	0.347362	0.425696	-0.944279	3.042	1.67929	1.06806	2.11958	0.0852724	-0.166907	1.13884	2.15768	0.679931	1.77643	1.82642	0.273778	-0.521245	-1.61645
UNC_MM_p53null.Basal_Median_Genome.Biol.2013_PMID.24220145	-0.541186	-0.960845	0.767484	1.42551	-1.31534	-0.426468	0.39565	0.168032	-0.756281	0.102578	0.184064	1.6653	-0.41584	0.231238	-0.405897	-0.410493	0.139622	-0.492783	-0.0146814	-0.767347	1.15869	0.172525	-0.801232	-0.389941	1.19763	0.391496	-1.01914	0.597039	-0.9825	-1.395	-0.315622	-0.00186489	0.866206	0.179457	-2.67969	0.431733	0.655159	0.940715	0.474834	0.100936	2.53395	0.983541	1.51162	1.46433	0.471229	0.035645	0.805153	-0.0949829	-0.34201
UNC_MM_PyMT.2012_Median_Genome.Biol.2013_PMID.24220145	-0.167652	1.75475	-1.17336	-0.141544	-0.0957067	0.326149	0.969967	1.11452	0.852573	-0.0160516	-0.528683	0.29666	0.790288	1.35133	0.545996	-0.69865	1.06148	-0.0681154	0.00562796	0.835217	1.5774	1.07908	0.214221	-1.17526	0.426487	0.351701	0.22342	-1.28498	-0.608525	1.89171	0.759378	-1.30889	0.678205	2.11431	0.531338	-1.46392	-0.263988	0.319024	-1.22434	0.8942	0.251095	0.57645	0.263135	-0.655847	-1.54999	-0.631794	-0.693219	0.078392	-0.90585
UNC_MM_Squamous.like_Median_Genome.Biol.2013_PMID.24220145	-0.145184	-1.05663	0.967164	1.63667	0.0304036	-0.956423	-0.190374	-0.0497944	-1.26732	-1.59929	0.569442	1.15038	1.16831	0.807578	0.098453	-1.36431	0.620632	0.630158	-0.840619	-1.88844	0.201954	1.32391	-0.130966	-0.309414	1.39624	-0.881348	0.267715	1.69762	-0.126666	-0.0671669	-0.154298	0.191839	0.629923	0.362294	-0.883329	0.739594	0.626291	0.124983	-0.183638	0.671078	1.69422	0.396318	1.74379	-1.07679	-0.155872	0.250684	0.587712	0.785648	0.939757
UNC_MM_Stat1_Median_Genome.Biol.2013_PMID.24220145	-0.592554	1.45783	1.10931	0.991618	1.17951	0.831599	0.0574927	-0.166543	0.829968	-2.22378	-0.91877	1.26526	2.36297	-0.301273	-0.373143	-1.57489	1.72531	-0.830451	-1.24752	0.00268778	1.39781	1.26409	-0.898713	-0.667402	1.73073	-0.72326	1.81527	0.792868	-0.132456	-0.0490353	0.361635	-0.491237	1.68579	1.45129	-0.627675	0.82014	-0.225562	-0.0735376	-1.11643	0.642006	1.62546	0.281214	0.140012	-1.93532	-0.470097	-0.186056	1.45934	0.980078	1.28368
UNC_MM_WapINT3.2012_Median_Genome.Biol.2013_PMID.24220145	-0.0857983	0.697448	-1.42942	-1.75006	-0.157709	-0.369435	-0.508266	-1.64622	1.13946	0.0781119	-0.722166	-0.0667246	-1.00753	0.657014	-0.310696	0.867233	0.619004	-2.30123	-0.409503	0.135838	0.743731	0.465142	-0.352845	-0.21326	-0.950305	-0.93107	-0.144618	-1.30479	-1.67232	-0.571448	-0.871799	-2.14	-0.278659	0.415719	0.439623	-2.28242	-2.12683	-1.56899	-1.75758	-0.59842	0.0955879	-0.247935	-1.75225	1.02424	-0.725486	-1.72423	1.07043	-0.251589	-0.668598
UNC_MM_Wnt1.Early_Median_Genome.Biol.2013_PMID.24220145	-1.3397	-0.269086	-0.13814	0.764225	0.299129	-0.630686	-1.16683	-1.58974	0.420856	-1.67797	-0.770438	0.915573	0.62801	1.02158	-0.165604	-2.07411	0.59832	-1.06554	-1.25532	-0.667102	1.12074	0.842496	-1.16557	-1.12435	0.91746	-0.840616	0.0555169	0.789071	-1.72589	-1.3002	-0.933017	-1.41565	0.347108	0.126961	-1.8739	-0.658682	-0.904408	-0.435665	-1.82242	1.0593	2.27806	0.2991	-0.350623	0.749192	-0.75446	-1.58386	1.20658	1.83104	1.23995
UNC_MM_Wnt1.Late_Median_Genome.Biol.2013_PMID.24220145	-1.14126	-0.566267	-1.24034	-0.614747	-0.0479562	0.767327	0.314854	-1.71199	0.808376	-1.20095	-1.13331	0.426452	-0.712907	2.28545	-0.19867	-2.59769	1.96987	-1.76151	0.0544938	-0.748609	0.932174	-0.486968	-1.3736	-1.60097	0.844516	-0.0626736	-0.822309	0.107542	-1.24337	-0.798128	0.0979394	-2.18836	-0.129294	-0.0545316	-1.02684	-0.566719	-0.782505	-1.07656	-0.355172	0.680043	1.75045	0.682928	-0.945493	0.489067	-0.867129	-1.20875	1.01046	0.977496	0.113735
UNC_XRTinducedgenes.Oh_Median_PMID.24527691	-0.847045	0.715003	-2.10654	0.013264	0.786946	-0.275057	-0.955845	1.06412	1.17261	-0.23689	-1.31562	0.165062	-0.408567	1.10582	1.08948	0.246783	0.863624	-0.712178	0.404568	-0.609833	0.0602891	-0.626303	-0.420894	0.785299	-0.262414	-1.3599	-0.440541	0.0955173	-3.12846	-1.20089	1.18504	-0.904933	-1.68749	-0.820011	0.46794	-2.93684	-2.48079	-1.71436	-0.875615	0.85521	-0.503897	0.570906	-1.13705	1.42221	-2.14486	-1.72685	1.39168	1.69308	-0.928173
JANES_Oscillation_GDF11_TGFBR3_MedianNat.Cell.Biol.2014_PMID.24658685	-0.888565	0.906453	0.428003	-1.24197	0.347261	0.0192237	0.121935	0.705851	0.339903	-0.555049	0.231482	0.565792	-1.28807	0.0295074	-0.198048	-1.11564	0.758064	-1.20648	-1.36423	0.433333	3.02027	0.668608	0.371385	0.490135	1.47979	0.233882	0.194679	1.10513	-0.0233232	1.57265	0.962532	-2.07361	1.04571	-0.159833	-0.499687	-2.22715	-1.9168	-1.04863	-0.77071	-0.599929	1.26972	0.0795244	-0.764832	-1.36129	-0.234873	-1.02967	1.84948	0.387777	-1.73789
JANES_Oscillation_JUND_KRT5_MedianNat.Cell.Biol.2014_PMID.24658685	-0.0465794	-0.588735	0.656898	-0.354948	-1.19414	0.623165	0.442259	2.07158	-1.00447	0.543435	0.0445925	-0.400442	1.2381	-1.48369	-1.19121	0.921305	0.419061	1.61583	0.787793	0.0524214	-1.35058	0.455456	0.167324	-0.625798	0.835417	0.0289615	-1.10365	-0.674832	1.67763	1.68538	1.36431	2.39942	1.772	0.913164	2.44186	2.49047	1.64151	2.04264	1.01704	-0.659959	0.877555	1.94668	1.92034	0.515788	1.09168	1.68283	-1.69159	-0.060704	-0.283643
XBP1_Signature_Median_Nature.2014_PMID.24670641	0.155257	1.10835	-0.123941	0.339387	0.169672	-0.375318	0.617019	0.29738	1.52865	-0.724243	-0.109409	-0.543193	-1.56068	0.447702	0.188472	2.02403	0.323645	0.0749764	0.500993	0.272784	0.627442	-0.241244	-0.21001	1.82449	-0.275226	0.546986	0.0115907	-1.47947	-0.932965	-1.46379	0.264316	-0.813349	-0.147771	0.131922	-0.233925	-1.112	-0.738733	-0.332517	-0.00765534	-0.459728	-0.358146	-0.95847	0.0981138	0.946359	0.544227	-0.31627	0.300478	-0.137694	-2.44012
B_Cell_cluster_Iglesia_Median_CCR.2014_PMID.24916698	-1.48503	0.118504	-1.0451	0.923907	-1.47845	-0.485531	-0.0910321	-1.08293	-1.19058	-0.990154	0.288552	0.410893	-0.558884	0.416399	1.53344	-0.778273	1.07881	1.04493	-0.525287	0.867724	-0.813522	-1.34778	-2.08174	-0.519332	-0.196174	0.939282	-0.609115	0.665385	1.24939	0.193273	0.413281	-0.795955	-0.532929	-0.890766	-0.28275	0.335217	-0.101085	0.0393097	0.0576231	-1.82499	-0.776	-1.22144	-0.134403	-1.14809	-0.0282116	-0.35229	-0.216507	2.83192	1.27921
CD68_cluster_Iglesia_Median_CCR.2014_PMID.24916698	0.498838	0.122713	0.626865	1.89061	0.875294	0.592382	-0.137363	-0.131768	-1.19971	-0.00303864	1.42787	0.669328	1.32819	0.457815	0.399789	-0.428836	0.349029	0.572481	-0.391236	0.29867	1.05389	1.0056	0.617308	0.604724	0.921979	0.155962	1.25427	1.31628	1.35932	0.749578	1.04563	0.570387	-1.37789	0.826155	-0.0701948	1.62326	0.775004	-0.0842195	0.563706	3.18692	0.843837	0.475298	1.86428	-0.84684	-0.659542	0.805638	-0.629349	0.847581	0.400468
CD8_cluster_Iglesia_Median_CCR.2014_PMID.24916698	-0.610893	-0.617686	0.332282	-0.0664176	-0.99998	1.04624	-0.919384	-0.247563	-0.891359	-1.02011	0.198485	-0.948443	-0.234289	-1.01499	0.942387	-0.350885	1.05212	0.739887	-1.35521	0.99844	-0.18243	0.330215	-0.783487	-0.225937	-0.131743	0.135557	0.447944	0.806006	1.31437	0.416609	1.12867	-0.99129	-0.93396	-1.09499	-0.628828	0.713646	1.44961	0.0967297	-0.154358	-0.602006	-0.191083	-1.80456	0.440978	-0.808048	-0.512515	0.152429	-1.02978	2.48065	0.868991
MacTh1_cluster_Iglesia_Median_CCR.2014_PMID.24916698	0.0377799	0.438495	0.289821	1.13575	0.0298077	0.734109	-0.601113	-0.333571	-1.30737	-0.342051	0.895842	0.0789729	0.638573	0.120279	0.822483	-0.601583	0.742662	0.320517	-1.03287	0.657946	0.822898	0.897852	-0.300758	0.240476	0.459481	-0.0709663	0.921267	1.04535	1.59153	0.84283	1.10048	-0.212241	-1.44497	0.398258	-0.501694	1.13282	0.853928	-0.0527278	0.169031	1.54648	0.496896	-0.0107407	1.14638	-0.91946	-0.860398	0.540172	-0.961306	1.81534	0.666174
T_Cell_cluster_Iglesia_Median_CCR.2014_PMID.24916698	-0.554396	-0.383589	0.210408	0.0695368	-0.984882	1.02405	-0.949093	-0.351198	-0.908651	-1.04325	0.28241	-0.920857	-0.279199	-1.01891	1.00077	-0.368577	1.07984	0.714122	-1.36149	0.978803	-0.127814	0.307123	-0.907609	-0.28893	-0.133689	0.14372	0.437333	0.869537	1.44064	0.435401	1.17439	-0.938983	-1.11001	-1.05801	-0.616919	0.695877	1.3018	0.0769624	-0.114664	-0.60331	-0.340672	-1.77886	0.460692	-0.80439	-0.519823	0.128632	-1.06569	2.48802	0.904892
Parity_signature_Troester_40_Median_BCR.2014_PMID.25005139	0.0106259	0.0462866	0.419007	1.53302	0.137889	0.834802	-0.236851	0.212855	-1.08804	-0.172815	0.977345	0.283436	1.42791	-0.0990992	0.525883	-0.379598	0.859953	0.792751	-1.08278	0.403729	0.81733	0.906969	-0.132077	0.240269	0.56474	-0.0339628	1.13078	1.43086	1.95858	1.67292	1.4316	1.26294	-0.0332201	0.749688	0.535003	2.2728	1.42768	0.514372	0.588201	1.21781	0.746917	0.545361	1.46269	-1.11412	0.0110941	1.39752	-1.75529	1.71201	0.843828
Parity_signature_Troester_251_Median_BCR.2014_PMID.25005139	-0.187337	0.118317	0.269962	1.74767	0.0372204	1.0311	-0.420199	-0.0812181	-1.20065	-0.145928	0.970473	0.420646	1.30291	0.083633	0.539654	-0.872312	0.818869	0.826683	-0.945522	0.571389	0.676506	1.11187	-0.212145	0.0486771	0.857057	-0.102782	1.00149	1.22631	2.41793	1.82846	1.5048	0.957567	-0.390776	0.867097	0.0618694	2.1655	1.23599	0.266131	0.353837	1.38852	1.04837	0.77907	1.66169	-1.45795	-0.268078	1.10033	-1.14824	1.58057	0.884442
Knudsen_Neo_common_Median_Clin.Cancer.Res.2014_PMID.25047707	0.574028	-1.0301	1.46549	0.00127141	-2.15347	0.622994	0.868421	0.645872	-0.218562	1.71151	0.851385	0.359326	-0.831097	-0.801698	-0.294284	1.22155	-0.339027	0.0844695	1.01724	-0.324101	1.17048	0.357765	-0.0752794	1.47018	-0.277045	0.123091	-0.119687	0.0444074	0.413027	-0.574138	0.862706	0.882128	0.246162	-0.0699961	-1.23921	1.23001	1.07734	1.52177	1.47541	-1.05941	-0.561528	0.532058	1.10399	1.52637	1.2621	1.28615	-0.227039	-0.512021	-1.17042
Knudsen_Neo_ER_positive_Median_Clin.Cancer.Res.2014_PMID.25047707	0.209022	-1.8177	1.08559	-0.576753	-1.47528	0.86887	0.943353	0.421818	-0.403149	2.03118	0.0396281	-0.299341	-0.576282	-0.960768	-0.284559	1.4653	-0.577619	0.463544	0.356016	-0.635902	0.56987	-0.549295	-0.205225	0.380423	-0.813707	0.674077	0.266801	0.849212	0.908154	-0.810566	0.128315	0.832298	0.67599	-0.0397537	-0.758867	0.193616	0.206751	1.25162	1.16274	-0.453547	-0.577551	-0.0179032	0.619587	1.35231	1.42603	0.238024	-1.27048	-0.88071	-1.62119
Knudsen_Neo_ER_negative_Median_Clin.Cancer.Res.2014_PMID.25047707	0.223345	0.435325	0.870485	-0.0144327	-0.848419	0.335898	1.2165	0.787594	0.231819	2.53106	0.967523	-0.276129	-0.790503	-0.975525	-0.371371	1.63861	-0.520449	0.212096	1.66988	0.404509	0.86282	0.17927	-0.175316	1.01148	-0.947486	-0.227137	-0.715486	-0.486431	0.255949	0.259222	0.525788	2.5376	0.58574	0.450203	1.02292	0.692535	1.06707	2.16245	1.88374	-0.715056	0.0751165	1.35839	0.638132	1.76036	1.53205	0.50725	-0.159032	-0.280359	-1.8638
GSEA_Median_GP21_Anti_apoptosis_DNA_stability.r=0.877_MORF_BCL2	0.405268	0.618353	-0.731577	0.406821	0.973475	-0.00691185	-0.25971	-0.228301	-0.317407	-0.675138	0.24604	-1.10186	-0.835636	0.568084	0.810491	-1.30844	1.34977	-0.837003	-0.61122	0.237996	0.334463	0.939137	0.35751	1.52068	-1.69206	0.187273	0.765295	0.494402	-2.94514	-2.63995	-2.32434	-3.45042	-1.96293	-0.518138	-2.20837	-1.9831	-0.850687	-2.50375	-1.04688	-0.427426	-1.03884	-1.84085	0.0666911	0.730736	-1.24362	-1.98638	-0.230364	0.0969254	-1.57652
GSEA_Median_GP18_Vesicle_EPR_membrane_coat.r=0.877_MEMBRANE_COAT	0.558114	1.50623	-0.0167799	-0.773294	-0.970988	0.208489	0.102699	2.12631	1.33407	0.51334	1.51536	0.583663	0.420845	-0.885374	-0.245918	0.610685	0.491316	1.03862	2.03385	-1.1958	0.76014	-0.188498	0.00264759	0.829253	-0.601364	0.170758	0.618518	-0.929785	-1.00046	0.366791	0.955746	0.373835	1.27051	1.36336	0.708986	-0.719202	-0.176335	1.35661	0.654209	-0.690109	-0.42573	0.70734	-0.0870256	-0.183159	0.915106	0.356331	0.362066	-0.268092	-1.40376
GSEA_Median_GP2_Immune_Tcell_Bcell.r=0.964_KEGG_HEMATOPOIETIC_CELL_LINEAGE	0.244888	0.0207302	-0.0436869	0.545439	-0.35351	0.719657	-0.590722	-0.396371	-1.39299	-0.430593	0.608754	0.144726	0.415196	-0.0940152	0.725008	-0.501941	1.51622	0.213888	-0.719456	0.443359	0.279557	1.15552	-0.0610192	0.0019594	0.483701	0.0524885	0.399988	1.23473	1.38243	0.911019	0.864303	-0.609871	-1.29854	-0.560307	-0.425547	1.20452	1.31437	-0.314931	-0.0558711	1.0663	0.134129	-0.418269	1.1219	-0.798884	-0.887971	0.840227	-0.776988	1.93158	0.918417
GSEA_Median_GP20_TAL1_Leukemia_erythropoiesis.r=0.935_GNF2_TAL1	-0.290244	1.41468	-0.951132	0.247555	1.09288	1.03752	-1.01219	0.654694	-0.142895	1.63012	-0.480442	1.17598	1.02652	-0.295221	0.259427	0.994463	0.306884	0.0646428	0.983218	0.376278	0.54738	0.276851	0.0796104	-0.444977	1.02225	0.204641	0.376855	-0.054231	1.37168	1.56674	0.463093	1.95652	0.405062	1.64949	2.1194	0.920422	-0.0274432	0.839776	-0.90185	0.674042	0.385071	1.73573	1.93327	1.38339	0.93535	1.93949	-1.35923	0.322134	-0.803652
GSEA_Median_GP12_Hypoxia_glycolosis.r=0.939_SEMENZA_HIF1_TARGETS	0.245176	-0.944946	0.794496	2.29369	-0.881487	-0.580203	1.39409	1.62698	-0.692989	-0.184007	1.40414	1.50334	0.683968	-2.05827	-1.26441	0.551111	-0.365658	1.82276	0.302527	-0.96474	-0.268417	0.968546	3.06484	-0.160064	-0.246553	-0.266128	-0.199625	0.769922	-0.277992	-0.987972	-0.746434	1.02488	1.10728	-0.159741	-0.566202	1.15747	1.07442	0.291383	0.097981	-0.352061	1.38404	-0.404493	2.60042	-0.409088	0.636225	0.345151	0.80307	-0.6288	-0.369894
GSEA_Median_GP3_Tumor_suppressing_miRNA_targets.r=0.940_TGCTTTG.MIR_330	0.30519	1.64857	-0.269692	-0.276418	0.65719	-0.466346	-0.449659	-0.0727376	1.1032	-0.045013	-1.06284	0.248541	-0.0273115	0.424169	0.541113	1.55673	0.472909	-0.922818	-0.381941	-0.0520783	1.69784	0.194093	-0.026541	2.14161	-0.490052	-0.149589	0.817743	-0.967519	-1.24587	-0.930079	-1.15264	-0.774811	-0.0123558	0.110386	-0.0823462	-1.70791	-0.80997	-0.591246	-0.342437	-0.0392154	0.623137	-0.52154	-0.136349	0.813636	-0.361285	-1.60296	1.35874	1.02347	-1.64502
GSEA_Median_GP13_Neural_signailng.r=0.894_NERVOUS_SYSTEM_DEVELOPMENT	-0.946987	1.32617	-0.526153	1.43348	0.237646	-1.23756	-0.717659	-0.475372	1.55733	-0.97287	-1.21952	0.0970408	-0.910556	1.6247	-0.395855	-0.863274	0.99321	-1.3495	-0.85335	-2.47563	1.47072	0.655505	-0.470754	0.775895	1.36162	-0.4552	-1.43241	-0.714334	-2.85136	-3.07245	-1.62818	-2.753	-1.9522	-0.304777	-0.872099	-1.84249	-1.57081	-0.687191	-1.85593	0.221243	2.69044	-1.51322	0.695457	0.0668091	-1.19557	-2.4019	2.00224	1.05109	-0.141325
GSEA_Median_GP15_EGF_signailng.r=0.936_NAGASHIMA_EGF_SIGNALING_UP	1.13411	-0.356187	2.56314	-0.274337	-0.0248105	-1.95301	-0.590037	0.892129	-1.03804	-2.29939	0.290097	-1.63862	0.519717	0.280311	-0.704536	0.207826	0.734711	0.34488	-1.37538	-1.04444	-0.0574461	0.252905	-0.403427	0.429924	-0.474732	-1.35191	0.486611	-0.55969	-0.87382	-0.050796	0.346551	-0.93043	1.3985	-0.440259	-0.820579	0.477979	1.06659	-1.09422	-0.15209	1.65394	0.0483147	-0.767355	0.377935	-1.61705	0.195853	0.238764	-0.476866	1.8096	0.848667
GSEA_Median_GP7_Estrogen_signaling.r=0.97_SMID_BREAST_CANCER_BASAL_DN	-0.431735	0.66723	-0.945132	-0.896225	1.40268	-0.747474	0.153417	-0.76791	1.05977	-1.15436	-2.10368	0.426286	1.41139	0.560879	0.883437	-2.12634	0.72522	-1.4205	-1.08391	0.00434615	1.7587	0.538376	-0.178473	-1.62947	0.144953	-0.393914	1.22738	-0.666089	-1.01229	0.110558	-1.54409	-2.19062	0.334481	1.33994	0.385556	-1.61451	-2.0736	-1.3431	-1.46285	0.338382	0.941832	0.555912	-0.907428	-2.10905	-1.67764	-1.5852	0.245928	0.425106	1.10865
GSEA_Median_GP8_FOXO_stemness.r=0.875_MORF_PTPRB	-0.56998	0.262232	-0.449505	0.559627	0.738784	-0.0568379	-0.868561	-0.67399	0.944184	-0.324879	-0.267219	0.0378144	-1.13245	-0.0781927	0.852078	1.30642	1.50051	-0.515873	-0.504194	0.223327	1.30125	0.92239	-0.482664	1.49852	-0.950205	0.0114747	0.251717	-0.612738	-0.232002	-0.68048	-0.636065	-0.837009	-0.784734	-0.536197	-0.5788	-1.15215	0.306293	-0.762121	-0.998482	-0.306199	0.817018	0.117864	-0.573909	0.0966506	-1.01483	-2.25873	1.05373	0.612211	-0.632088
GSEA_Median_GP21_Anti_apoptosis_DNA_stability.r=0.898_MORF_STK17A	0.35129	0.588709	-0.894622	0.722092	1.15603	-0.813855	-0.361639	-0.830714	0.956502	-0.254307	0.155189	-0.871898	-0.288472	0.992705	0.553644	-1.16814	1.3633	-0.572589	-0.551247	1.42438	0.0284476	1.39819	0.321015	1.59112	-1.55395	-0.0301142	1.18199	0.332284	-3.57693	-2.45446	-2.68729	-3.88332	-1.81022	-0.95587	-1.62656	-1.84065	-1.86194	-2.15877	-1.17363	0.00537448	-0.348651	-2.11689	-0.931011	1.074	-1.44404	-3.42709	-0.255529	-0.9621	-0.732844
GP11_Immune_IFN.r=0.965_PerouLab_MInterferon_Cluster_Median_BMC_Med_Genomics_2011_PMID.21214954	-0.15194	-0.0629734	0.619822	0.0136925	-1.55935	0.478032	-1.54919	0.399613	-0.590528	1.05217	0.837024	1.46822	0.585004	0.132878	1.63709	0.652684	0.124253	1.80839	-2.11097	0.0972106	0.075716	0.734395	0.0339784	0.411201	0.122848	-0.469625	0.962535	1.52091	1.18402	0.12504	1.14978	-0.468134	-0.121599	-0.226089	-0.956609	1.12382	1.72345	0.0953529	1.58601	0.139886	-0.0633898	-0.726043	1.20681	0.103817	0.372472	-0.0896476	0.503697	-0.058154	0.873812
GSEA_Median_GP1_Proliferation_DNA_repair.r=0.981_PUJANA_CHEK2_PCC_NETWORK	0.192163	-0.225976	1.0697	-0.488141	-1.04771	0.648686	0.951398	1.33297	-0.219885	1.1389	0.379824	-0.398328	-0.633193	-1.07803	-0.352555	2.14801	-0.424505	0.959085	1.22635	-0.0192984	0.529975	-0.0436596	-0.498471	0.976588	-0.831811	0.181083	-0.572228	-0.28653	1.26303	-0.170415	1.04243	1.7329	0.757851	0.0590305	0.399879	1.60469	1.21887	1.90317	1.85012	-1.30655	-0.829321	0.547031	1.05016	1.49207	1.76646	1.35661	-0.570386	-0.516	-1.6775
GP19_1Q_amplicon.r=0.967_PerouLab_HS_Green17_Median_BMC_Med_Genomics_2011_PMID.21214954	1.62101	1.78515	0.0557789	-0.2459	0.51326	1.3401	0.143815	1.54622	0.46951	0.79077	-0.503004	-0.272074	-0.765233	0.843433	0.709165	1.29254	-0.0561448	-0.0788464	-0.67101	0.553824	0.551662	-0.805399	-0.86604	0.0569355	0.458775	0.691287	-0.489764	-1.01798	0.0914878	1.05109	1.1568	1.49222	0.804063	1.91603	1.25901	0.461882	0.176485	0.430471	1.09505	-1.4891	-1.14915	1.13009	0.230406	-0.021695	0.0819508	0.807521	-0.12439	0.08952	-2.0316
GP4_MES_ECM.r=0.954_PerouLab_HS_Red7_Median_BMC_Med_Genomics_2011_PMID.21214954	-1.08298	-0.596515	0.800636	1.78743	-0.702525	-1.01043	0.472703	-0.558481	-0.886494	-0.992071	0.284108	0.470868	0.0855068	1.08677	-0.807975	-0.646695	1.77573	-0.126991	-0.505754	-1.73924	0.335725	0.754223	-0.397936	0.00689029	1.72267	-0.338514	-1.0119	0.186102	-0.241798	-0.556687	-0.401202	-0.0527187	0.0603367	0.583298	-0.777823	0.573716	0.630151	-0.0977988	-0.335291	0.82564	3.2585	0.807905	1.63604	-0.185226	-0.352399	0.134519	0.958305	0.622015	-0.0652559
GSEA_Median_GP1_Proliferation_DNA_repair.r=0.972_REACTOME_CELL_CYCLE_MITOTIC	0.534914	-0.716089	1.64016	-0.419022	-1.16108	0.638765	0.961282	1.21817	-0.276266	1.71476	0.613646	-0.23621	-0.900029	-1.25359	-0.484315	1.9453	-0.728284	0.819015	1.09808	-0.16883	0.536068	-0.0838649	-0.331973	1.25473	-0.774396	0.44066	-0.459806	-0.146025	0.897272	-0.666103	0.941056	1.33923	0.64863	-0.175035	-0.644008	1.39945	1.18387	1.79639	1.75453	-1.22371	-0.921497	0.57051	1.3373	1.34948	1.75565	1.43388	-0.540409	-0.880498	-1.5861
GSEA_Median_GP10_Fatty_acid_oxidation.r=0.930_CARBOXYLIC_ACID_METABOLIC_PROCESS	-0.671152	-0.797746	-0.0338958	-1.06764	0.485505	1.66764	0.3738	1.2618	0.904787	1.53014	-0.660655	-0.765813	0.522805	-0.907416	0.202233	1.16396	-0.158849	2.06517	0.858738	1.21716	0.665665	0.396257	-0.363265	-1.08039	-0.159105	0.0677169	0.176695	0.402908	1.61551	0.829573	1.6517	1.07299	0.589592	0.691389	2.01691	1.17929	0.1376	0.838848	1.48638	0.429684	0.332527	1.09957	1.15206	-0.700738	0.739604	1.44669	-0.816443	-0.822508	-0.926731
GSEA_Median_GP21_Anti_apoptosis_DNA_stability.r=0.925_MORF_MT4	0.350688	0.56084	-1.00579	-0.0923937	0.606653	-0.648272	0.852953	0.359749	0.330349	0.0830371	0.293938	-0.878814	-1.42381	0.168998	0.753583	1.53133	0.901001	-0.0285394	-0.234185	0.268953	-0.0771366	0.623176	-0.308568	1.68559	-1.81403	0.337732	-0.180922	-0.719081	-2.59099	-3.50896	-1.7207	-2.98255	-1.30781	0.13128	-0.802659	-2.24071	-0.522135	-2.66575	-0.305601	-1.28344	-1.36945	-1.41682	-0.151287	1.19681	-1.03848	-1.42457	0.737639	0.136345	-1.95888
GSEA_Median_GP3_Tumor_suppressing_miRNA_targets.r=0.952_DACOSTA_UV_RESPONSE_VIA_ERCC3_DN	0.187	0.999737	0.736654	-0.282329	0.497003	-0.742217	-0.0638919	0.161347	1.37377	-0.428463	-0.20747	-0.57156	-0.909704	0.341622	1	2.15454	0.604892	-0.73272	-0.335221	-0.437018	1.4369	-0.127748	-0.0982655	2.38125	-1.2766	-0.542474	0.783267	-1.10357	-1.18068	-1.81628	-0.621052	-0.91225	-0.234888	-0.308313	-0.52365	-1.36436	-0.246195	-0.655453	-0.00917713	-0.139784	-0.388815	-1.07496	-0.103229	0.550143	-0.508677	-1.04893	0.756234	0.230909	-1.83613
GSEA_Median_GP13_Neural_signailng.r=0.959_MODULE_100	-0.944131	0.338537	-0.649567	0.332487	1.07454	-0.398007	0.492205	-2.0565	-0.019309	-0.289508	-1.45391	0.416997	0.244741	1.3037	-0.252121	-2.23416	1.66534	-1.66451	-1.12036	-0.620918	2.1247	0.524008	-0.45803	-1.21539	1.76003	0.713108	-0.0780674	-0.222968	-1.17664	-1.10107	-1.13011	-2.1049	-1.95244	-0.310577	-0.584656	-0.735421	-1.24214	-1.20838	-1.5104	1.34874	2.95898	-0.136511	0.341101	-0.349793	-1.44905	-1.41642	0.378284	2.01812	0.616852
GP22_16Q22_24_amplicon.r=0.927_PerouLab_16q24x_Median_BMC_Med_Genomics_2011_PMID.21214954	-1.12775	1.52259	0.0189198	-0.366477	0.841463	-0.183159	-0.420935	0.578503	1.31821	0.421707	-1.1655	-1.67618	0.0340369	-1.46583	0.0487142	0.461236	-0.463937	-0.665804	-1.22212	0.188042	0.173074	-0.61822	0.500671	-0.328096	-0.172325	-0.893143	0.717086	-0.718181	-0.694195	-0.645342	-0.416511	-2.22016	-0.45164	0.905826	-0.203757	-1.77984	-2.19798	-1.17794	-0.903321	-0.432828	-0.0290851	-1.06475	-0.186442	-0.504367	-0.753513	-1.20738	1.27009	-0.0594869	-0.849412
GSEA_Median_GP17_Basal_signaling.r=0.958_SMID_BREAST_CANCER_BASAL_UP	-0.122259	-0.856252	1.64046	0.809439	-1.49785	0.265119	0.589543	1.11138	-0.999543	1.1735	1.04081	0.416185	-0.13507	-0.390789	0.117138	1.41619	0.216022	0.527578	0.496253	-1.09145	0.693415	0.459363	-0.321653	0.849668	0.42524	0.483858	-0.366683	0.924302	-0.333102	-1.37811	0.486668	0.59328	0.391002	-0.149065	-1.46523	1.87004	1.15684	0.900132	1.71162	-0.240471	0.842712	0.297216	2.05585	1.46446	0.98731	1.3129	0.249902	-0.153227	-0.610758
GSEA_Median_GP16_Protein_kinase_signailng_MAPKs.r=0.893_INTRACELLULAR_SIGNALING_CASCADE	-0.278383	1.19672	0.930454	0.109523	-0.677645	0.306771	-0.413718	0.772417	-0.328579	-0.350241	1.58643	0.397075	0.233389	0.696043	0.80015	0.943549	0.896417	0.624053	-0.810889	-0.522016	1.25348	0.449784	0.082162	1.35877	-0.598329	-0.134191	1.10908	-0.824855	-0.107082	-1.39609	0.126929	-1.50217	-0.854694	0.795892	-1.48656	0.99791	0.738348	-1.38921	0.810485	0.609976	0.468889	0.583094	1.97936	-1.11961	-0.502035	-0.162391	-0.36649	1.00602	-0.995345
GSEA_Median_GP16_Protein_kinase_signailng_MAPKs.r=0.885_REGULATION_OF_KINASE_ACTIVITY	0.576728	0.78688	1.45627	-0.551707	-0.619406	1.0108	-0.283208	0.958467	-0.056313	-0.374617	1.17355	0.650507	-0.694238	0.300271	-0.370236	1.38149	0.521774	0.05072	-0.415198	-0.197416	0.661136	0.655096	-0.27849	1.66166	-1.66688	0.0691233	0.190845	-1.2785	0.326482	-1.70908	0.164884	-1.46807	-0.592994	0.890713	-1.50002	0.785007	0.631325	-1.40122	0.406604	0.598477	-0.247747	0.211832	0.996019	0.782809	0.489257	0.875158	0.331143	0.460057	-1.24539
GSEA_Median_GP8_FOXO_stemness.r=0.931_TTGTTT_V$FOXO4_01	-0.405995	1.44457	0.355141	-0.535652	1.09384	-0.722563	-0.357222	-0.0105634	1.38793	-1.23982	-1.21905	0.0518594	0.00480199	0.463164	0.299758	0.772436	0.991941	-1.04007	-0.833726	-0.292964	1.38535	0.192772	-0.453955	2.0364	-0.0517405	-0.761472	0.784257	-1.37371	-0.871712	-1.26038	-0.631498	-1.2056	-0.0611621	0.168893	-0.145658	-0.786694	-0.00173545	-0.760695	-0.872154	-0.188982	0.80068	-0.261492	-0.150074	0.672241	-0.653915	-1.65705	1.50021	1.02158	-1.41662
GP9_Cell_cell_adhesion.r=960_PerouLab_MClaudin_Cluster_Median_BMC_Med_Genomics_2011_PMID.21214954	-0.00678884	0.814036	-0.275486	-0.211965	0.522036	0.483215	0.428367	0.652644	1.52639	-1.3786	-0.551962	0.767425	1.6817	0.515003	0.82218	-2.92525	-0.991285	0.161964	0.225376	0.743576	0.16821	0.458631	0.0197424	-0.121054	-1.04221	-0.292791	1.12703	-1.17181	-1.55819	-0.248355	-0.271404	0.0975621	1.60734	1.93706	0.30407	-0.843897	-0.852334	-0.746267	-0.618557	-1.37814	-1.95259	0.860928	-1.11085	-0.616944	0.33491	-0.984453	0.50446	-1.03072	-0.400758
GSEA_Median_GP6_Squamous_differentiation_development.r=0.902_RICKMAN_TUMOR_DIFFERENTIATED_WELL_VS_POORLY_DN	0.192889	0.0986318	1.31601	0.49348	-0.353118	-0.797958	-0.0551921	1.55611	-0.387303	-0.706149	1.44915	0.436754	1.51182	0.724897	-0.0651854	0.547883	0.126003	1.21989	-0.345262	-1.06399	-0.124449	0.431416	1.00585	1.1873	0.771007	-1.70646	0.887484	0.396832	-0.407242	-0.479252	-0.440857	-0.451853	1.12807	1.09862	-0.388183	1.05411	1.04416	-0.655428	1.02894	0.936155	1.50202	-0.00631641	2.76406	-1.20892	0.204309	0.42307	0.0762905	-0.17611	-0.453672
GSEA_Median_GP14_Plasma_membrane_cell_cell_signaling.r=0.925_MORF_CNTN1	-0.279036	0.629407	-0.585052	-0.0202434	0.444048	0.119022	1.1926	0.0522819	0.440109	0.417596	-0.538453	0.394641	0.107201	-0.0691202	0.209365	0.823116	-0.162986	-0.61707	0.500122	0.165848	0.214553	-1.54346	0.206687	0.332652	-1.24398	0.867434	0.0260174	-1.01243	-1.57336	-2.89977	-1.05148	-2.72156	-1.43419	0.856152	-0.242013	-2.4685	-1.34942	-2.52823	-0.751636	-0.814719	-1.85292	-0.431088	-0.108477	1.02152	-0.861484	-2.77357	0.564272	0.0603181	-1.30303
GSEA_Median_GP3_Tumor_suppressing_miRNA_targets.r=0.940_GTTTGTT.MIR_495	0.288631	1.1288	-0.138774	-0.275336	0.740964	-0.876867	0.0895261	0.333576	1.27078	-0.584885	-1.15277	0.153337	-0.615859	0.463861	0.299202	1.37554	0.267844	-1.45349	-0.168073	-0.499912	1.82364	-0.518066	-0.454202	2.58853	-0.545019	-0.00973767	0.708655	-1.75048	-1.15552	-2.13356	-0.984371	-1.8932	-1.0685	-0.370577	-0.555698	-1.99251	-0.903218	-0.675861	-0.409578	-0.130091	-0.370221	-0.960467	-0.778303	1.20011	-0.797175	-2.14186	0.799534	0.927639	-1.74348
GP5_MYC_targets_TERT.r=0.922_PerouLab_MM_Myc_1pFDR_UP_Median_Genome_Biology_2007_PMID.17493263	0.101794	-0.237342	0.602104	-1.03383	-0.614464	1.12196	1.10827	1.82369	-0.254612	0.976956	0.302653	-0.489742	-0.338181	-0.844003	-0.273378	1.99193	-0.473112	1.30748	1.15894	0.619026	-0.0114145	0.145083	-0.11933	0.0513578	-0.784677	-0.0845062	-0.771664	-0.810919	1.24299	0.280505	1.06915	1.6535	0.78883	0.582866	1.40163	1.32743	0.75369	1.56612	1.94768	-1.18449	-0.612474	1.21544	0.903493	0.900816	1.58763	1.32673	-0.355936	-0.848362	-1.59836
GP2_Immune_Tcell_Bcell.r=0.949_PerouLab_Immune_cell_Cluster_Median_BMC_Med_Genomics_2011_PMID.21214954	-0.346328	-0.0771072	0.417584	0.704102	-0.615798	0.82816	-0.880763	-0.178457	-1.19503	-0.266939	0.634782	-0.132884	0.634301	-0.643662	1.0369	-0.649173	0.856815	0.654494	-1.38897	0.741731	0.481144	0.840521	-0.672222	0.191336	0.428291	0.0294504	0.790993	1.12443	2.0316	0.852164	1.51467	-0.25045	-1.06006	-0.0202149	-0.551798	1.50274	1.44082	0.402089	0.403534	0.790836	0.461063	-0.349889	1.19043	-1.00882	-0.43427	0.622288	-0.901354	2.05391	0.794738
STAT3_Basal_Horvath_Median_PNAS.2014_PMID.25139989	0.0980956	-0.0533229	0.776496	0.50258	-1.26517	0.397786	-1.22746	0.706892	-1.78797	-0.0297569	0.876532	-0.250184	0.467251	-0.315453	1.24544	-0.166166	0.653675	0.7371	-1.66317	0.196462	-0.431061	0.981641	0.128106	0.236311	-0.257547	-0.173836	0.811008	1.18153	1.60937	-0.228439	0.919175	-0.115982	-0.384217	0.00923208	-0.937509	1.01027	1.40476	0.0750955	0.654828	0.0773761	-0.282377	-0.140734	1.31804	-1.1475	-0.369383	0.0904071	-0.387558	1.95969	0.835045
STAT3_Basal_Horvath_SHORT_Median_PNAS.2014_PMID.25139989	-0.0134	-0.177015	0.913492	0.693869	-0.938961	0.666784	-1.10198	0.552765	-1.74627	0.0510425	0.801787	-0.204885	0.287186	-0.139173	1.31538	-0.584142	0.516847	0.577596	-1.35759	0.24088	-0.590371	0.76122	-0.0138755	-0.0302163	0.293052	-0.0903771	0.721302	1.38795	1.57306	0.265164	0.704918	-0.237881	-0.639058	-0.073537	-0.985419	1.11197	1.11695	-0.106944	0.422089	0.501784	-0.123773	-0.470479	1.20204	-1.00565	-0.154259	0.20827	-0.480816	1.80833	0.960059
Stingl_Day7_Upregulated_Median_Nat.Cell.Biol.2014_PMID.25173976	0.436041	-1.26452	1.25791	-0.265544	-0.899703	0.921139	1.07859	1.63555	-0.826098	1.56035	0.895303	0.0567044	0.0799172	-1.16837	-0.324861	1.59397	-1.11931	1.51402	1.47094	-0.131035	0.294561	0.199961	-0.327537	0.477441	-0.373346	0.0762655	-0.218422	0.287688	1.39197	-0.0271872	1.39327	1.84514	1.35941	0.188236	-0.121917	1.78388	1.49884	1.90986	1.81221	-1.21625	-1.09197	1.05144	1.48893	0.959497	1.84894	2.0899	-1.08633	-1.27045	-1.26338
Stingl_Day7_Downregulated_Median_Nat.Cell.Biol.2014_PMID.25173976	-1.32864	-0.923738	0.616413	1.66205	-0.236565	-0.949902	-0.0327458	-1.07788	-1.20549	-1.22021	-0.18835	0.549442	0.645278	0.834565	-0.480395	-1.89048	1.78489	-0.631627	-0.98426	-1.26735	1.18123	0.852531	-0.423357	0.064669	1.47207	-0.842818	-0.0905162	0.686336	-0.542664	-0.621905	-0.349637	-0.846199	0.0709779	-0.102299	-1.60677	0.0203476	-0.104802	-0.655368	-0.865752	1.9116	2.71874	0.0888065	1.18794	-0.783309	-0.899258	-0.468938	1.58741	2.0727	0.514467
Stingl_Down_CLOW_High_Median_Nat.Cell.Biol.2014_PMID.25173976	-1.51117	-0.823381	0.656726	1.35689	0.0154339	-1.85582	-0.045233	-0.984975	-1.29169	-1.13628	-0.192475	0.366659	0.549789	0.681214	-0.514032	-1.27558	2.05666	-0.572014	-0.646265	-2.04901	0.515983	0.110054	-1.01475	-0.0220381	0.915547	-0.802976	-0.0403143	0.486433	-0.325276	-0.623474	-0.0218093	-1.01442	0.625715	-0.118828	-1.27306	-0.0590313	-0.242393	-0.829334	-0.651438	1.96935	2.72281	-0.328699	0.42792	-0.919468	-0.244602	-0.752185	1.29814	1.84448	1.42834
Stingl_Down_Basal_High_Median_Nat.Cell.Biol.2014_PMID.25173976	0.750297	-0.401358	0.174154	0.251663	0.176347	-0.669382	-1.07587	-1.25048	-0.797792	-0.601723	-1.20027	0.275101	0.198271	0.119501	-0.229772	-0.707065	0.557324	0.0112308	-1.94022	-1.97088	0.73048	0.130756	0.0927681	-0.583649	1.36832	-1.58013	0.103732	-0.561513	-0.624842	-1.91934	-1.48211	-0.330059	-1.15798	-0.614035	-0.466022	1.00774	-0.328526	-0.735567	-0.0496664	1.91972	2.61955	-0.866149	-0.0376024	-0.430577	-0.698217	0.45468	1.76577	0.761084	1.14672
Stingl_Up_Basal_High_Median_Nat.Cell.Biol.2014_PMID.25173976	-0.623765	-0.820347	1.41275	0.281951	0.377051	-0.9945	-0.584039	0.862645	-0.752996	-1.51513	0.446651	1.41195	2.90798	-1.19126	-1.48843	-0.506344	-1.7523	1.51193	-0.845787	-0.947008	0.392151	-0.204186	0.643987	-0.973158	0.226021	-1.39314	0.433763	3.37505	0.0132742	-0.513146	-0.384833	0.165818	0.629806	0.268729	-0.0222664	0.845786	-0.654708	0.572868	0.0335294	0.69548	1.03764	-0.138899	0.683696	-0.3357	-0.29916	0.218484	0.584573	-0.793668	3.62
Stingl_Up_Proliferation_Median_Nat.Cell.Biol.2014_PMID.25173976	0.318586	-1.31825	1.2342	0.0105959	-1.92453	0.787851	0.977053	0.738787	-0.557577	1.6232	0.71102	-0.0218886	-0.671368	-0.944186	-0.0874979	1.6755	-0.538089	0.892077	1.57102	-0.126227	0.6181	0.206682	-0.312969	0.831918	-0.377176	0.340271	-0.178886	0.554606	0.862865	-0.123439	1.15851	1.2204	0.806296	-0.0280163	-1.36043	1.31274	1.00801	1.03437	1.71667	-1.24208	-0.719491	0.630309	1.15935	1.35456	1.48468	1.55388	-0.67452	-0.794792	-1.2965
MICRORNA_138_Signature_Median_Cancer.Res.2014_PMID.25339353	-0.632871	-0.24991	1.77604	-0.169128	-0.723644	-0.616052	1.27083	0.492286	-0.35525	1.68286	-0.424553	0.282477	-0.485793	0.46095	-0.189003	1.73364	-0.117308	-1.01949	1.2971	-0.324919	1.04054	0.214291	-0.50064	1.40583	-0.235062	0.226267	0.032627	-0.543956	-0.786244	-1.31202	-0.767507	0.249711	-0.128327	-0.229769	-1.4265	0.455028	0.266454	0.935218	0.782816	-1.10221	-0.74043	0.492938	1.4441	1.42024	0.00752893	-0.135863	0.540594	0.721996	-1.53758
UNC_Lim2009_MaSC_Median_Adam_PMID.25575446	-0.681314	-0.722307	1.05311	0.410743	0.663298	-0.531736	-1.02849	-1.64191	-1.38418	-0.452041	-0.341169	0.374157	-0.0895014	0.40004	-0.557283	-0.77509	0.153857	-1.3599	-1.55109	-1.1889	0.510127	0.435832	0.19476	-1.61893	1.60296	-0.405195	-0.950919	0.991299	-1.68395	-0.593617	-1.57014	-1.13961	-0.190671	0.0934778	-1.30186	0.325221	-0.303355	0.126687	-0.16725	0.633384	2.67726	-0.0721959	1.0401	-0.714618	-0.783113	-0.071219	1.6278	0.68966	1.75351
UNC_Lim2009_MatureLum_Median_Adam_PMID.25575446	0.653406	0.276445	0.118855	-0.301624	0.638877	1.04478	1.55517	-0.0164269	1.13489	-0.764684	-0.155188	1.04148	2.81422	-0.0455642	1.41934	-2.27373	0.399218	-1.32062	-0.348687	0.866643	0.251329	0.680491	0.834193	0.0772048	-0.0760321	-0.00787327	2.26848	-0.992052	0.0786498	1.54367	-0.124435	-0.517747	1.59535	0.314341	-0.400417	-0.41287	-0.673242	-1.1552	-1.45765	-0.450698	-0.903383	0.421958	-1.25503	-3.12837	-0.533321	-0.135556	0.0322469	-0.346615	1.27376
UNC_Lim2009_Stroma_Median_Adam_PMID.25575446	-1.23631	-0.300302	-0.12833	1.31861	-0.054096	-1.20302	-0.36142	-1.35105	-0.543745	-0.642701	-0.501344	0.0037047	0.122798	1.27149	-0.427927	-1.35616	2.27709	-0.675535	-0.52257	-1.33276	0.88946	0.189018	-1.12076	-0.27159	1.78703	-0.231348	-0.380806	0.298804	-0.296917	-0.611304	-0.231489	-1.01413	-0.644333	0.0646848	-0.945415	0.0283637	-0.0897155	-0.351415	-0.593621	1.74415	3.04727	-0.195757	0.63952	-0.340821	-1.10314	-0.690668	1.09007	1.93523	0.583459
UNC_Lim2010_LumProg_Median_Adam_PMID.25575446	0.326935	1.28283	-0.348184	0.723372	-1.04184	0.75803	0.104085	-0.297612	1.13545	-0.992079	0.996211	1.15868	0.304908	0.452527	0.599524	-1.98193	1.39347	-0.639155	0.0341453	-0.312992	0.305366	1.73406	-0.187993	0.722285	0.597299	-0.111895	1.76994	1.13116	0.207244	0.253745	-0.209532	-0.290074	0.417216	0.846209	-2.2301	0.827793	0.93842	-1.55986	-0.610558	0.497627	0.434894	-0.833012	1.36032	-1.5204	-0.291544	0.221375	-1.02194	-0.353459	0.357924
UNC_Lim2010_MaSC_Median_Adam_PMID.25575446	-1.38061	-0.645656	0.207552	0.715827	0.502964	-1.10735	-0.533371	-1.21881	-1.00056	-1.49513	-0.405878	0.0567555	0.23301	1.25843	-0.457768	-1.21095	1.47447	-1.40491	-0.600627	-1.32856	0.972436	0.336657	-0.552894	-0.867891	1.70435	-0.135089	-0.0887209	0.452822	-1.6633	-1.1443	-0.885711	-1.71511	-0.263401	-0.67707	-1.67069	-0.816615	-0.464664	-0.527474	-1.09466	1.4547	2.77058	-0.407567	0.152735	0.0454386	-1.11391	-0.843848	1.24799	1.08492	1.21252
UNC_Lim2010_MatureLum_Median_Adam_PMID.25575446	-0.49382	0.472008	-0.0754565	-0.466888	0.923624	1.46459	1.29135	0.12623	1.28604	0.888123	-2.25651	0.0240561	2.29924	-0.0864663	-0.465793	0.115777	0.0804063	0.331626	0.754032	-0.517094	-1.20756	2.5711	0.505022	-0.00273306	0.275061	1.28906	-0.602293	-0.164955	0.000331989	0.722037	-0.220667	-0.523636	2.13679	0.419429	1.02342	0.723396	-0.0356918	0.651463	-0.461965	-0.331493	0.522825	2.23884	0.294476	0.010073	1.13217	0.989847	1.33355	-0.933557	-0.63904
UNC_Lim2010_Stroma_Median_Adam_PMID.25575446	-1.11209	0.00322637	0.126818	1.33327	-0.0204724	-0.723636	-0.482186	-1.26191	-0.499966	-0.210732	-0.176385	0.436436	0.355427	1.2674	0.113547	-1.05172	1.75535	-0.730613	-1.10348	-1.06967	0.886683	0.467333	-0.590249	-0.173472	1.83459	-0.47775	-0.0601379	0.374532	-0.201765	-0.410986	-0.158105	-0.865953	-0.498081	0.0556933	-1.02418	0.439404	0.360997	-0.306485	-0.475193	1.73834	2.98222	0.126683	1.18432	-0.45633	-1.01672	-0.586039	1.07386	1.54272	0.474037
UNC_Pfefferle2012_LumProg_Median_Adam_PMID.25575446	-0.158094	-0.33113	0.708741	0.00190675	-1.13937	0.596714	-1.13464	1.54275	-0.587578	0.709058	0.634972	0.761567	2.17255	-0.608496	0.603229	-1.26918	-0.985175	0.814452	0.442614	-0.100453	-0.638234	1.3374	1.64362	-1.65887	0.617675	-1.39173	0.824821	1.82767	0.914373	1.47699	0.422841	1.047	2.21985	0.538729	-0.60846	2.03844	1.0221	0.761881	1.1295	-0.126975	0.733943	0.666247	0.929005	-1.61024	0.596352	1.55815	-0.299473	-0.120909	0.905994
UNC_Pfefferle2012_MaSC_Median_Adam_PMID.25575446	-0.580288	-0.16824	1.55592	0.756674	0.212121	-0.851582	-0.231398	-0.693107	-0.679193	-0.594438	-0.12534	0.703986	0.609408	0.487781	0.0707215	-1.23156	0.646988	-0.67914	-0.958156	-1.54358	1.79541	0.238463	-0.182665	0.0160318	1.45236	-0.774817	-0.0707115	1.17131	-2.24531	-1.51443	-1.31682	-1.97269	0.284715	0.359482	-1.52492	-0.0879607	0.0416267	0.118795	0.294825	0.989475	2.35984	-0.148693	1.16423	0.0838483	-0.573495	-0.502953	1.75066	0.515188	0.640844
UNC_Pfefferle2012_MatureLum_Median_Adam_PMID.25575446	-0.0201857	0.797986	0.269677	-0.535201	0.726187	0.570348	1.02625	1.13091	1.47871	-1.39953	-0.810911	0.761915	2.63778	-0.358305	1.11176	-0.535696	0.687737	-0.699641	0.0157664	-0.186295	0.895709	1.0416	-0.327285	0.061692	-0.0391086	0.474844	2.15286	-0.829617	0.622925	0.524604	-0.0245706	0.356688	1.76557	1.93567	0.0681469	-0.0378277	-0.751278	-0.686449	-1.32347	-0.643733	-0.20392	1.25183	-0.32097	-2.60035	-0.0549451	-0.0486958	0.122834	-0.180136	-0.508786
UNC_Pfefferle2012_Stroma_Median_Adam_PMID.25575446	-1.26584	-0.342396	-0.108599	1.38342	0.10843	-1.19467	-0.0124731	-1.48669	-0.212483	-0.716832	-0.389978	0.105268	0.104849	1.13722	-0.543747	-1.32756	2.09644	-0.639189	-0.643266	-1.13099	0.661124	0.545306	-1.15861	-0.41892	1.6125	-0.112232	-0.425589	0.329658	-0.0989117	-0.509685	0.0169809	-0.859594	-0.76232	0.0762322	-1.05905	0.184654	0.0314685	-0.351635	-0.359544	1.80972	3.12223	0.0819866	1.11757	-0.507716	-1.02013	-0.354782	0.900794	1.89152	0.505647
UNC_Shehata2012_ALDHneg_Median_Adam_PMID.25575446	0.388269	-0.735534	-2.54512	-1.51573	0.773661	0.21676	-0.644553	-0.794458	0.90274	0.298451	-0.456686	0.923695	1.81992	-1.0087	1.65748	-0.525129	-0.507114	-0.0400871	-0.532134	0.0124607	1.13382	0.738387	0.336577	-1.41336	-0.236035	-0.777892	1.28769	0.585548	0.0161521	1.10868	-0.320327	-0.185462	1.31736	0.568421	-0.561323	-1.13322	-2.06786	0.765945	-1.43773	0.49761	0.958989	-0.44986	-1.24102	-0.353028	-1.10288	-1.524	0.783009	-0.279211	1.27354
UNC_Shehata2012_ALDHpos_Median_Adam_PMID.25575446	0.654988	0.0591905	0.144253	-0.539058	-0.309842	0.382706	-0.775233	1.28611	-0.459194	0.197412	0.797712	0.808075	2.41499	0.470327	0.876668	-2.15614	0.143766	-0.15651	-0.564579	-0.970002	0.0867649	1.33404	0.47198	-1.19525	1.01877	-0.519521	0.983559	1.66801	0.747514	0.838047	0.695512	-0.223781	1.54956	1.14181	-1.03502	1.68594	0.0334668	-0.331171	0.501503	0.498071	1.68075	0.279683	0.839374	-1.62357	-0.815372	1.01542	0.865047	0.505999	1.62037
UNC_Shehata2012_Basal_Median_Adam_PMID.25575446	-1.23116	-0.27099	0.731782	0.86685	0.0705243	-1.32794	-1.01343	-0.494496	-1.18164	-0.673961	-0.165955	0.322352	0.00560978	0.0879111	0.571516	0.717432	0.0605747	-0.970135	-0.701228	-1.14263	0.359014	0.368151	-0.156209	-0.683359	0.830332	-0.676491	-0.419588	0.465288	-1.71538	-0.20741	-1.68584	-1.103	0.0470811	-0.170043	-0.933604	0.865528	0.606593	0.656171	-0.53038	-0.0396139	1.99138	1.37518	2.07548	0.243988	0.0399087	-0.0617535	1.47323	-0.0255731	-0.389176
UNC_Shehata2012_Erbb3neg_Median_Adam_PMID.25575446	-0.31851	-1.57552	-1.18847	-0.144919	0.929299	0.108773	-0.157122	0.951851	-0.437974	0.13705	-0.100878	-0.20702	-1.51698	-0.805309	-1.46159	1.31588	-2.05322	0.951068	-1.75576	1.74315	-0.175654	0.36489	0.751155	-1.54434	-1.26727	0.0882762	-1.05647	-1.41342	0.670287	1.07489	-0.113934	0.255543	0.33102	-1.28923	1.7693	-0.817546	-0.892683	0.36418	0.400237	0.0590002	-0.246272	-0.124553	-0.810621	0.351451	-0.489705	-0.140151	-0.612692	-0.463901	-0.461474
UNC_Shehata2012_LumProg_Median_Adam_PMID.25575446	0.541546	0.00617964	0.491816	-1.08207	-0.132506	0.827697	-0.27349	2.30403	0.475875	-0.0192738	0.549082	-0.172685	2.07997	-1.31804	0.0643203	0.0256612	-0.946962	1.47952	0.570249	0.671777	-0.356611	0.857977	0.542293	-0.627394	-0.582221	-0.963949	0.676061	-0.437778	1.15601	0.919132	1.08107	1.17552	2.24786	1.29392	1.55553	1.14442	0.622693	1.25207	0.966615	-0.986315	0.0781564	1.03275	0.914464	-0.740105	0.904917	0.904794	-0.26458	-0.26298	-0.414658
UNC_Shehata2012_NCL_Median_Adam_PMID.25575446	0.216338	0.476329	-0.505949	-0.686877	0.963682	-0.0205752	0.210699	0.651257	1.23783	-0.470993	-0.177751	0.528001	0.804434	-0.376318	0.742929	-0.742953	-0.802752	0.166926	0.325624	0.222616	-0.269614	-0.417354	0.243104	0.688294	-1.01178	-0.599215	0.615924	-1.73364	-1.29192	-0.64857	-0.494822	-1.18552	0.868635	0.800434	0.6956	-1.11643	-1.12394	-1.47301	-1.19632	-1.14096	-1.27382	0.834231	-1.28595	-0.935145	0.15515	-0.0174545	-0.0555899	-1.74868	-0.0288547
UNC_Shehata2012_Stroma_Median_Adam_PMID.25575446	-1.24436	-0.131652	0.326875	1.38285	-0.0354526	-0.890274	-0.0354058	-0.871135	-0.498069	-0.416815	-0.0945173	-0.0633814	0.0245432	0.96733	-0.46561	-0.7267	2.29264	-0.647179	-0.640711	-1.17266	1.00734	0.49011	-0.652335	0.0574258	1.66129	-0.149962	-0.224642	0.238598	-0.21742	-0.667555	-0.114395	-1.02634	-0.688886	0.104761	-1.18026	0.359719	0.170014	-0.61241	-0.255312	1.99924	3.05761	0.0447822	1.40623	-0.471913	-0.745167	-0.332927	0.911115	2.03954	0.107407
UNC_Spike2012_aMaSC_Median_Adam_PMID.25575446	-0.642394	-0.989572	0.580692	0.0920687	0.482804	-0.696779	-0.736624	0.984066	-0.791864	0.357193	1.07764	0.26308	0.759963	-0.210443	-0.195738	-0.41411	-0.206871	0.399615	-1.00594	-1.10493	-0.263478	0.159884	-0.129127	-1.31039	0.888547	-0.785821	-0.0756153	2.00531	-0.809917	-0.621458	0.657441	0.0470407	0.582177	0.539636	-1.47308	0.79223	0.647161	0.0240099	-0.378748	0.887758	1.87533	-0.285982	1.53414	-1.49775	0.390294	0.394169	1.28471	-0.2689	1.80833
UNC_Spike2012_fMaSC_Median_Adam_PMID.25575446	0.0742081	0.240842	-0.862935	0.64446	0.363167	-0.360058	-0.908356	-1.20069	-0.0168396	-0.835564	-1.00327	1.47272	0.941601	0.513335	1.79092	-2.27095	0.120522	-1.26521	0.0539923	0.777426	1.65061	0.682857	-1.02152	-0.802899	0.861588	-0.0266929	1.00988	1.10952	-1.81639	0.113649	-0.965995	-1.72465	0.185139	0.184887	-1.60884	-1.76575	-1.09313	-1.84731	-2.39773	0.0159322	0.161059	-0.351862	-1.84648	-0.163135	-0.43999	-2.52278	1.02704	0.0276561	0.638315
UNC_Spike2012_fStr_Median_Adam_PMID.25575446	-1.5918	-0.620937	1.0462	1.66263	0.156152	-0.829773	-1.03837	-0.317024	1.21246	-0.462816	-0.608884	-0.557146	-0.724224	0.867539	0.638623	-1.1358	1.60979	-0.0948083	0.435813	0.289277	0.542616	-0.826834	-0.568687	0.577227	1.92767	-0.709615	-0.204254	0.30848	0.929228	-0.0875956	0.000499459	0.119251	-1.03723	-1.06974	-0.384113	1.17201	-0.546766	0.29008	0.667434	1.9052	2.92499	-0.895728	0.4259	-0.690811	-1.60483	0.499384	0.658151	2.46983	0.572512
UNC_fMaSC.refined1_Median_PMID.25575446	0.799641	0.4429	-0.386047	0.781448	-0.751726	-0.171375	0.537012	-0.467063	-0.132372	-0.47241	-0.374691	1.27882	0.707185	-0.383564	0.0826182	-2.04264	0.683256	-1.0656	0.418249	1.25252	0.21723	-1.65512	-1.2788	-0.225934	1.21242	-0.71303	0.406303	0.421538	-0.747755	0.137235	-0.438455	0.314691	0.727518	-0.237933	-1.29091	0.353938	-0.512247	0.706871	-0.38786	-0.0667408	-0.671789	0.275553	-0.8545	2.15851	0.225363	0.712953	0.552782	0.768447	1.8268
UNC_Keller2012_CD10_Median_Adam_PMID.25575446	-0.57117	-0.127702	1.61362	1.34015	0.0272177	-0.692635	0.597138	-0.871653	-1.37004	-0.641219	-0.412934	-0.209574	0.422445	-0.609718	-0.870349	-1.43461	0.530135	-0.40809	-0.272704	-0.922897	0.036485	0.571868	0.497139	-0.740075	1.8396	0.628771	0.297102	1.96816	-0.986754	-1.70252	0.0866185	-1.17613	-0.164183	0.604218	-1.3324	-0.0689783	0.773276	0.313706	-0.547745	1.22061	0.891296	-0.351037	2.00656	-0.42267	-1.31773	-0.0424241	0.345658	0.692451	0.733686
UNC_Lim2009_LumProg_Median_Adam_PMID.25575446	1.15627	-0.762803	-0.280774	-1.43343	-1.10443	0.92017	0.840863	1.86013	-0.104256	1.73689	0.452753	0.693667	0.452427	-1.77352	0.187644	-0.208935	-0.844598	0.233054	0.232612	0.874832	-0.293822	0.644743	0.773257	-1.23288	0.462294	-0.764533	0.105153	1.95889	-0.0797058	1.71289	0.649555	1.1731	0.533633	0.286947	-0.236638	1.01377	-0.0193123	1.19195	1.36165	-1.4163	0.765201	0.575776	1.12909	1.00596	0.31139	1.80709	-0.286607	-0.311478	-0.623972
IMMUNE_PEREZ_87_Median_JCO.2015_PMID.2560586	-0.607713	-0.0734464	0.146901	0.318063	-0.913774	0.806626	-0.921003	-0.493642	-1.06517	-0.914289	0.324326	-0.414279	-0.117256	-0.470235	1.11394	-0.531087	1.22134	0.718886	-1.34127	0.862539	0.152152	0.577143	-0.925121	-0.0851937	0.0700228	0.0154929	0.463718	0.961014	1.73152	0.652882	1.15716	-0.684859	-0.92942	-0.800246	-0.597821	0.943835	0.775121	-0.167793	-0.0227628	-0.14858	0.073692	-1.07336	0.667967	-0.998304	-0.499955	0.222351	-0.823209	2.85786	0.864205
IMMUNE_PEREZ_14_Median_JCO.2015_PMID.2560586	-0.418691	0.477427	0.0846378	0.413215	0.282576	0.442612	-0.761278	-0.899067	-1.06538	-1.43529	0.0377616	-0.140546	0.221447	-0.0474942	0.725701	-1.13977	0.939733	-0.138718	-1.38041	0.377025	0.461661	0.302155	-0.825854	0.0954779	0.538423	-0.262732	0.462631	1.37376	1.64841	0.913924	0.223217	-0.697882	-0.648164	-0.780038	-0.463764	0.590862	0.700649	-0.575226	-0.616701	0.186624	0.216575	-0.15682	0.0955872	-0.791352	-0.765397	0.255503	-1.03661	3.11224	1.64634
Prosigna_Proliferation_18_Median_BMC.Med.Genomics.2015_PMID.26297356	0.401271	-1.42601	1.1699	0.0478985	-1.78606	0.58597	0.938709	0.743616	-0.466028	1.65412	0.780464	-0.221358	-0.786861	-0.851961	-0.0805189	1.2772	-0.250472	0.41494	1.12442	-0.0994669	0.767229	-0.0566848	-0.290575	0.824878	-0.331688	0.667565	-0.0658328	0.603653	0.553516	-0.645475	0.879381	0.70062	0.5405	-0.240156	-1.55249	1.10648	0.900037	0.790644	1.45427	-1.14696	-0.788884	0.307141	1.00983	1.07705	1.2074	1.26278	-0.520433	-0.980703	-1.43608
AGE_associated_SOOD_Median_Genome.Biol.2015_PMID.26343147	-0.620871	0.0298535	-0.6343	-0.733366	0.0990898	0.827734	0.351693	-0.409382	-0.698613	0.592874	0.347531	-0.0235055	0.146283	1.07721	0.301061	-0.877843	0.0266318	-0.833445	0.00418683	0.44103	-0.586343	0.843021	0.618399	-0.257862	0.365551	-0.445894	-0.1776	-1.92224	-1.82481	-1.07071	-0.77573	-1.26239	-1.09878	1.46311	-1.15052	-1.26023	-0.449714	-1.85559	0.767099	-0.449905	-0.71863	0.0608011	0.525949	-0.121166	0.0282424	-0.147344	-0.473217	-0.518423	-0.340138
Influenza_11genes_Metasignature_KHATRI_Median_Immunity.2015_PMID.26682989	-0.719354	0.556829	0.11217	-0.461591	-1.37436	0.282058	-1.14902	0.0714545	-0.834491	1.14888	0.351143	1.97994	0.62803	0.354712	1.61371	0.388542	-0.235351	1.69928	-1.16556	-0.59317	0.325165	0.415471	0.228028	-0.50423	0.423357	-0.537788	0.730759	1.10514	0.509441	0.727025	0.541764	-0.435948	-0.300186	0.729588	-0.903661	0.925252	0.927691	-0.238042	1.67077	0.188629	0.316002	0.0101861	1.15846	-0.416628	0.36791	0.143578	1.63709	-0.182596	0.839613
FOXC1_Hair_Follicles_Wang_Median_SCIENCE.2016_P30C.LO.vs.WT_Negative_PMID.26912704	-1.65273	-0.838631	0.130593	-0.541003	1.64861	-1.12126	0.00262429	-1.04608	0.368787	-2.08002	-0.907604	-0.675624	0.386581	1.45051	-0.125254	-1.97957	1.21477	-0.953551	-2.14524	-0.79345	0.850254	1.52742	-0.706428	-0.225456	0.347356	-0.333049	0.307562	-0.108547	-2.00264	-0.737296	-1.03722	-1.43367	-0.11182	-0.00866831	-0.420106	-0.493484	-1.97119	-1.33067	-1.89527	1.53065	1.28833	-0.621329	0.0301749	-1.09181	-1.18211	-1.582	1.3436	1.71652	0.82888
FOXC1_Hair_Follicles_Wang_Median_SCIENCE.2016_P30C.LO.vs.WT_Positive_PMID.26912704	-0.371137	-0.674217	-0.0861601	0.467056	-0.516722	0.439963	0.552281	0.575773	0.330553	-0.137032	-0.91434	0.736129	0.950301	-1.10151	-0.0684159	-1.10898	0.802765	1.29621	-0.457577	-0.162834	0.547388	0.702205	0.116519	-0.386161	1.37789	0.419719	1.04135	1.53328	1.06337	-1.20743	1.22768	-1.13808	2.27241	-0.11591	-0.23185	0.457131	-0.475156	0.06648	0.669186	1.71901	1.8752	-1.1452	1.63058	-1.83902	-0.848754	-0.90388	-0.217675	1.2898	0.145235
PCBC_Stemness_Median_50	-1.17703	-0.390165	0.00755229	0.344799	0.32974	0.215272	-1.35972	0.294619	0.0478777	-0.389817	-0.648736	0.954339	1.09282	-0.11098	-0.479209	-0.296816	1.15522	0.0841939	-0.759541	-2.94368	0.998366	-0.411572	-1.35028	-0.920281	0.842962	-1.02245	-0.0400424	1.1829	1.07203	-0.276667	1.44728	-0.367487	-0.206603	1.99001	-0.872685	1.36489	-0.191045	0.389185	0.259555	1.20239	2.14804	0.749673	-0.118268	0.316514	0.0072011	-0.442643	0.92233	0.898246	1.4068
TNBC_Clinically_Relevant_Median_Good.26_BCR.2011_PMID.21978456	-0.566776	-0.334699	0.549618	-0.34538	-0.00724321	0.400944	-1.73031	0.46134	-0.0953706	-0.00812051	-0.283687	-0.732352	0.166654	-0.026848	2.52235	-0.787558	0.624447	0.547254	-1.56137	2.137	-1.5405	1.21035	-0.832057	0.226781	-0.347575	-0.294061	0.586876	0.40602	0.763976	-0.30363	1.12331	-0.346371	-0.644203	-2.72165	-0.359494	-0.332892	0.226337	-0.121084	0.578228	0.254961	-0.757509	-1.16805	1.02755	0.182969	-0.813636	0.262394	0.242815	1.42196	1.80217
TNBC_Clinically_Relevant_Median_Poor.26_BCR.2011_PMID.21978456	-0.37714	-0.25052	3.07241	2.25629	-0.591974	-0.51637	1.82389	0.603131	-0.549967	-0.274997	2.17192	0.066981	0.449334	-0.265875	-0.744635	0.880919	1.36336	1.00832	-0.302802	-0.899633	0.838262	0.971908	-0.484582	1.29885	1.42536	0.265421	-0.236928	0.667555	0.678218	0.509957	0.152705	1.11342	0.672765	0.518621	-0.568699	2.03913	1.59877	0.590673	-0.542621	0.459707	1.78765	0.884661	2.38389	-0.565077	1.03433	1.00579	1.34222	-0.0890314	-1.14572
TNBC_Clinically_Relevant_Median_Good.230_BCR.2011_PMID.21978456	0.125714	-0.386002	1.8617	0.854848	-0.519924	-1.59829	1.31684	1.51534	-0.121009	-0.180613	0.719496	0.876042	0.764039	0.076228	-1.23522	1.82737	0.0567087	0.864519	0.261334	-1.0616	0.57205	1.10421	0.398875	1.51013	0.426312	-1.19811	0.400244	0.248508	0.373242	-0.484891	0.135746	0.0148955	1.48355	0.189628	-0.21537	0.806465	0.655515	0.196477	0.308912	0.499727	1.35004	-0.0830258	1.67103	-0.41589	0.612613	0.694342	0.893645	-0.239237	-0.855396
BPMS_7.Genes_Median_PLoS.One.2013_PMID.24349199	-1.08144	0.233266	0.762115	1.37695	-0.0616937	-0.763967	0.412121	1.61795	-1.45234	-0.662916	-0.275475	0.0476706	0.704855	0.00845192	-0.912173	0.141682	0.160501	1.63207	-0.310649	1.25104	0.0607413	1.00746	-0.921054	2.23123	0.261961	-0.0522887	-0.365715	1.28167	0.487971	-0.0874665	-0.018004	0.972234	0.466809	0.623096	-1.21792	1.52169	0.56318	0.469293	-0.0267151	-0.18534	1.31233	0.143683	1.12981	1.136	0.245503	0.91535	1.19735	0.0398825	0.541549
HRneg.Tneg_14.Genes_Median_BCR.2010_PMID.20946665	0.564227	0.574376	1.52186	0.326006	-0.439398	0.115199	0.552546	-0.989186	1.15695	0.117306	-1.20565	1.24799	2.0245	0.449417	0.107742	-0.69071	-0.853201	0.120843	-0.722315	0.761376	-0.21813	-1.02096	-0.546459	2.48076	-0.792284	-1.3047	0.0395062	0.0992113	-0.0263915	-1.10829	-0.523723	-3.13453	1.62423	-0.0435109	1.20407	-0.0455476	-0.585517	1.30431	-0.0738922	1.41629	-1.23533	1.51246	1.63242	-0.460523	-0.310424	-1.4251	1.29572	-0.00584349	0.118901
IntClust_Amplification.50_Median_Genome.Biol.2014_PMID.25164602	1.39307	0.46886	0.192359	-0.522275	0.000749636	1.48673	-0.583147	1.49846	-0.209416	1.04129	-0.942403	-0.452562	-0.561878	0.242484	1.02542	1.99576	0.411224	-0.08644	0.466861	0.274158	0.604843	-0.32086	-0.872367	0.413941	-0.612251	0.835809	-1.14598	-1.42281	0.683762	-0.377279	0.89472	1.71595	0.776798	1.197	1.28501	0.690796	0.311586	0.581275	1.15045	-1.42245	-1.00962	0.952622	-0.0302375	0.898903	0.272063	1.02244	-0.819365	-0.626615	-1.95828
IntClust_Deletion.50_Median_Genome.Biol.2014_PMID.25164602	0.0840933	-1.16921	0.497844	-1.19769	-0.749003	0.550311	1.99747	1.26871	-0.385356	0.813584	1.01842	0.839479	-0.50264	-0.596283	-0.747038	0.439316	-0.0446019	1.28639	0.841532	-0.186786	-0.109092	-0.144037	-0.544654	-0.261672	-1.05282	0.363689	-0.708531	-0.635897	0.499655	-0.419305	0.364805	0.790503	0.257557	-0.0636064	-0.0128615	1.17695	0.118933	0.345219	1.35128	-1.39457	-0.887407	0.752045	0.768091	1.03962	0.893334	2.23932	-1.02275	-1.27919	-1.73009
IntClust_Amplification.50.Better.than_Median_Genome.Biol.2014_PMID.25164602	1.42872	1.33825	-0.440744	-0.810259	0.36268	1.17635	-1.01591	1.34457	0.194355	0.295189	-1.21695	-0.15439	-0.711288	1.16528	0.888647	1.56587	0.174997	-0.475673	-0.13534	0.491931	-0.4823	-0.241808	-0.603627	-0.32979	-0.188547	1.03543	-1.17793	-2.04505	0.555576	1.12484	-0.268597	1.45818	1.21071	1.34884	1.41481	0.189094	0.186077	0.308096	0.418631	-1.73553	-0.938304	1.0627	-0.235416	-0.107198	-0.0306851	0.682156	-0.445674	-0.232887	-1.50026
IntClust_Deletion.50.Better.than_Median_Genome.Biol.2014_PMID.25164602	-0.101605	-0.350472	-0.526758	-1.4931	-0.282759	0.206481	1.83914	0.419447	0.19107	-0.261427	1.30033	1.19729	-0.610163	-0.867422	-0.904221	-0.606272	0.0657946	0.95259	0.244711	-0.0948877	-0.88609	-0.131992	-0.691136	-0.447691	-1.37093	0.383994	-0.696737	-1.17735	0.63262	0.204246	-0.279967	0.407992	-0.38232	-0.302788	0.168641	-0.2991	-0.218381	0.291861	1.16992	-1.1842	-0.899525	0.470892	0.506882	0.363587	0.135438	1.08277	0.645868	-0.992935	-0.787687
Tcell_EXH_Anti_PDL1_vs_control_treated_exhausted_CD8_T_cell_Metagene_1_Science.2016_PMID.27789795	-0.137589	0.252491	0.771796	0.0777709	-1.30206	0.477912	-1.63873	0.508947	-0.461533	0.75687	1.00132	0.915166	0.860483	-0.123411	1.24248	0.327406	0.448609	1.56013	-2.24099	-0.0933409	0.282395	1.16583	0.170891	0.522877	0.111304	-0.532076	1.14225	1.17594	1.3215	0.410367	1.30095	-0.540894	-0.0392534	-0.0811391	-0.6509	1.33824	1.86777	-0.0779186	1.49778	0.459346	0.141258	-0.541851	1.51529	-0.633874	0.402031	-0.140156	0.409563	0.187554	0.888864
Tcell_EXH_Exhausted_CD8_T_cell_vs_Naive_CD8_T_cell_Metagene_1_Science.2016_PMID.27789795	0.00374034	-0.289804	0.982444	0.272341	-0.345267	0.142544	-0.712923	1.00714	-0.388313	-0.0544508	1.04991	0.0149664	0.726301	-0.46173	0.512189	0.430348	1.07992	1.60921	-0.837818	0.150337	0.276513	1.40158	-0.18989	0.616136	0.354658	-0.0627986	0.720578	0.935172	1.92948	1.1707	2.16419	0.280037	-0.0337706	-0.418249	-0.63869	1.89527	1.89293	-0.192186	1.25539	1.501	0.435172	-0.690144	1.66737	-1.20929	0.766246	1.07627	-0.597882	1.5189	0.839187
Tcell_EXH_Exhausted_CD8_T_cell_vs_Naive_CD8_T_cell_Metagene_3_Science.2016_PMID.27789795	-0.28697	-0.138743	1.18504	0.497751	-0.163049	0.746274	-1.05716	0.584412	-0.99456	-1.20479	0.719744	-0.0879437	0.706482	-0.0341622	0.834593	-0.103964	1.20776	0.319615	-1.47764	0.451836	0.382978	1.34289	-0.0893176	0.693313	0.396357	-0.189526	1.09644	0.606997	1.61771	0.603913	0.898521	-0.287078	-0.838968	0.0577679	-0.618197	1.83233	1.39032	0.236071	-0.0724782	1.16269	1.0261	-0.404851	1.84267	-1.70841	-0.507821	0.867031	-0.736909	1.63087	0.836464
Tcell_EXH_Effector_CD8_T_cell_at_day_8_p.i_Armstrong_vs_Naive_CD8_T_cell_Metagene_1_Science.2016_PMID.27789795	-0.204823	-0.167522	1.20281	0.720486	-0.0968193	0.477993	-0.958002	0.808831	-0.733727	-0.75167	0.811212	-0.0963579	0.863384	-0.34732	0.793716	0.0724553	1.35737	0.814444	-1.28957	0.298421	0.109146	1.39497	-0.069373	0.524638	0.332822	-0.197453	1.07076	0.65771	2.05272	1.11223	1.28451	0.039668	-0.548287	0.173377	-0.456869	1.84376	1.40016	-0.0789342	0.201474	1.51426	0.95041	-0.263802	1.8116	-1.65104	-0.36713	1.0099	-0.707238	1.55445	0.79165
Tcell_EXH_Memory_CD8_T_cell_a_vs_Naive_CD8_T_cell_Metagene_1_Science.2016_PMID.27789795	-0.16416	-0.476771	1.15958	0.464473	-0.575069	1.01569	-0.874257	0.905547	-1.44036	-0.325593	0.770912	-0.0574104	1.25256	-0.542643	0.515816	-0.294249	1.02008	1.22245	-1.25801	0.619331	-0.393421	1.28482	0.20176	-0.0779545	0.641728	-0.379836	1.22519	1.24081	2.20823	1.16747	1.79448	0.889606	-0.00402966	0.0519363	-0.14223	2.36811	2.11111	0.402014	0.733331	0.954415	0.933551	0.157901	1.94496	-1.37036	-0.195052	1.44149	-1.31564	1.56382	1.04656
Tcell_EXH_Memory_CD8_T_cell_a_vs_Naive_CD8_T_cell_Metagene_2_Science.2016_PMID.27789795	-0.311756	-0.018681	0.903043	0.537122	0.187559	0.278255	-0.697056	0.381626	-0.586385	-1.42459	0.531021	-0.48007	0.608708	-0.0266882	1.25629	0.318512	1.1072	-0.0653045	-1.68213	0.912835	0.910093	1.51037	-0.475499	0.599018	0.267933	-0.285465	1.13698	0.284677	1.23044	0.740115	1.36133	-0.483341	-1.096	0.217018	-0.626804	0.925224	0.875616	0.0712976	-0.185036	1.03564	0.684465	-0.332054	1.57249	-1.62298	-0.60384	0.860537	-0.469999	1.77454	0.34511
Tcell_EXH_Memory_CD8_T_cell_a_vs_Naive_CD8_T_cell_Metagene_3_Science.2016_PMID.27789795	0.446843	-0.469504	0.810717	0.407218	-0.415058	-0.380283	-0.52428	0.933796	-0.652341	-0.778005	1.40346	-0.563123	0.0106089	-0.348721	0.43655	0.603726	1.09829	1.27502	-0.895831	0.106022	-0.218811	1.10077	-0.501692	0.450424	0.109081	-0.319621	0.412131	0.759324	1.72319	0.943913	2.14332	0.39074	-0.180825	-0.241739	-0.580262	2.20111	1.75613	-0.256094	0.880959	1.50089	0.0963985	-0.730501	1.61218	-1.53739	0.679979	1.47953	-0.814562	2.00393	0.445703
PARP_sensitivity_MDACC_Median_NPJ.Syst.Biol.Appl. 2017_PMID.28649435	0.345868	1.23593	1.84256	-0.757364	0.13191	0.574929	1.38065	0.446003	0.707761	0.799206	-0.710082	0.150065	0.822246	-0.709566	0.881896	-0.153605	-0.652918	0.334274	0.57788	0.407902	0.564071	1.30358	0.034713	1.18173	-0.774397	0.233648	-0.117969	-1.07926	1.00199	0.561805	2.00628	1.01642	1.0812	-1.11705	0.0868659	1.81304	0.88648	1.25906	2.45813	-0.401883	-0.454332	1.05868	1.44314	1.52057	1.24396	1.67442	0.219318	-0.108219	-1.35071
PD1	-1.33446	-0.0636155	1.91061	0.367054	-1.16351	0.855504	-0.916693	-0.0417001	-0.952376	-0.569982	0.81346	-1.34013	-1.01512	-0.828706	0.374538	-0.103138	0.874582	0.6953	-0.918448	1.03636	-0.428498	-0.146833	-0.0602274	-1.03034	-0.541406	0.431312	-0.320827	0.642851	0.605295	-0.253367	0.856365	-1.25067	-1.27696	-1.49063	-0.505194	0.373754	1.7132	0.314851	-0.236806	-0.642029	-0.573258	-1.77051	0.972385	-0.534749	-0.524565	1.55383	0.653342	1.99924	0.251549
PDL1	1.34812	0.0091161	1.8706	0.499444	-0.827317	0.400048	-0.0963012	0.0168714	-0.84818	-0.501117	2.3548	-0.565995	-0.282226	0.167975	0.550207	0.0724952	0.182261	0.598617	-0.989421	-0.235541	-0.484237	0.677531	1.4372	1.51945	-0.0790084	-0.224907	-0.119937	1.36472	0.864468	-0.321743	0.499789	0.0130553	-1.57597	-1.03541	-0.991257	1.02576	1.65792	0.14114	2.61925	0.856146	-0.497035	-0.740676	1.31752	-0.667078	-1.04242	0.708176	-1.50073	0.1884	-1.01551
CTLA4	-0.099409	-0.753457	0.454843	0.301424	-0.877037	0.836597	0.0549022	0.146074	-0.642265	-0.27416	0.234073	-0.69284	-0.986923	-1.54034	0.467134	-0.22671	1.4424	0.557211	-2.29813	0.668995	-0.32173	-0.403976	-0.727365	-0.0934094	0.110979	0.121237	-0.447063	0.416314	1.37285	0.790648	1.23871	-1.16661	-0.953571	-2.14868	-0.628367	0.516868	0.96525	0.030242	-0.654244	-0.376819	-1.29676	-1.32232	0.14756	-0.114941	-0.0472297	0.674246	-0.521031	0.992268	1.09637
UNC_Differentiation.Score_Model_BCR.2010_PMID.20813035	0.819536	0.429019	-0.126244	-0.956713	0.624641	0.883082	0.203879	1.15232	1.60476	0.386036	-0.0198489	0.613468	1.45725	-0.682771	0.633574	-0.865532	-1.04218	0.788166	0.685684	1.36014	-0.581931	0.0605943	0.553297	-0.128322	-1.02618	-0.124152	1.25879	-0.684307	0.757691	1.33994	0.635279	0.780957	1.48037	1.0267	1.03712	-0.101888	-0.336157	-0.408514	-0.765044	-1.25427	-1.98185	0.670717	-1.03189	-1.40825	0.691409	0.582345	-1.235	-1.54837	0.266738
GHI_RS_Model_NJEM.2004_PMID.15591335	0.337857	-1.10137	2.76049	-0.0704302	-1.03515	0.432662	0.931318	0.407612	-0.884028	1.68453	0.215283	-0.676454	-0.740669	-0.974385	-0.699859	1.47452	-0.762651	0.486152	1.5817	0.140995	1.03826	-0.085645	-0.668525	1.12332	-0.626796	0.822669	-0.244079	0.674409	0.24992	-0.617211	1.16272	0.46401	0.161682	-0.884543	-1.14315	1.129	0.679331	0.545361	1.35833	-1.09526	-1.08269	-0.166028	0.95462	1.96979	1.71605	1.17363	-0.825503	-1.43836	-1.14347
Pcorr_IGS_Correlation_NJEM.2007_PMID.17229949	-0.583289	-0.38558	1.48771	2.16486	-1.14676	0.553537	0.8501	0.341	-1.92277	0.598021	1.67059	0.726532	-0.588232	0.869871	-0.0791315	1.45311	0.8501	0.677105	-0.696972	-1.46804	2.13521	-0.22247	-0.588232	0.405255	1.20598	-0.370752	-1.13687	0.721589	0.138348	-0.380638	-0.128559	1.21586	0.90447	1.10712	-1.07262	1.33449	1.01321	0.434912	1.62611	-0.65743	0.642506	1.53714	1.92267	1.16149	1.11206	0.988496	0.672162	0.518938	-1.07756
Pcorr_Breast2Lung_LM2_Correlation_Nature.2005_PMID.16049480	-3.1102	-0.380205	0.747263	-0.525889	0.348215	-0.620901	-0.766585	1.20332	-0.00649398	-0.69691	-0.810923	1.10831	-0.399208	-0.266192	-0.506887	1.02596	0.0505128	0.753597	-0.0571667	-0.72858	-1.08962	0.196197	-0.652571	-0.0951712	0.487565	0.671254	-0.627235	-0.361203	0.658585	-1.26698	0.842274	-0.671573	0.303876	0.0568469	-0.83626	0.0061742	0.66492	1.06397	-0.240855	0.97529	2.02675	-0.855262	1.88106	-0.196517	-0.41821	-0.209185	-1.26064	0.202531	1.27299
Pcorr_Breast2Lung_Parental_Correlation_Nature.2005_PMID.16049480	2.92676	-0.158631	-0.913946	-0.286892	-0.0232447	1.09548	0.219026	-1.19184	0.119267	0.546804	0.853205	-1.00658	0.333036	-0.158631	0.660814	-0.72868	-0.408028	-0.244139	0.183398	0.746321	1.15961	0.176272	0.0480114	0.2119	-1.16334	-0.84269	0.853205	0.418543	-0.237013	1.85792	-0.365274	0.411417	-0.158631	-0.3724	0.817577	0.283157	-0.735806	-0.536289	0.154896	-0.514912	-2.30344	0.43992	-1.88303	0.14777	0.454171	0.589558	0.7962	0.019509	-0.928197
Pcorr_CSR_Activated_Correlation_PNAS.2005_PMID.15701700	0.196542	-0.731378	1.7884	-0.0834336	-1.49931	0.412524	1.07647	1.55642	-0.667383	0.972475	1.17646	-0.159427	-0.807371	-0.891364	-0.851367	1.8804	-0.511397	1.69641	1.42444	-0.743377	0.0525547	-0.283416	-0.067435	0.172544	0.364528	0.468519	-0.879365	0.764493	0.736496	-0.0754343	0.820488	1.45643	0.780492	-0.103432	0.0245571	1.71241	1.54843	1.54843	1.98039	-1.6233	-0.58339	0.712498	1.62442	1.15646	1.8244	1.60042	-0.655384	-1.05535	-1.41132
Pcorr_Dasatinib_L_Correlation_Cancer.Res.2007_PMID.17332353	-0.884946	0.590928	-1.67854	-0.629989	0.465246	0.953613	1.64307	-1.24045	0.924885	0.896158	-0.859809	-0.102122	-0.683853	-0.421715	0.195926	-0.795172	0.540655	-0.734126	1.30193	1.62871	1.19061	0.0881975	-1.68213	-0.881355	-0.899309	2.03448	-0.155986	-1.14349	-0.0805764	-0.166759	-0.256532	-0.845445	-0.608444	0.666338	-0.0554398	-1.59954	-1.66418	-0.048258	-1.58877	-0.687444	-1.3374	0.0702428	-2.09509	1.26602	-0.475579	-1.25122	-0.820309	-0.353487	-0.568943
Pcorr_Dasatinib_R_Correlation_Cancer.Res.2007_PMID.17332353	0.744134	-0.708725	1.61878	0.623368	-0.448894	-0.93562	-1.59069	1.30039	-0.869747	-0.829492	0.839284	0.118343	0.641666	0.294004	-0.317148	0.846603	-0.456213	0.817326	-1.33452	-1.50652	-1.15886	-0.0280403	1.59316	0.663623	0.894178	-1.93835	0.114684	1.32235	0.165918	0.0524708	0.370856	0.78073	0.60507	-0.683108	0.0524708	1.71027	1.65171	0.202514	1.63342	0.700219	1.46507	-0.0426787	2.16772	-1.22839	0.462345	1.18695	0.802688	0.363536	0.663623
Pcorr_NKI70_Good_Correlation_Nature.2002_PMID.11823860	-2.26375	0.422714	-1.45537	-0.559884	1.03597	-0.361274	-1.0024	-0.998917	0.0220092	-1.05815	-0.932714	0.457558	1.09172	1.34259	-1.01286	-1.37175	-0.0302567	-0.068585	-1.53203	-0.580791	0.81645	0.558605	-0.594728	-0.423993	1.02551	-0.187054	-0.0128347	0.0498843	-0.688807	-0.0198035	-0.305524	-0.835151	-1.14178	-0.214929	1.36002	-0.876964	-1.08951	-0.5564	-0.399602	1.45061	1.5865	-0.291586	-0.207961	-0.23932	-1.27418	-0.758494	0.896591	1.3182	1.59347
Pcorr_Hypoxia_High_Correlation_PLoS.Med.2006_PMID.16417408	-0.228929	-1.20317	0.374674	1.8625	-2.15623	-0.620742	1.07358	2.45022	-1.39907	-0.472489	0.379969	1.35421	-0.0118438	-1.46791	-0.970197	0.92533	0.782372	1.87309	0.803551	-1.53144	-0.197161	1.64542	1.3648	-0.604858	1.13183	0.528223	-1.28259	0.697655	0.0728725	-0.276582	-0.6631	0.777077	0.279368	-0.848417	-2.36802	1.39127	1.0577	0.70295	0.189357	0.882972	1.87839	-0.758406	0.501749	-0.467194	0.242305	0.904151	0.69236	-0.149508	0.168178
Pcorr_Hypoxia_Low_Correlation_PLoS.Med.2006_PMID.16417408	0.350027	1.09769	-0.340915	-1.84139	2.28363	0.478934	-1.09373	-2.32608	1.6855	0.375808	-0.114039	-1.51655	0.159244	1.54113	1.02034	-0.949357	-0.949357	-1.81046	-0.670918	1.55144	0.236588	-1.65061	-1.15561	0.80378	-1.16592	-0.511073	1.46894	-0.634824	0.0509621	0.226276	0.788311	-0.619355	-0.206852	0.62331	2.41254	-1.40827	-0.923576	-0.918419	-0.00575702	-0.768887	-1.97546	0.592372	-0.454354	0.241745	-0.155289	-0.990607	-0.856544	0.0200244	-0.103726
UNC_Scorr_IE_Correlation_JCO.2006_PMID.16505416	0.0987336	0.750762	-1.41919	-0.673268	1.51233	-1.40876	-0.120348	-0.69935	0.719465	-1.35138	-1.01754	0.354329	0.78206	1.22544	-0.261186	-1.03319	-0.0681858	-1.15316	-0.33943	-0.469835	-0.292484	-0.673268	0.917682	-0.735863	0.42214	-1.04362	-0.662836	-0.761944	-0.949729	0.834222	-1.53395	-0.109916	0.286518	-0.135997	1.03244	-0.866269	-0.944512	-0.125564	-0.668052	1.07938	1.31412	0.29695	-1.53395	-0.542863	-1.01232	-1.1323	0.97506	0.802925	1.12633
UNC_Scorr_IIE_Correlation_JCO.2006_PMID.16505416	-0.222172	-0.558028	1.20393	0.826733	-1.6741	1.60179	0.144687	0.583883	-0.924886	1.38994	1.02308	-0.366848	-0.69237	-1.1419	0.39787	1.06442	0.222192	1.22976	0.248027	0.423705	0.263528	0.707891	-1.27108	0.511545	-0.304844	0.88357	0.563215	1.00241	1.14709	-0.733706	1.66379	0.108517	-0.470189	0.227359	-1.0644	0.955908	0.899071	0.196357	0.811232	-1.04373	-1.08506	-0.144666	1.52945	0.604551	1.09542	1.06958	-0.852548	-0.656201	-0.997224
UNC_Scorr_S329_L_Correlation_Br.J.Cancer.2008_PMID.18382427	-0.200184	1.1301	-0.659264	2.23085	0.238029	-1.21225	-0.268003	-0.951406	-0.659264	-2.13041	-0.450591	0.890131	-0.0697635	0.446701	0.420617	-0.638397	-0.30452	0.702325	-0.382773	-0.252352	-0.7636	0.394533	-0.101064	-1.87478	0.00327191	-1.30615	-0.440158	1.05707	-0.0332458	-0.398423	-1.2905	-1.10269	-0.163666	-1.10791	-0.820985	-0.841852	-0.455808	-1.73393	-1.02966	2.06391	1.15619	-0.575795	-1.25398	-0.967056	-0.127149	-0.539277	1.83959	-0.998357	1.67787
UNC_Scorr_S329_R_Correlation_Br.J.Cancer.2008_PMID.18382427	0.148585	-1.13232	0.487479	-1.31038	-0.695779	1.5616	0.935509	0.389831	0.31516	2.36001	0.791909	-0.230517	0.251976	0.292184	0.671286	-0.0639421	-0.500484	-0.960001	-0.16159	-0.138614	0.797653	0.223256	-0.0926619	1.31461	0.464503	1.36056	0.0509373	-1.5344	-0.213285	0.745958	0.25772	1.60755	0.31516	1.53288	0.803397	1.0389	0.975716	2.10728	0.407063	-2.12603	-0.333909	1.66499	1.68797	0.751702	0.435783	0.883813	-1.28741	0.464503	-1.22997
UNC_Scorr_P53_Mut_Correlation_BMC.Cancer.2006_PMID.17150101	-0.168436	-1.30393	1.3887	-0.527453	-1.45213	0.649789	1.04429	0.906528	-0.496143	1.67466	1.03594	-0.128777	-1.27471	-1.37281	-0.414738	1.14031	-0.865597	0.635178	1.05681	-0.0056256	0.923227	-0.178872	-0.391778	1.26137	-0.0786814	0.422273	-0.0953799	0.553773	0.461931	-0.214356	1.47219	0.923227	0.384701	-0.642255	-1.27471	0.96706	0.906528	1.29059	1.69762	-1.47927	-1.27471	-0.00980022	1.23424	1.35739	1.42418	1.50976	-0.759144	-1.48344	-1.39369
UNC_Scorr_P53_Wt_Correlation_BMC.Cancer.2006_PMID.17150101	0.135415	1.30796	-1.3608	0.507529	1.50371	-0.682463	-1.01775	-0.992558	0.550168	-1.5798	-1.13016	0.23232	1.24013	1.37192	0.459077	-1.17474	0.637382	-0.486715	-1.12629	0.0191288	-0.75611	0.224567	0.478458	-1.17086	0.108281	-0.566177	0.0656432	-0.639824	-0.405315	0.24201	-1.3201	-0.94992	-0.380119	0.786616	1.32347	-0.986744	-1.00031	-1.22319	-1.4829	1.37774	1.22075	0.0462622	-1.21932	-1.35304	-1.35692	-1.53329	0.811811	1.49402	1.40681
Scorr_PTEN_Absent_Correlation_PNAS.2007_PMID.17452630	-0.649856	0.83882	-1.14441	0.148456	1.41873	-0.890856	-0.888346	-0.624752	0.492383	-1.6239	-1.10173	0.100758	1.17522	0.808695	-0.290867	-1.35779	0.484851	-0.677471	-0.905919	0.364351	-0.750273	0.178581	0.693216	-1.18457	0.926684	-0.682492	0.289039	-0.870773	-0.873283	0.186112	-1.19211	-0.825585	-0.60969	0.278997	0.904091	-0.968679	-0.97621	-0.948596	-1.70423	1.44885	1.39111	-0.037315	-0.968679	-1.46574	-1.42306	-1.08667	0.868945	1.38358	1.4363
Scorr_PTEN_Present_Correlation_PNAS.2007_PMID.17452630	0.612986	-0.771043	1.18317	-0.0717186	-1.45575	0.929754	0.9395	0.60324	-0.563926	1.67538	1.07108	0.0525517	-1.2267	-0.75886	0.279162	1.3781	-0.468896	0.642226	0.91757	-0.330006	0.85178	-0.191116	-0.61266	1.19291	-0.94161	0.681213	-0.347063	0.854217	0.827413	-0.157002	1.18804	0.827413	0.608113	-0.210609	-0.929427	1.02722	0.995544	1.04671	1.73386	-1.46306	-1.28518	0.150019	0.920007	1.50968	1.41709	1.09301	-0.807593	-1.35584	-1.46306
UNC_Euclidean_Distance_2_CLOW_Euclidean.Distance_BCR.2010_PMID.20813035	0.176216	0.843377	-0.784393	-0.939307	1.01186	1.04135	0.00726111	0.257885	1.66077	-0.570742	-0.343051	0.83308	1.13565	-0.0570915	1.28495	-1.90787	-1.32776	-0.219494	0.617558	1.59268	0.526528	-0.299525	-0.155375	-0.688449	-0.988683	0.449773	1.35328	-0.932755	-1.13611	-0.129166	0.182768	-0.194221	0.864438	1.21732	0.532378	-1.35163	-1.6404	-0.577528	-1.04461	-1.80935	-2.39297	0.0634234	-2.24999	-0.166842	-0.253191	-1.03197	-0.191647	-1.12581	-0.0028013
Pcorr_basal_CCR.2010_PMID.20643781	0.473073	-0.832445	1.23676	0.942377	-0.815379	-0.887908	-0.00476345	0.921045	-0.823912	-0.678854	1.28369	1.68473	1.01917	-0.137022	-0.0730258	-0.154087	-1.08843	1.01917	-0.346075	-1.79238	-0.721518	0.191491	1.36048	-0.555129	1.95351	-0.84951	-0.499666	1.68046	-0.503932	-0.0900914	-0.137022	0.37068	1.26662	0.575467	-0.683121	0.601065	0.443208	1.32209	0.238421	0.191491	1.60367	0.161626	1.5994	-0.371674	0.0506997	0.788787	0.404811	-0.247948	2.17963
Pcorr_classical_CCR.2010_PMID.20643781	-1.86714	-1.22559	-1.23843	-0.532722	1.41331	1.94793	-0.267549	-0.139239	0.835915	0.694774	-1.36674	0.90007	0.622065	-1.04596	-0.930482	0.399662	-1.03313	0.583573	-0.370196	1.15241	-0.404412	-0.263272	-1.2812	-1.23415	-0.357365	0.24569	0.767483	1.47319	-0.571215	-1.3924	-0.951867	0.344061	0.904347	-0.126408	1.03693	-0.951867	-0.981806	1.89661	-0.631093	-1.15289	0.570742	-0.417243	-1.26409	0.724713	0.647727	-1.60197	-0.383027	-1.36674	0.339784
Pcorr_primitive_CCR.2010_PMID.20643781	-0.50002	1.07691	-1.00382	-0.434485	0.118463	0.241341	0.810673	-0.979242	0.831153	0.822961	-0.913708	-1.14717	-1.24138	0.417465	0.229053	0.929455	0.761522	-0.803118	1.1834	0.835249	1.36362	-0.565555	-1.36835	0.79429	-1.1267	1.37181	-0.201018	-2.06056	-0.0781406	-0.160059	0.126655	-0.274745	-0.729391	-0.442677	0.0611206	-0.88094	-0.667953	-0.950571	0.220861	-0.450869	-1.63459	0.093888	-1.4257	1.56842	0.716467	-0.606514	0.41337	-0.151867	-2.38824
Pcorr_secretory_CCR.2010_PMID.20643781	1.61797	1.06331	0.570278	-0.250159	-0.311788	-1.15919	-0.346454	-0.011346	-0.704673	-0.978152	0.936201	-1.46348	-0.689266	0.6165	0.816795	-0.639192	1.40227	-0.608378	-0.384972	-0.0614196	0.212059	0.527908	1.01709	0.916942	-0.180826	-0.419639	-0.331047	-1.28245	1.27131	1.52168	0.95546	-0.0306051	-1.46733	-0.304084	-0.25401	1.06331	0.928497	-1.92185	0.369984	1.84908	-0.35801	-0.142308	0.770573	-1.41726	-0.985856	1.26746	0.0194685	1.8953	-0.604526
Pcorr_bronchioid_PLOS.2012_PMID.22590557	0.427106	1.40633	-1.06815	-0.688047	1.02873	-0.282766	-1.04802	-1.44575	-0.219834	-1.13612	-0.962429	0.530314	1.10425	0.844973	0.62597	-1.57413	-0.207247	-1.33499	-1.42309	0.122515	0.326415	0.29369	0.0772045	-0.771117	0.766938	-0.552114	0.857559	0.0872736	-0.42625	1.41136	-0.214799	-0.856704	-0.622598	0.439692	0.610867	-0.577287	-1.08074	-1.05809	-0.8416	1.46422	0.130067	0.145171	-0.972499	-1.42813	-1.53133	-0.761048	0.469899	1.41891	1.52464
Pcorr_magnoid_PLOS.2012_PMID.22590557	-0.309834	-0.940827	-0.304175	-0.241925	0.165532	0.833309	1.79536	0.969128	1.56334	0.604115	-0.47112	-0.572984	-0.830474	-0.980441	-1.00025	1.34546	0.70032	1.13041	1.6652	0.836139	-0.171186	-0.802179	-1.03986	0.0155653	-0.949316	1.4445	-0.482438	-0.326812	0.123089	-1.09928	0.343795	0.445659	0.601285	-0.304175	0.612603	-0.510734	-0.352278	0.604115	-0.165527	-1.49825	-0.881406	-0.519222	-0.604109	0.672024	1.49543	0.0947931	-0.482438	-1.6652	-1.24076
Pcorr_squamoid_PLOS.2012_PMID.22590557	-0.239914	-1.04759	1.70125	1.40008	-1.47744	-0.261817	-0.404187	1.08796	-1.44732	0.934642	1.84088	-0.0373098	-0.63417	-0.264555	-0.0729024	0.770369	-0.152301	0.978448	0.044827	-1.08318	-0.360381	0.318616	0.734776	1.01678	0.107799	-0.623219	-0.787492	0.745728	0.704659	-0.612267	-0.0482613	0.838816	0.0639923	-0.489062	-1.34876	1.52329	2.01337	1.06059	1.38366	-0.371333	1.0469	0.189935	2.17217	1.13451	0.704659	1.12629	-0.379546	-0.130398	-0.535606
[truncated: 463 more columns]
