# Supplementary material for: Elastic Net Models Based on DNA Copy Number Variations Predicts Clinical Features, Expression Signatures, and Mutations in Lung Adenocarcinoma
Source: Front Genet. 2021 May 31;12:668040. doi: 10.3389/fgene.2021.668040 (PMC8202527; doi:10.3389/fgene.2021.668040)
Supplement: Supplementary file 1 [file Data_Sheet_1.zip › SupplementaryTable2_GSEA_Median_MYC_amplified_chr8q24_association.xlsx]

## Sheet: SupplementaryTable2_GSEA_Median
spearman_pos	spearman_neg	CN_gain	CN_loss
DDX11L1_1p36.33	2.59735e-09	2.01272	0.053742	0.470361
FAM138A_1p36.33	2.59735e-09	2.01272	0.053742	0.470361
OR4F5_1p36.33	2.59735e-09	2.01272	0.053742	0.470361
OR4F29_1p36.33	2.59735e-09	2.01272	0.053742	0.470361
OR4F16_1p36.33	2.59735e-09	2.01272	0.053742	0.470361
FAM87B_1p36.33	2.59735e-09	2.01272	0.053742	0.470361
LINC00115_1p36.33	2.59735e-09	2.01272	0.053742	0.470361
FAM41C_1p36.33	2.59735e-09	2.01272	0.053742	0.470361
SAMD11_1p36.33	2.59735e-09	2.01272	0.053742	0.470361
NOC2L_1p36.33	2.59735e-09	2.01272	0.053742	0.470361
KLHL17_1p36.33	2.59735e-09	2.01272	0.053742	0.470361
PLEKHN1_1p36.33	2.59735e-09	2.01272	0.053742	0.470361
C1orf170_1p36.33	2.59735e-09	2.01272	0.053742	0.470361
HES4_1p36.33	2.59735e-09	2.01272	0.053742	0.470361
ISG15_1p36.33	2.59735e-09	2.01272	0.053742	0.470361
AGRN_1p36.33	2.59735e-09	2.01272	0.053742	0.470361
RNF223_1p36.33	2.59735e-09	2.01272	0.053742	0.470361
C1orf159_1p36.33	2.59735e-09	2.01272	0.053742	0.470361
MIR200B_1p36.33	2.59735e-09	2.01272	0.053742	0.470361
MIR200A_1p36.33	2.59735e-09	2.01272	0.053742	0.470361
MIR429_1p36.33	2.59735e-09	2.01272	0.053742	0.470361
TTLL10_1p36.33	2.59735e-09	2.01272	0.053742	0.470361
TNFRSF18_1p36.33	2.59735e-09	2.01272	0.053742	0.470361
TNFRSF4_1p36.33	2.59735e-09	2.01272	0.053742	0.470361
SDF4_1p36.33	2.59735e-09	2.01272	0.053742	0.470361
B3GALT6_1p36.33	2.59735e-09	2.01272	0.053742	0.470361
FAM132A_1p36.33	2.59735e-09	2.01272	0.053742	0.470361
UBE2J2_1p36.33	2.59735e-09	2.01272	0.053742	0.470361
SCNN1D_1p36.33	2.59735e-09	2.01272	0.053742	0.470361
ACAP3_1p36.33	2.59735e-09	2.01272	0.053742	0.470361
PUSL1_1p36.33	2.59735e-09	2.01272	0.053742	0.470361
CPSF3L_1p36.33	2.59735e-09	2.01272	0.053742	0.470361
GLTPD1_1p36.33	2.59735e-09	2.01272	0.053742	0.470361
TAS1R3_1p36.33	2.59735e-09	2.01272	0.053742	0.470361
DVL1_1p36.33	2.59735e-09	2.01272	0.053742	0.470361
MXRA8_1p36.33	2.59735e-09	2.01272	0.053742	0.470361
AURKAIP1_1p36.33	2.59735e-09	2.01272	0.053742	0.470361
CCNL2_1p36.33	2.59735e-09	2.01272	0.053742	0.470361
MRPL20_1p36.33	2.59735e-09	2.01272	0.053742	0.470361
RN7SL657P_1p36.33	2.59735e-09	2.01272	0.053742	0.470361
ANKRD65_1p36.33	2.59735e-09	2.01272	0.053742	0.470361
TMEM88B_1p36.33	2.59735e-09	2.01272	0.053742	0.470361
VWA1_1p36.33	2.59735e-09	2.01272	0.053742	0.470361
ATAD3C_1p36.33	2.59735e-09	2.01272	0.053742	0.470361
ATAD3B_1p36.33	2.59735e-09	2.01272	0.053742	0.470361
ATAD3A_1p36.33	2.59735e-09	2.01272	0.053742	0.470361
TMEM240_1p36.33	2.59735e-09	2.01272	0.053742	0.470361
SSU72_1p36.33	2.59735e-09	2.01272	0.053742	0.470361
C1orf233_1p36.33	2.59735e-09	2.01272	0.053742	0.470361
MIB2_1p36.33	2.59735e-09	2.01272	0.053742	0.470361
MMP23B_1p36.33	2.59735e-09	2.01272	0.053742	0.470361
CDK11B_1p36.33	2.59735e-09	2.01272	0.053742	0.470361
SLC35E2B_1p36.33	2.59735e-09	2.01272	0.053742	0.470361
CDK11A_1p36.33	2.59735e-09	2.01272	0.053742	0.470361
SLC35E2_1p36.33	2.59735e-09	2.01272	0.053742	0.470361
NADK_1p36.33	2.59735e-09	2.01272	0.053742	0.470361
GNB1_1p36.33	2.59735e-09	2.01272	0.053742	0.470361
CALML6_1p36.33	2.59735e-09	2.01272	0.053742	0.470361
TMEM52_1p36.33	2.59735e-09	2.01272	0.053742	0.470361
C1orf222_1p36.33	2.59735e-09	2.01272	0.053742	0.470361
GABRD_1p36.33	2.59735e-09	2.01272	0.053742	0.470361
PRKCZ_1p36.33	2.59735e-09	2.01272	0.053742	0.470361
C1orf86_1p36.33	2.59735e-09	2.01272	0.053742	0.470361
SKI_1p36.33	2.59735e-09	2.01272	0.053742	0.470361
MORN1_1p36.33	2.59735e-09	2.01272	0.053742	0.470361
RER1_1p36.32	2.59735e-09	2.01272	0.053742	0.470361
PEX10_1p36.32	2.59735e-09	2.01272	0.053742	0.470361
PLCH2_1p36.32	2.59735e-09	2.01272	0.053742	0.470361
PANK4_1p36.32	2.59735e-09	2.01272	0.053742	0.470361
HES5_1p36.32	2.59735e-09	2.01272	0.053742	0.470361
TNFRSF14_1p36.32	2.59735e-09	2.01272	0.053742	0.470361
FAM213B_1p36.32	2.59735e-09	2.01272	0.053742	0.470361
MMEL1_1p36.32	2.59735e-09	2.01272	0.053742	0.470361
TTC34_1p36.32	2.59735e-09	2.01272	0.053742	0.470361
ACTRT2_1p36.32	2.59735e-09	2.01272	0.053742	0.470361
LINC00982_1p36.32	2.59735e-09	2.01272	0.053742	0.470361
PRDM16_1p36.32	2.59735e-09	2.01272	0.053742	0.470361
ARHGEF16_1p36.32	2.59735e-09	1.92997	0.0448396	0.447573
MEGF6_1p36.32	2.59735e-09	2.01245	0.0567877	0.488786
MIR551A_1p36.32	2.59735e-09	2.02936	0.0430446	0.512078
TPRG1L_1p36.32	2.59735e-09	2.08971	0.0448396	0.488786
WRAP73_1p36.32	2.59735e-09	2.08971	0.0448396	0.488786
TP73_1p36.32	2.59735e-09	2.07279	0.0448396	0.488786
CCDC27_1p36.32	2.59735e-09	2.09339	0.0535538	0.391751
SMIM1_1p36.32	2.59735e-09	2.05037	0.0535538	0.409332
LRRC47_1p36.32	2.59735e-09	2.00148	0.0562133	0.391751
RN7SL574P_1p36.32	2.59735e-09	2.05037	0.0535538	0.409332
CEP104_1p36.32	2.59735e-09	2.00148	0.0562133	0.391751
DFFB_1p36.32	2.59735e-09	2.00148	0.0562133	0.391751
C1orf174_1p36.32	2.59735e-09	2.00148	0.0562133	0.391751
AJAP1_1p36.32	2.59735e-09	1.80077	0.0852383	0.374424
MIR4417_1p36.31	2.59735e-09	1.61839	0.0922282	0.316481
MIR4689_1p36.31	2.59735e-09	1.8116	0.0852383	0.335935
NPHP4_1p36.31	2.59735e-09	1.7742	0.0852383	0.335935
KCNAB2_1p36.31	2.59735e-09	1.73959	0.0852383	0.335935
CHD5_1p36.31	2.59735e-09	1.64159	0.111099	0.335935
RPL22_1p36.31	2.59735e-09	1.58326	0.111099	0.316481
RNF207_1p36.31	2.59735e-09	1.67694	0.0922282	0.335935
ICMT_1p36.31	2.59735e-09	1.67694	0.0922282	0.335935
LINC00337_1p36.31	2.59735e-09	1.75729	0.0922282	0.356171
HES3_1p36.31	2.59735e-09	1.75729	0.0922282	0.356171
GPR153_1p36.31	2.59735e-09	1.75729	0.0922282	0.356171
ACOT7_1p36.31	2.59735e-09	1.75729	0.0922282	0.356171
HES2_1p36.31	2.59735e-09	1.97195	0.0780382	0.374424
ESPN_1p36.31	2.59735e-09	1.96585	0.0730341	0.356171
MIR4252_1p36.31	2.59735e-09	1.97195	0.0780382	0.374424
TNFRSF25_1p36.31	2.59735e-09	1.96585	0.0730341	0.356171
PLEKHG5_1p36.31	2.59735e-09	1.96585	0.0730341	0.356171
NOL9_1p36.31	2.59735e-09	1.86719	0.100562	0.300558
TAS1R1_1p36.31	2.59735e-09	1.66059	0.119921	0.339137
ZBTB48_1p36.31	2.59735e-09	1.66059	0.119921	0.339137
KLHL21_1p36.31	2.59735e-09	1.66059	0.119921	0.339137
PHF13_1p36.31	2.59735e-09	1.66059	0.119921	0.339137
THAP3_1p36.31	2.59735e-09	1.66059	0.119921	0.339137
DNAJC11_1p36.31	2.59735e-09	1.85448	0.0922282	0.316481
snoU13|ENSG00000239166.1_1p36.31	2.59735e-09	1.85448	0.0922282	0.316481
CAMTA1_1p36.31	2.59735e-09	1.43916	0.16699	0.250087
VAMP3_1p36.23	2.59735e-09	1.486	0.119921	0.409332
PER3_1p36.23	2.59735e-09	1.486	0.119921	0.409332
UTS2_1p36.23	2.59735e-09	1.50522	0.119921	0.423181
TNFRSF9_1p36.23	2.59735e-09	1.41051	0.128556	0.423181
PARK7_1p36.23	2.59735e-09	1.40918	0.128556	0.409332
ERRFI1_1p36.23	2.59735e-09	1.40918	0.128556	0.409332
RN7SL729P_1p36.23	2.59735e-09	1.75291	0.100562	0.532149
SLC45A1_1p36.23	2.59735e-09	1.94076	0.0780382	0.532149
RERE_1p36.23	2.59735e-09	2.18908	0.0730341	0.604127
SNORA77|ENSG00000221083.1_1p36.23	2.59735e-09	1.96701	0.0780382	0.562119
ENO1_1p36.23	2.59735e-09	2.043	0.0852383	0.504496
CA6_1p36.23	2.59735e-09	2.02956	0.0852383	0.532149
RN7SL451P_1p36.23	2.59735e-09	1.75843	0.0916854	0.504496
SLC2A7_1p36.23	2.59735e-09	2.02948	0.0852383	0.532149
SLC2A5_1p36.23	2.59735e-09	2.03338	0.0916854	0.532149
SCARNA16|ENSG00000252404.1_1p36.23	2.59735e-09	2.03058	0.0916854	0.532149
GPR157_1p36.23	2.59735e-09	2.03338	0.0916854	0.532149
MIR34A_1p36.22	2.59735e-09	2.03338	0.0916854	0.532149
H6PD_1p36.22	2.59735e-09	2.03338	0.0916854	0.532149
SPSB1_1p36.22	2.59735e-09	2.03338	0.0916854	0.532149
RNA5SP40_1p36.22	2.59735e-09	2.0793	0.0916854	0.532149
SLC25A33_1p36.22	2.59735e-09	2.30334	0.0852383	0.562119
TMEM201_1p36.22	2.59735e-09	2.30334	0.0852383	0.562119
PIK3CD_1p36.22	2.59735e-09	2.204	0.0780382	0.562119
C1orf200_1p36.22	2.59735e-09	2.30069	0.0852383	0.562119
CLSTN1_1p36.22	2.59735e-09	2.204	0.0780382	0.562119
CTNNBIP1_1p36.22	2.59735e-09	2.13553	0.0780382	0.488786
LZIC_1p36.22	2.59735e-09	2.20951	0.0852383	0.488786
NMNAT1_1p36.22	2.59735e-09	2.20951	0.0852383	0.488786
RN7SKP269_1p36.22	2.59735e-09	2.20951	0.0852383	0.488786
MIR5697_1p36.22	2.59735e-09	2.20951	0.0852383	0.488786
RBP7_1p36.22	2.59735e-09	2.20951	0.0852383	0.488786
UBE4B_1p36.22	2.59735e-09	2.20951	0.0852383	0.488786
KIF1B_1p36.22	2.59735e-09	2.36104	0.0780382	0.488786
MIR1273D_1p36.22	2.59735e-09	2.36104	0.0780382	0.488786
RN7SL731P_1p36.22	2.59735e-09	2.20881	0.0916854	0.488786
RN7SL721P_1p36.22	2.59735e-09	2.02545	0.100393	0.468668
PGD_1p36.22	2.59735e-09	2.02545	0.100393	0.468668
APITD1_1p36.22	2.59735e-09	2.04768	0.100393	0.488786
CORT_1p36.22	2.59735e-09	2.04768	0.100393	0.488786
DFFA_1p36.22	2.59735e-09	2.04768	0.100393	0.488786
PEX14_1p36.22	2.59735e-09	1.83177	0.128556	0.423181
RN7SL614P_1p36.22	2.59735e-09	1.80792	0.128556	0.423181
CASZ1_1p36.22	2.59735e-09	1.80792	0.128556	0.423181
C1orf127_1p36.22	2.59735e-09	1.75906	0.16699	0.423181
TARDBP_1p36.22	2.59735e-09	1.72886	0.128556	0.391751
MASP2_1p36.22	2.59735e-09	1.72886	0.128556	0.391751
SRM_1p36.22	2.59735e-09	1.80656	0.128556	0.443147
EXOSC10_1p36.22	2.59735e-09	1.80656	0.128556	0.443147
MTOR_1p36.22	2.59735e-09	1.97502	0.0916854	0.504496
snoU13|ENSG00000271794.1_1p36.22	2.59735e-09	1.97566	0.0916854	0.504496
ANGPTL7_1p36.22	2.59735e-09	2.00409	0.0916854	0.504496
UBIAD1_1p36.22	2.59735e-09	2.07737	0.0852383	0.480699
PTCHD2_1p36.22	2.59735e-09	2.13824	0.0852383	0.504496
FBXO2_1p36.22	2.59735e-09	2.18908	0.0852383	0.532149
FBXO44_1p36.22	2.59735e-09	2.18908	0.0852383	0.532149
FBXO6_1p36.22	2.59735e-09	2.18908	0.0852383	0.532149
MAD2L2_1p36.22	2.59735e-09	2.18908	0.0852383	0.532149
DRAXIN_1p36.22	2.59735e-09	2.1329	0.0852383	0.468668
AGTRAP_1p36.22	2.59735e-09	2.1329	0.0852383	0.468668
C1orf167_1p36.22	2.59735e-09	2.02586	0.0852383	0.468668
MTHFR_1p36.22	2.59735e-09	2.02586	0.0852383	0.468668
CLCN6_1p36.22	2.59735e-09	2.02586	0.0852383	0.468668
NPPA_1p36.22	2.59735e-09	2.02586	0.0852383	0.468668
NPPB_1p36.22	2.59735e-09	2.02586	0.0852383	0.468668
KIAA2013_1p36.22	2.59735e-09	2.02586	0.0852383	0.468668
PLOD1_1p36.22	2.59735e-09	2.02586	0.0852383	0.468668
MFN2_1p36.22	2.59735e-09	2.02586	0.0852383	0.468668
MIIP_1p36.22	2.59735e-09	2.11606	0.0916854	0.468668
RN7SL649P_1p36.22	2.59735e-09	2.11606	0.0916854	0.468668
TNFRSF8_1p36.22	2.59735e-09	2.12087	0.0852383	0.468668
TNFRSF1B_1p36.22	2.59735e-09	2.14489	0.0852383	0.443147
MIR4632_1p36.22	2.59735e-09	2.14489	0.0852383	0.443147
SNORA70|ENSG00000252969.1_1p36.22	2.59735e-09	2.38171	0.0659287	0.504496
VPS13D_1p36.22	2.59735e-09	2.34736	0.0524307	0.504496
SNORA59A_1p36.22	2.59735e-09	2.38852	0.0560975	0.504496
DHRS3_1p36.22	2.59735e-09	2.38852	0.0560975	0.504496
RNU6ATAC18P_1p36.22	2.59735e-09	2.38852	0.0560975	0.504496
AADACL4_1p36.21	2.59735e-09	2.29073	0.0659287	0.504496
AADACL3_1p36.21	2.59735e-09	2.41397	0.0659287	0.504496
snoU13|ENSG00000238771.1_1p36.21	2.59735e-09	2.41397	0.0659287	0.504496
C1orf158_1p36.21	2.59735e-09	2.41397	0.0659287	0.504496
PRAMEF12_1p36.21	2.59735e-09	2.36569	0.0605854	0.504496
PRAMEF1_1p36.21	2.59735e-09	2.36569	0.0605854	0.504496
PRAMEF11_1p36.21	2.59735e-09	2.36569	0.0605854	0.504496
HNRNPCL1_1p36.21	2.59735e-09	2.36569	0.0605854	0.504496
PRAMEF2_1p36.21	2.59735e-09	2.36569	0.0605854	0.504496
PRAMEF4_1p36.21	2.59735e-09	2.36569	0.0605854	0.504496
PRAMEF10_1p36.21	2.59735e-09	2.36569	0.0605854	0.504496
PRAMEF7_1p36.21	2.59735e-09	2.36569	0.0605854	0.504496
PRAMEF6_1p36.21	2.59735e-09	2.36569	0.0605854	0.504496
PRAMEF22_1p36.21	2.59735e-09	2.36569	0.0605854	0.504496
PRAMEF3_1p36.21	2.59735e-09	2.36569	0.0605854	0.504496
PRAMEF5_1p36.21	2.59735e-09	2.36569	0.0605854	0.504496
PRAMEF8_1p36.21	2.59735e-09	2.36569	0.0605854	0.504496
PRAMEF9_1p36.21	2.59735e-09	2.36569	0.0605854	0.504496
PRAMEF13_1p36.21	2.59735e-09	2.36569	0.0605854	0.504496
PRAMEF18_1p36.21	2.59735e-09	2.36569	0.0605854	0.504496
PRAMEF16_1p36.21	2.59735e-09	2.36569	0.0605854	0.504496
PRAMEF21_1p36.21	2.59735e-09	2.36569	0.0605854	0.504496
PRAMEF15_1p36.21	2.59735e-09	2.36569	0.0605854	0.504496
PRAMEF14_1p36.21	2.59735e-09	2.36569	0.0605854	0.504496
PRAMEF19_1p36.21	2.59735e-09	2.36569	0.0605854	0.504496
PRAMEF17_1p36.21	2.59735e-09	2.36569	0.0605854	0.504496
PRAMEF20_1p36.21	2.59735e-09	2.60798	0.0472435	0.576299
LRRC38_1p36.21	2.59735e-09	2.60798	0.0472435	0.576299
PDPN_1p36.21	2.59735e-09	2.47038	0.0605854	0.576299
RNA5SP41_1p36.21	2.59735e-09	2.47038	0.0605854	0.576299
SCARNA11|ENSG00000253085.1_1p36.21	2.59735e-09	2.58866	0.0472435	0.576299
PRDM2_1p36.21	2.59735e-09	2.69521	0.0472435	0.628676
KAZN_1p36.21	2.59735e-09	1.90468	0.0524307	0.658659
TMEM51_1p36.21	2.59735e-09	1.97209	0.0607551	0.640421
C1orf195_1p36.21	2.59735e-09	1.91305	0.0662048	0.640421
FHAD1_1p36.21	2.59735e-09	1.86923	0.0607551	0.554423
EFHD2_1p36.21	2.59735e-09	1.89779	0.0730341	0.554423
CTRC_1p36.21	2.59735e-09	1.91771	0.0730341	0.554423
CELA2A_1p36.21	2.59735e-09	1.91771	0.0730341	0.554423
CELA2B_1p36.21	2.59735e-09	1.91771	0.0730341	0.554423
CASP9_1p36.21	2.59735e-09	1.91771	0.0730341	0.554423
DNAJC16_1p36.21	2.59735e-09	1.91771	0.0730341	0.554423
SCARNA21|ENSG00000251866.1_1p36.21	2.59735e-09	1.91771	0.0730341	0.554423
AGMAT_1p36.21	2.59735e-09	1.91771	0.0730341	0.554423
DDI2_1p36.21	2.59735e-09	1.86966	0.0662048	0.554423
RSC1A1_1p36.21	2.59735e-09	1.86966	0.0662048	0.554423
PLEKHM2_1p36.21	2.59735e-09	1.73862	0.0662048	0.525565
SLC25A34_1p36.21	2.59735e-09	1.73862	0.0662048	0.525565
TMEM82_1p36.21	2.59735e-09	1.73862	0.0662048	0.525565
FBLIM1_1p36.21	2.59735e-09	1.73862	0.0662048	0.525565
SPEN_1p36.21	2.59735e-09	1.87942	0.0662048	0.554423
snoU13|ENSG00000238818.1_1p36.13	2.59735e-09	1.95708	0.0730341	0.554423
ZBTB17_1p36.13	2.59735e-09	1.95708	0.0730341	0.554423
C1orf64_1p36.13	2.59735e-09	1.9575	0.0730341	0.554423
HSPB7_1p36.13	2.59735e-09	1.9575	0.0730341	0.554423
CLCNKA_1p36.13	2.59735e-09	1.9575	0.0730341	0.554423
CLCNKB_1p36.13	2.59735e-09	1.9575	0.0730341	0.554423
FAM131C_1p36.13	2.59735e-09	1.9575	0.0730341	0.554423
EPHA2_1p36.13	2.59735e-09	1.94707	0.0662048	0.525565
ARHGEF19_1p36.13	2.59735e-09	1.92656	0.0730341	0.525565
ANO7P1_1p36.13	2.59735e-09	1.92656	0.0730341	0.525565
C1orf134_1p36.13	2.59735e-09	1.92656	0.0730341	0.525565
RSG1_1p36.13	2.59735e-09	1.92656	0.0730341	0.525565
FBXO42_1p36.13	2.59735e-09	1.92656	0.0730341	0.525565
SZRD1_1p36.13	2.59735e-09	1.84652	0.0780382	0.525565
SPATA21_1p36.13	2.59735e-09	1.84652	0.0780382	0.525565
NECAP2_1p36.13	2.59735e-09	1.84652	0.0780382	0.525565
CROCCP3_1p36.13	2.59735e-09	1.79577	0.0780382	0.499756
U1|ENSG00000233421.3_1p36.13	2.59735e-09	1.79085	0.0852383	0.499756
NBPF1_1p36.13	2.59735e-09	1.79085	0.0852383	0.499756
CROCCP2_1p36.13	2.59735e-09	1.79085	0.0852383	0.499756
ESPNP_1p36.13	2.59735e-09	1.79085	0.0852383	0.499756
CROCC_1p36.13	2.59735e-09	1.79085	0.0852383	0.499756
MST1L_1p36.13	2.59735e-09	1.79085	0.0852383	0.499756
MIR3675_1p36.13	2.59735e-09	1.79085	0.0852383	0.499756
U1|ENSG00000228549.2_1p36.13	2.59735e-09	1.79085	0.0852383	0.499756
MFAP2_1p36.13	2.59735e-09	1.79085	0.0852383	0.499756
ATP13A2_1p36.13	2.59735e-09	1.72483	0.0916854	0.474914
SDHB_1p36.13	2.59735e-09	1.91774	0.0659287	0.499756
PADI2_1p36.13	2.59735e-09	1.91111	0.0659287	0.499756
PADI1_1p36.13	2.59735e-09	1.82354	0.0659287	0.440008
PADI3_1p36.13	2.59735e-09	1.82354	0.0659287	0.440008
MIR3972_1p36.13	2.59735e-09	1.82354	0.0659287	0.440008
PADI4_1p36.13	2.59735e-09	1.82354	0.0659287	0.440008
PADI6_1p36.13	2.59735e-09	1.97768	0.0514641	0.440008
RCC2_1p36.13	2.59735e-09	1.97768	0.0514641	0.440008
snoU13|ENSG00000239020.1_1p36.13	2.59735e-09	1.97813	0.0514641	0.440008
ARHGEF10L_1p36.13	2.59735e-09	2.07543	0.0514641	0.499756
ACTL8_1p36.13	2.59735e-09	2.0752	0.0514641	0.499756
IGSF21_1p36.13	2.59735e-09	2.11315	0.0597227	0.52057
KLHDC7A_1p36.13	2.59735e-09	2.31147	0.0597227	0.628676
PAX7_1p36.13	2.59735e-09	2.31867	0.0597227	0.628676
TAS1R2_1p36.13	2.59735e-09	2.36418	0.065816	0.599241
ALDH4A1_1p36.13	2.59735e-09	2.36418	0.065816	0.599241
MIR4695_1p36.13	2.59735e-09	2.35662	0.065816	0.599241
MIR1290_1p36.13	2.59735e-09	2.35662	0.065816	0.599241
IFFO2_1p36.13	2.59735e-09	2.35662	0.065816	0.599241
UBR4_1p36.13	2.59735e-09	2.35662	0.065816	0.599241
EMC1_1p36.13	2.59735e-09	2.35662	0.065816	0.599241
MRTO4_1p36.13	2.59735e-09	2.35662	0.065816	0.599241
AKR7L_1p36.13	2.59735e-09	2.35662	0.065816	0.599241
AKR7A3_1p36.13	2.59735e-09	2.35662	0.065816	0.599241
AKR7A2_1p36.13	2.59735e-09	2.35662	0.065816	0.599241
PQLC2_1p36.13	2.59735e-09	2.35662	0.065816	0.599241
RN7SL85P_1p36.13	2.59735e-09	2.35662	0.065816	0.599241
CAPZB_1p36.13	2.59735e-09	2.30023	0.065816	0.599241
RN7SL277P_1p36.13	2.59735e-09	2.34651	0.065816	0.599241
snoU13|ENSG00000239027.1_1p36.13	2.59735e-09	2.2938	0.065816	0.525565
MINOS1_1p36.13	2.59735e-09	2.41632	0.065816	0.650896
NBL1_1p36.13	2.59735e-09	2.27268	0.0848426	0.567324
HTR6_1p36.13	2.59735e-09	2.24429	0.0848426	0.546968
TMCO4_1p36.13	2.59735e-09	2.24429	0.0848426	0.546968
RNF186_1p36.13	2.59735e-09	2.30023	0.0909836	0.567324
OTUD3_1p36.13	2.59735e-09	2.21517	0.0848426	0.567324
PLA2G2E_1p36.13	2.59735e-09	2.21517	0.0848426	0.567324
RN7SL304P_1p36.13	2.59735e-09	2.3541	0.065816	0.650896
PLA2G2A_1p36.13	2.59735e-09	2.3541	0.065816	0.650896
PLA2G5_1p36.13	2.59735e-09	2.3541	0.065816	0.650896
PLA2G2D_1p36.12	2.59735e-09	2.29083	0.065816	0.623148
PLA2G2F_1p36.12	2.59735e-09	2.25874	0.065816	0.623148
PLA2G2C_1p36.12	2.59735e-09	2.25874	0.065816	0.623148
UBXN10_1p36.12	2.59735e-09	2.25874	0.065816	0.623148
VWA5B1_1p36.12	2.59735e-09	2.28976	0.065816	0.623148
CAMK2N1_1p36.12	2.59735e-09	2.22335	0.065816	0.591045
MUL1_1p36.12	2.59735e-09	2.18241	0.065816	0.623148
FAM43B_1p36.12	2.59735e-09	2.18241	0.065816	0.623148
CDA_1p36.12	2.59735e-09	2.17973	0.065816	0.623148
PINK1_1p36.12	2.59735e-09	2.14295	0.065816	0.650896
DDOST_1p36.12	2.59735e-09	2.14295	0.065816	0.650896
KIF17_1p36.12	2.59735e-09	2.14295	0.065816	0.650896
SH2D5_1p36.12	2.59735e-09	2.14295	0.065816	0.650896
HP1BP3_1p36.12	2.59735e-09	2.14295	0.065816	0.650896
EIF4G3_1p36.12	2.59735e-09	2.17501	0.0552724	0.678027
MIR1256_1p36.12	2.59735e-09	2.08962	0.0552724	0.678027
ECE1_1p36.12	2.59735e-09	2.204	0.0552724	0.678027
NBPF3_1p36.12	2.59735e-09	2.40391	0.0597227	0.707899
ALPL_1p36.12	2.59735e-09	2.51185	0.065816	0.678027
RAP1GAP_1p36.12	2.59735e-09	2.43443	0.0718752	0.650896
USP48_1p36.12	2.59735e-09	2.43443	0.0718752	0.650896
LDLRAD2_1p36.12	2.59735e-09	2.43443	0.0718752	0.650896
HSPG2_1p36.12	2.59735e-09	2.34984	0.065816	0.650896
CELA3B_1p36.12	2.59735e-09	2.34984	0.065816	0.650896
RN7SL421P_1p36.12	2.59735e-09	2.34984	0.065816	0.650896
RN7SL386P_1p36.12	2.59735e-09	2.34984	0.065816	0.650896
CELA3A_1p36.12	2.59735e-09	2.34984	0.065816	0.650896
RN7SL768P_1p36.12	2.59735e-09	2.34984	0.065816	0.650896
RN7SL186P_1p36.12	2.59735e-09	2.34984	0.065816	0.650896
LINC00339_1p36.12	2.59735e-09	2.34984	0.065816	0.650896
CDC42_1p36.12	2.59735e-09	2.34984	0.065816	0.650896
WNT4_1p36.12	2.59735e-09	2.43443	0.0718752	0.650896
MIR4418_1p36.12	2.59735e-09	2.09312	0.100393	0.567324
ZBTB40_1p36.12	2.59735e-09	2.01604	0.11004	0.52057
EPHA8_1p36.12	2.59735e-09	2.18908	0.100393	0.52057
C1QA_1p36.12	2.59735e-09	2.18908	0.100393	0.52057
C1QC_1p36.12	2.59735e-09	2.18908	0.100393	0.52057
C1QB_1p36.12	2.59735e-09	2.18908	0.100393	0.52057
EPHB2_1p36.12	2.59735e-09	2.18908	0.100393	0.52057
MIR4684_1p36.12	2.59735e-09	2.18908	0.100393	0.52057
MIR4253_1p36.12	2.59735e-09	2.18908	0.100393	0.52057
LACTBL1_1p36.12	2.59735e-09	2.29316	0.11004	0.494896
C1orf234_1p36.12	2.59735e-09	2.29316	0.11004	0.494896
KDM1A_1p36.12	2.59735e-09	2.29316	0.11004	0.494896
MIR3115_1p36.12	2.59735e-09	2.29316	0.11004	0.494896
MIR4419A_1p36.12	2.59735e-09	2.29316	0.11004	0.494896
LUZP1_1p36.12	2.59735e-09	2.12467	0.119077	0.470361
HTR1D_1p36.12	2.59735e-09	2.14345	0.119077	0.470361
HNRNPR_1p36.12	2.59735e-09	2.08249	0.119077	0.452537
ZNF436_1p36.12	2.59735e-09	2.08249	0.119077	0.452537
C1orf213_1p36.12	2.59735e-09	2.08249	0.119077	0.452537
TCEA3_1p36.12	2.59735e-09	2.08249	0.119077	0.452537
ASAP3_1p36.12	2.59735e-09	2.07353	0.119077	0.452537
E2F2_1p36.12	2.59735e-09	2.05341	0.119077	0.452537
ID3_1p36.12	2.59735e-09	2.20975	0.11004	0.470361
MDS2_1p36.11	2.59735e-09	2.18716	0.11004	0.452537
RPL11_1p36.11	2.59735e-09	2.48324	0.0838311	0.564752
RN7SL532P_1p36.11	2.59735e-09	2.48324	0.0838311	0.564752
TCEB3_1p36.11	2.59735e-09	2.52829	0.0838311	0.541563
PITHD1_1p36.11	2.59735e-09	2.59628	0.0766019	0.564752
LYPLA2_1p36.11	2.59735e-09	2.59628	0.0766019	0.564752
GALE_1p36.11	2.59735e-09	2.59628	0.0766019	0.564752
HMGCL_1p36.11	2.59735e-09	2.59628	0.0766019	0.564752
FUCA1_1p36.11	2.59735e-09	2.59628	0.0766019	0.564752
CNR2_1p36.11	2.59735e-09	2.74086	0.0766019	0.645268
RN7SL24P_1p36.11	2.59735e-09	2.74086	0.0766019	0.645268
snoU13|ENSG00000238538.1_1p36.11	2.59735e-09	2.74086	0.0766019	0.645268
MIR378F_1p36.11	2.59735e-09	2.59628	0.0766019	0.564752
PNRC2_1p36.11	2.59735e-09	2.59628	0.0766019	0.564752
SRSF10_1p36.11	2.59735e-09	2.59628	0.0766019	0.564752
MYOM3_1p36.11	2.59735e-09	2.59628	0.0766019	0.564752
IL22RA1_1p36.11	2.59735e-09	2.59628	0.0766019	0.564752
IFNLR1_1p36.11	2.59735e-09	2.5869	0.0766019	0.541563
GRHL3_1p36.11	2.59735e-09	2.5467	0.0718752	0.541563
STPG1_1p36.11	2.59735e-09	2.58195	0.0718752	0.541563
NIPAL3_1p36.11	2.59735e-09	2.94887	0.0503569	0.645268
RCAN3_1p36.11	2.59735e-09	2.94897	0.0503569	0.645268
RN7SL857P_1p36.11	2.59735e-09	2.94897	0.0503569	0.645268
NCMAP_1p36.11	2.59735e-09	2.94897	0.0503569	0.645268
SRRM1_1p36.11	2.59735e-09	2.94897	0.0503569	0.645268
snoU13|ENSG00000238986.1_1p36.11	2.59735e-09	2.94897	0.0503569	0.645268
CLIC4_1p36.11	2.59735e-09	2.65462	0.065816	0.564752
RUNX3_1p36.11	2.59735e-09	2.65772	0.065816	0.564752
MIR4425_1p36.11	2.59735e-09	2.75474	0.0718752	0.564752
SYF2_1p36.11	2.59735e-09	2.63801	0.0766019	0.541563
C1orf63_1p36.11	2.59735e-09	2.63801	0.0766019	0.541563
RHD_1p36.11	2.59735e-09	2.63801	0.0766019	0.541563
TMEM50A_1p36.11	2.59735e-09	2.63801	0.0766019	0.541563
snoU13|ENSG00000238889.1_1p36.11	2.59735e-09	2.63801	0.0766019	0.541563
RHCE_1p36.11	2.59735e-09	2.66741	0.0766019	0.541563
TMEM57_1p36.11	2.59735e-09	2.9156	0.0597227	0.61361
LDLRAP1_1p36.11	2.59735e-09	2.9156	0.0597227	0.61361
MAN1C1_1p36.11	2.59735e-09	3.16224	0.0430446	0.722917
SEPN1_1p36.11	2.59735e-09	3.12347	0.0430446	0.722917
MTFR1L_1p36.11	2.59735e-09	3.12347	0.0430446	0.722917
AUNIP_1p36.11	2.59735e-09	3.12347	0.0430446	0.722917
PAQR7_1p36.11	2.59735e-09	3.12347	0.0430446	0.722917
STMN1_1p36.11	2.59735e-09	3.11388	0.0430446	0.722917
MIR3917_1p36.11	2.59735e-09	3.11388	0.0430446	0.722917
PAFAH2_1p36.11	2.59735e-09	3.16542	0.0430446	0.722917
SCARNA17|ENSG00000252190.1_1p36.11	2.59735e-09	3.04298	0.0467882	0.690198
SCARNA18|ENSG00000252691.1_1p36.11	2.59735e-09	3.04298	0.0467882	0.690198
EXTL1_1p36.11	2.59735e-09	2.99476	0.0467882	0.666899
SLC30A2_1p36.11	2.59735e-09	2.99476	0.0467882	0.666899
TRIM63_1p36.11	2.59735e-09	2.83949	0.0495677	0.666899
PDIK1L_1p36.11	2.59735e-09	2.79175	0.0495677	0.666899
FAM110D_1p36.11	2.59735e-09	2.79175	0.0495677	0.666899
ZNF593_1p36.11	2.59735e-09	2.79175	0.0495677	0.666899
CNKSR1_1p36.11	2.59735e-09	2.79175	0.0495677	0.666899
CATSPER4_1p36.11	2.59735e-09	2.79175	0.0495677	0.666899
CEP85_1p36.11	2.59735e-09	2.73056	0.0653071	0.666899
SH3BGRL3_1p36.11	2.59735e-09	2.73014	0.0653071	0.666899
UBXN11_1p36.11	2.59735e-09	2.71837	0.0653071	0.666899
CD52_1p36.11	2.59735e-09	2.80685	0.0597227	0.690198
AIM1L_1p36.11	2.59735e-09	2.80685	0.0597227	0.690198
RN7SL490P_1p36.11	2.59735e-09	2.80685	0.0597227	0.690198
ZNF683_1p36.11	2.59735e-09	3.03814	0.0467882	0.791281
LIN28A_1p36.11	2.59735e-09	3.03329	0.0467882	0.791281
DHDDS_1p36.11	2.59735e-09	3.03329	0.0467882	0.791281
HMGN2_1p36.11	2.59735e-09	3.02731	0.0467882	0.791281
RPS6KA1_1p36.11	2.59735e-09	3.02731	0.0467882	0.791281
MIR1976_1p36.11	2.59735e-09	3.02731	0.0467882	0.791281
RN7SL679P_1p36.11	2.59735e-09	3.10084	0.0365164	0.791281
snoU13|ENSG00000238316.1_1p36.11	2.59735e-09	3.11487	0.0365164	0.791281
ARID1A_1p36.11	2.59735e-09	3.11572	0.0430446	0.716474
RN7SL501P_1p36.11	2.59735e-09	3.01978	0.0387215	0.748802
PIGV_1p36.11	2.59735e-09	2.79203	0.0387215	0.666899
RN7SL165P_1p36.11	2.59735e-09	2.67451	0.0495677	0.666899
ZDHHC18_1p36.11	2.59735e-09	2.45186	0.0653071	0.666899
SFN_1p36.11	2.59735e-09	2.45186	0.0653071	0.666899
GPN2_1p36.11	2.59735e-09	2.46106	0.0653071	0.690198
GPATCH3_1p36.11	2.59735e-09	2.46106	0.0653071	0.690198
NUDC_1p36.11	2.59735e-09	2.46502	0.0653071	0.690198
NR0B2_1p36.11	2.59735e-09	2.46502	0.0653071	0.690198
C1orf172_1p36.11	2.59735e-09	2.46502	0.0653071	0.690198
TRNP1_1p36.11	2.59735e-09	2.47336	0.053742	0.666899
FAM46B_1p36.11	2.59735e-09	2.53285	0.053742	0.690198
SLC9A1_1p36.11	2.59735e-09	2.47687	0.053742	0.582219
WDTC1_1p36.11	2.59735e-09	2.51037	0.053742	0.645268
TMEM222_1p36.11	2.59735e-09	2.51037	0.053742	0.645268
SYTL1_1p36.11	2.59735e-09	2.44452	0.0495677	0.645268
MAP3K6_1p36.11	2.59735e-09	2.44452	0.0495677	0.645268
FCN3_1p36.11	2.59735e-09	2.44452	0.0495677	0.645268
CD164L2_1p36.11	2.59735e-09	2.37173	0.0495677	0.564752
GPR3_1p36.11	2.59735e-09	2.37173	0.0495677	0.564752
WASF2_1p36.11	2.59735e-09	2.30464	0.0467882	0.564752
AHDC1_1p36.11	2.59735e-09	2.22459	0.0430446	0.591045
FGR_1p36.11	2.59735e-09	2.36124	0.0495677	0.541563
IFI6_1p36.11	2.59735e-09	2.36124	0.0495677	0.541563
FAM76A_1p35.3	2.59735e-09	2.43398	0.0467882	0.564752
STX12_1p35.3	2.59735e-09	2.45758	0.0467882	0.564752
PPP1R8_1p35.3	2.59735e-09	2.45758	0.0467882	0.564752
SCARNA1_1p35.3	2.59735e-09	2.45758	0.0467882	0.564752
THEMIS2_1p35.3	2.59735e-09	2.45758	0.0467882	0.564752
RPA2_1p35.3	2.59735e-09	2.45758	0.0467882	0.564752
SMPDL3B_1p35.3	2.59735e-09	2.45758	0.0467882	0.564752
XKR8_1p35.3	2.59735e-09	2.46771	0.0467882	0.564752
EYA3_1p35.3	2.59735e-09	2.36347	0.0597227	0.564752
RN7SL559P_1p35.3	2.59735e-09	2.36347	0.0597227	0.564752
PTAFR_1p35.3	2.59735e-09	2.29498	0.0597227	0.494896
DNAJC8_1p35.3	2.59735e-09	2.29316	0.0597227	0.494896
ATPIF1_1p35.3	2.59735e-09	2.29316	0.0597227	0.494896
SESN2_1p35.3	2.59735e-09	2.29316	0.0597227	0.494896
MED18_1p35.3	2.59735e-09	2.29316	0.0597227	0.494896
PHACTR4_1p35.3	2.59735e-09	2.29316	0.0597227	0.494896
RNU6ATAC27P_1p35.3	2.59735e-09	2.29316	0.0597227	0.494896
RCC1_1p35.3	2.59735e-09	2.29316	0.0597227	0.494896
SNHG3_1p35.3	2.59735e-09	2.29316	0.0597227	0.494896
SNORA73B_1p35.3	2.59735e-09	2.29316	0.0597227	0.494896
snoU13|ENSG00000238821.1_1p35.3	2.59735e-09	2.29316	0.0597227	0.494896
TRNAU1AP_1p35.3	2.59735e-09	2.29316	0.0597227	0.494896
SNHG12_1p35.3	2.59735e-09	2.29316	0.0597227	0.494896
SNORD99_1p35.3	2.59735e-09	2.29316	0.0597227	0.494896
TAF12_1p35.3	2.59735e-09	2.29316	0.0597227	0.494896
RAB42_1p35.3	2.59735e-09	2.29316	0.0597227	0.494896
RNU11_1p35.3	2.59735e-09	2.29316	0.0597227	0.494896
GMEB1_1p35.3	2.59735e-09	2.29316	0.0597227	0.494896
SCARNA24|ENSG00000252777.1_1p35.3	2.59735e-09	2.29316	0.0597227	0.494896
YTHDF2_1p35.3	2.59735e-09	2.18908	0.0597227	0.436204
OPRD1_1p35.3	2.59735e-09	2.13925	0.0597227	0.387141
EPB41_1p35.3	2.59735e-09	1.98092	0.0543799	0.45686
TMEM200B_1p35.3	2.59735e-09	1.98092	0.0543799	0.45686
SRSF4_1p35.3	2.59735e-09	1.98092	0.0543799	0.45686
MECR_1p35.3	2.59735e-09	1.75877	0.0718752	0.400651
PTPRU_1p35.3	2.59735e-09	1.75877	0.0718752	0.400651
MATN1_1p35.2	2.59735e-09	1.43462	0.119533	0.389061
LAPTM5_1p35.2	2.59735e-09	1.43462	0.119533	0.389061
MIR4420_1p35.2	2.59735e-09	1.43462	0.119533	0.389061
RN7SKP91_1p35.2	2.59735e-09	1.30588	0.137652	0.356171
SDC3_1p35.2	2.59735e-09	1.30906	0.137652	0.356171
PUM1_1p35.2	2.59735e-09	1.16901	0.128556	0.335935
SNORD103A_1p35.2	2.59735e-09	1.18187	0.137652	0.335935
SNORD103B_1p35.2	2.59735e-09	1.18187	0.137652	0.335935
SNORD85_1p35.2	2.59735e-09	1.18187	0.137652	0.335935
NKAIN1_1p35.2	2.59735e-09	1.08638	0.128556	0.282562
SNRNP40_1p35.2	2.59735e-09	1.0646	0.137652	0.300558
ZCCHC17_1p35.2	2.59735e-09	1.0646	0.137652	0.300558
FABP3_1p35.2	2.59735e-09	1.0646	0.137652	0.300558
SERINC2_1p35.2	2.59735e-09	1.0646	0.137652	0.300558
TINAGL1_1p35.2	2.59735e-09	0.985715	0.16699	0.285169
HCRTR1_1p35.2	2.59735e-09	0.985715	0.16699	0.285169
PEF1_1p35.2	2.59735e-09	0.985715	0.16699	0.285169
COL16A1_1p35.2	2.59735e-09	0.985715	0.16699	0.285169
BAI2_1p35.2	2.59735e-09	0.985715	0.16699	0.285169
MIR4254_1p35.2	2.59735e-09	0.988332	0.119789	0.301096
SPOCD1_1p35.2	2.59735e-09	0.988332	0.119789	0.301096
PTP4A2_1p35.2	2.59735e-09	0.980338	0.119789	0.301096
KHDRBS1_1p35.1	2.59735e-09	0.982198	0.119789	0.301096
TMEM39B_1p35.1	2.59735e-09	1.1017	0.119789	0.319634
MIR5585_1p35.1	2.59735e-09	1.1017	0.119789	0.319634
KPNA6_1p35.1	2.59735e-09	1.13606	0.119789	0.319634
TXLNA_1p35.1	2.59735e-09	1.12607	0.119789	0.341994
CCDC28B_1p35.1	2.59735e-09	1.12607	0.119789	0.341994
IQCC_1p35.1	2.59735e-09	1.12607	0.119789	0.341994
DCDC2B_1p35.1	2.59735e-09	1.12607	0.119789	0.341994
TMEM234_1p35.1	2.59735e-09	1.12607	0.119789	0.341994
EIF3I_1p35.1	2.59735e-09	1.12607	0.119789	0.341994
MTMR9LP_1p35.1	2.59735e-09	1.12607	0.119789	0.341994
FAM167B_1p35.1	2.59735e-09	1.12607	0.119789	0.341994
LCK_1p35.1	2.59735e-09	1.12607	0.119789	0.341994
HDAC1_1p35.1	2.59735e-09	1.12607	0.119789	0.341994
MARCKSL1_1p35.1	2.59735e-09	1.12607	0.119789	0.341994
TSSK3_1p35.1	2.59735e-09	1.12607	0.119789	0.341994
FAM229A_1p35.1	2.59735e-09	1.12607	0.119789	0.341994
BSDC1_1p35.1	2.59735e-09	1.12696	0.119789	0.341994
RN7SL122P_1p35.1	2.59735e-09	1.1913	0.111099	0.341994
ZBTB8B_1p35.1	2.59735e-09	1.1913	0.111099	0.341994
ZBTB8A_1p35.1	2.59735e-09	1.23396	0.111099	0.319634
ZBTB8OS_1p35.1	2.59735e-09	1.2406	0.111099	0.301096
RBBP4_1p35.1	2.59735e-09	1.13023	0.100562	0.319634
SYNC_1p35.1	2.59735e-09	1.13023	0.100562	0.319634
KIAA1522_1p35.1	2.59735e-09	1.04925	0.0922282	0.341994
YARS_1p35.1	2.59735e-09	1.04925	0.0922282	0.341994
S100PBP_1p35.1	2.59735e-09	0.987262	0.0922282	0.363021
FNDC5_1p35.1	2.59735e-09	0.987262	0.0922282	0.363021
HPCA_1p35.1	2.59735e-09	0.987262	0.0922282	0.363021
TMEM54_1p35.1	2.59735e-09	0.987262	0.0922282	0.363021
RNF19B_1p35.1	2.59735e-09	0.966607	0.0852383	0.363021
FKSG48_1p35.1	2.59735e-09	0.966607	0.0852383	0.363021
AK2_1p35.1	2.59735e-09	0.917185	0.0922282	0.363021
ADC_1p35.1	2.59735e-09	0.885774	0.0922282	0.363021
TRIM62_1p35.1	2.59735e-09	1.07895	0.111099	0.380763
ZNF362_1p35.1	2.59735e-09	0.991741	0.111099	0.363021
A3GALT2_1p35.1	2.59735e-09	0.991741	0.111099	0.363021
PHC2_1p35.1	2.59735e-09	0.969068	0.0922282	0.363021
MIR3605_1p35.1	2.59735e-09	0.991741	0.111099	0.363021
RN7SKP16_1p35.1	2.59735e-09	0.991741	0.111099	0.363021
ZSCAN20_1p35.1	2.59735e-09	1.052	0.0922282	0.380763
CSMD2_1p35.1	2.59735e-09	1.70834	0.0607551	0.546968
HMGB4_1p35.1	2.59735e-09	1.54395	0.0730341	0.498425
RNA5SP42_1p35.1	2.59735e-09	1.73005	0.0730341	0.546968
C1orf94_1p34.3	2.59735e-09	1.73005	0.0730341	0.546968
MIR552_1p34.3	2.59735e-09	1.78153	0.0607551	0.546968
SMIM12_1p34.3	2.59735e-09	1.71029	0.0562133	0.546968
GJB5_1p34.3	2.59735e-09	1.51477	0.0732488	0.472001
GJB4_1p34.3	2.59735e-09	1.51477	0.0732488	0.472001
GJB3_1p34.3	2.59735e-09	1.51477	0.0732488	0.472001
GJA4_1p34.3	2.59735e-09	1.51477	0.0732488	0.472001
DLGAP3_1p34.3	2.59735e-09	1.51477	0.0732488	0.472001
SNORD112|ENSG00000252728.1_1p34.3	2.59735e-09	1.49015	0.0613902	0.555291
ZMYM6_1p34.3	2.59735e-09	1.533	0.0668176	0.525565
ZMYM6NB_1p34.3	2.59735e-09	1.533	0.0668176	0.525565
ZMYM1_1p34.3	2.59735e-09	1.45389	0.0613902	0.525565
SFPQ_1p34.3	2.59735e-09	1.44828	0.0613902	0.525565
RN7SL136P_1p34.3	2.59735e-09	1.42878	0.0613902	0.525565
ZMYM4_1p34.3	2.59735e-09	1.20288	0.0735745	0.479496
RN7SL503P_1p34.3	2.59735e-09	1.42878	0.0613902	0.525565
SNORA62|ENSG00000201542.1_1p34.3	2.59735e-09	1.42878	0.0613902	0.525565
RNY5P1_1p34.3	2.59735e-09	1.42726	0.0613902	0.479496
KIAA0319L_1p34.3	2.59735e-09	1.42726	0.0613902	0.479496
NCDN_1p34.3	2.59735e-09	1.60179	0.04824	0.479496
TFAP2E_1p34.3	2.59735e-09	1.60179	0.04824	0.479496
PSMB2_1p34.3	2.59735e-09	1.60116	0.04824	0.479496
RN7SL281P_1p34.3	2.59735e-09	1.55719	0.0668176	0.459422
C1orf216_1p34.3	2.59735e-09	1.55719	0.0668176	0.459422
CLSPN_1p34.3	2.59735e-09	1.55719	0.0668176	0.459422
AGO4_1p34.3	2.59735e-09	1.55719	0.0668176	0.459422
AGO1_1p34.3	2.59735e-09	1.43033	0.0854768	0.459422
AGO3_1p34.3	2.59735e-09	1.55043	0.0613902	0.459422
TEKT2_1p34.3	2.59735e-09	1.63004	0.04824	0.400177
ADPRHL2_1p34.3	2.59735e-09	1.63004	0.04824	0.400177
COL8A2_1p34.3	2.59735e-09	1.63004	0.04824	0.400177
TRAPPC3_1p34.3	2.59735e-09	1.63004	0.04824	0.400177
MAP7D1_1p34.3	2.59735e-09	1.63004	0.04824	0.400177
RN7SL131P_1p34.3	2.59735e-09	1.59651	0.04824	0.41923
THRAP3_1p34.3	2.59735e-09	1.54463	0.0448396	0.41923
SH3D21_1p34.3	2.59735e-09	1.50226	0.04824	0.41923
EVA1B_1p34.3	2.59735e-09	1.50226	0.04824	0.41923
STK40_1p34.3	2.59735e-09	1.50226	0.04824	0.41923
LSM10_1p34.3	2.59735e-09	1.50226	0.04824	0.41923
OSCP1_1p34.3	2.59735e-09	1.51978	0.0535538	0.400177
SNORA63|ENSG00000201448.1_1p34.3	2.59735e-09	1.51978	0.0535538	0.400177
MRPS15_1p34.3	2.59735e-09	1.51978	0.0535538	0.400177
CSF3R_1p34.3	2.59735e-09	1.51978	0.0535538	0.400177
GRIK3_1p34.3	2.59735e-09	1.42371	0.0732488	0.385287
MIR4255_1p34.3	2.59735e-09	1.42371	0.0732488	0.385287
RNA5SP43_1p34.3	2.59735e-09	1.41992	0.0732488	0.385287
ZC3H12A_1p34.3	2.59735e-09	1.57534	0.0668176	0.459422
MEAF6_1p34.3	2.59735e-09	1.58498	0.0668176	0.459422
MIR5581_1p34.3	2.59735e-09	1.58498	0.0668176	0.459422
SNIP1_1p34.3	2.59735e-09	1.62923	0.0613902	0.479496
DNALI1_1p34.3	2.59735e-09	1.62923	0.0613902	0.479496
GNL2_1p34.3	2.59735e-09	1.62269	0.0613902	0.479496
RSPO1_1p34.3	2.59735e-09	1.62269	0.0613902	0.479496
C1orf109_1p34.3	2.59735e-09	1.62269	0.0613902	0.479496
CDCA8_1p34.3	2.59735e-09	1.62269	0.0613902	0.479496
EPHA10_1p34.3	2.59735e-09	1.44885	0.0789529	0.479496
snoU13|ENSG00000238871.1_1p34.3	2.59735e-09	1.44885	0.0789529	0.479496
MANEAL_1p34.3	2.59735e-09	1.44885	0.0789529	0.479496
YRDC_1p34.3	2.59735e-09	1.44885	0.0789529	0.479496
C1orf122_1p34.3	2.59735e-09	1.44885	0.0789529	0.479496
MTF1_1p34.3	2.59735e-09	1.44885	0.0789529	0.479496
INPP5B_1p34.3	2.59735e-09	1.54574	0.0735745	0.479496
SNORA63|ENSG00000252448.1_1p34.3	2.59735e-09	1.44885	0.0789529	0.479496
SF3A3_1p34.3	2.59735e-09	1.68087	0.0789529	0.479496
FHL3_1p34.3	2.59735e-09	1.67694	0.0789529	0.479496
UTP11L_1p34.3	2.59735e-09	1.67694	0.0789529	0.479496
POU3F1_1p34.3	2.59735e-09	1.67694	0.0789529	0.479496
MIR3659_1p34.3	2.59735e-09	1.70289	0.0854768	0.459422
RRAGC_1p34.3	2.59735e-09	1.41639	0.100827	0.404641
MYCBP_1p34.3	2.59735e-09	1.50381	0.0922282	0.404641
GJA9_1p34.3	2.59735e-09	1.50381	0.0922282	0.404641
RHBDL2_1p34.3	2.59735e-09	1.50381	0.0922282	0.404641
AKIRIN1_1p34.3	2.59735e-09	1.50381	0.0922282	0.404641
NDUFS5_1p34.3	2.59735e-09	1.48927	0.0922282	0.404641
MACF1_1p34.3	2.59735e-09	1.389	0.0857426	0.404641
RNA5SP44_1p34.3	2.59735e-09	1.48535	0.0857426	0.4231
KIAA0754_1p34.3	2.59735e-09	1.40477	0.0796964	0.4231
BMP8A_1p34.3	2.59735e-09	1.38311	0.0796964	0.4231
PABPC4_1p34.3	2.59735e-09	1.38218	0.0796964	0.4231
SNORA55_1p34.3	2.59735e-09	1.38218	0.0796964	0.4231
HEYL_1p34.3	2.59735e-09	1.42247	0.0796964	0.447068
NT5C1A_1p34.2	2.59735e-09	1.42371	0.0796964	0.447068
HPCAL4_1p34.2	2.59735e-09	1.42371	0.0796964	0.447068
PPIE_1p34.2	2.59735e-09	1.42371	0.0796964	0.447068
BMP8B_1p34.2	2.59735e-09	1.42528	0.0745952	0.470361
OXCT2_1p34.2	2.59735e-09	1.4043	0.0745952	0.470361
TRIT1_1p34.2	2.59735e-09	1.42856	0.0745952	0.470361
MYCL_1p34.2	2.59735e-09	1.42856	0.0745952	0.470361
MFSD2A_1p34.2	2.59735e-09	1.42856	0.0745952	0.470361
CAP1_1p34.2	2.59735e-09	1.17411	0.0922282	0.424482
PPT1_1p34.2	2.59735e-09	1.17411	0.0922282	0.424482
RLF_1p34.2	2.59735e-09	1.02004	0.120459	0.377127
TMCO2_1p34.2	2.59735e-09	1.02004	0.120459	0.377127
ZMPSTE24_1p34.2	2.59735e-09	1.02004	0.120459	0.377127
COL9A2_1p34.2	2.59735e-09	1.02004	0.120459	0.377127
SMAP2_1p34.2	2.59735e-09	1.02004	0.120459	0.377127
ZFP69B_1p34.2	2.59735e-09	1.02004	0.120459	0.377127
ZFP69_1p34.2	2.59735e-09	1.01964	0.120459	0.377127
EXO5_1p34.2	2.59735e-09	1.01964	0.120459	0.377127
ZNF684_1p34.2	2.59735e-09	1.01964	0.120459	0.377127
RIMS3_1p34.2	2.59735e-09	1.08504	0.128556	0.377127
NFYC_1p34.2	2.59735e-09	1.03769	0.166951	0.377127
MIR30E_1p34.2	2.59735e-09	1.1075	0.128556	0.377127
MIR30C1_1p34.2	2.59735e-09	1.1075	0.128556	0.377127
KCNQ4_1p34.2	2.59735e-09	1.1075	0.128556	0.377127
RN7SL326P_1p34.2	2.59735e-09	1.1075	0.128556	0.377127
CITED4_1p34.2	2.59735e-09	1.1075	0.128556	0.377127
CTPS1_1p34.2	2.59735e-09	1.1075	0.128556	0.377127
SLFNL1_1p34.2	2.59735e-09	1.1075	0.128556	0.377127
SCMH1_1p34.2	2.59735e-09	1.1741	0.120459	0.377127
FOXO6_1p34.2	2.59735e-09	1.15076	0.120459	0.316481
RNA5SP45_1p34.2	2.59735e-09	1.1511	0.120459	0.316481
EDN2_1p34.2	2.59735e-09	1.1511	0.120459	0.316481
HIVEP3_1p34.2	2.59735e-09	1.17889	0.150829	0.258992
GUCA2B_1p34.2	2.59735e-09	1.47061	0.0684157	0.409533
GUCA2A_1p34.2	2.59735e-09	1.47061	0.0684157	0.409533
FOXJ3_1p34.2	2.59735e-09	1.32067	0.0857426	0.409533
RIMKLA_1p34.2	2.59735e-09	1.23297	0.0747445	0.409533
ZMYND12_1p34.2	2.59735e-09	1.23297	0.0747445	0.409533
PPCS_1p34.2	2.59735e-09	1.23297	0.0747445	0.409533
CCDC30_1p34.2	2.59735e-09	1.16454	0.0858691	0.409533
PPIH_1p34.2	2.59735e-09	1.2311	0.0688196	0.409533
YBX1_1p34.2	2.59735e-09	1.2311	0.0688196	0.409533
CLDN19_1p34.2	2.59735e-09	1.42147	0.0583798	0.391071
LEPRE1_1p34.2	2.59735e-09	1.42246	0.0583798	0.391071
C1orf50_1p34.2	2.59735e-09	1.42246	0.0583798	0.391071
CCDC23_1p34.2	2.59735e-09	1.41992	0.0583798	0.391071
ERMAP_1p34.2	2.59735e-09	1.41992	0.0583798	0.391071
ZNF691_1p34.2	2.59735e-09	1.41992	0.0583798	0.391071
SLC2A1_1p34.2	2.59735e-09	1.31088	0.0499992	0.391071
FAM183A_1p34.2	2.59735e-09	1.41056	0.0499992	0.373872
EBNA1BP2_1p34.2	2.59735e-09	1.41056	0.0499992	0.373872
WDR65_1p34.2	2.59735e-09	1.41056	0.0499992	0.373872
RNA5SP46_1p34.2	2.59735e-09	1.41056	0.0499992	0.373872
TMEM125_1p34.2	2.59735e-09	1.41056	0.0499992	0.373872
C1orf210_1p34.2	2.59735e-09	1.41056	0.0499992	0.373872
TIE1_1p34.2	2.59735e-09	1.42528	0.0499992	0.373872
MPL_1p34.2	2.59735e-09	1.42528	0.0499992	0.373872
CDC20_1p34.2	2.59735e-09	1.42528	0.0499992	0.373872
ELOVL1_1p34.2	2.59735e-09	1.42528	0.0499992	0.373872
MED8_1p34.2	2.59735e-09	1.42528	0.0499992	0.373872
SZT2_1p34.2	2.59735e-09	1.42528	0.0499992	0.373872
HYI_1p34.2	2.59735e-09	1.42528	0.0499992	0.373872
PTPRF_1p34.2	2.59735e-09	1.37444	0.0538135	0.373872
KDM4A_1p34.1	2.59735e-09	1.44728	0.0430446	0.373872
ST3GAL3_1p34.1	2.59735e-09	1.44828	0.0406721	0.373872
ARTN_1p34.1	2.59735e-09	1.49563	0.0332875	0.391071
IPO13_1p34.1	2.59735e-09	1.49563	0.0332875	0.391071
DPH2_1p34.1	2.59735e-09	1.49563	0.0332875	0.391071
ATP6V0B_1p34.1	2.59735e-09	1.49563	0.0332875	0.391071
B4GALT2_1p34.1	2.59735e-09	1.52663	0.0346696	0.391071
CCDC24_1p34.1	2.59735e-09	1.52663	0.0346696	0.391071
SLC6A9_1p34.1	2.59735e-09	1.52663	0.0346696	0.391071
RN7SL479P_1p34.1	2.59735e-09	1.4873	0.0346696	0.391071
KLF17_1p34.1	2.59735e-09	1.41295	0.0346696	0.373872
DMAP1_1p34.1	2.59735e-09	1.4677	0.0308046	0.373872
ERI3_1p34.1	2.59735e-09	1.4677	0.0308046	0.373872
RNF220_1p34.1	2.59735e-09	1.51535	0.0332875	0.373872
MIR5584_1p34.1	2.59735e-09	1.45428	0.0346696	0.293475
TMEM53_1p34.1	2.59735e-09	1.45428	0.0346696	0.293475
C1orf228_1p34.1	2.59735e-09	1.45428	0.0346696	0.293475
KIF2C_1p34.1	2.59735e-09	1.41051	0.0373587	0.293475
RPS8_1p34.1	2.59735e-09	1.41051	0.0373587	0.293475
SNORD55_1p34.1	2.59735e-09	1.41051	0.0373587	0.293475
SNORD46|ENSG00000200913.1_1p34.1	2.59735e-09	1.41051	0.0373587	0.293475
SNORD38A_1p34.1	2.59735e-09	1.41051	0.0373587	0.293475
SNORD38B_1p34.1	2.59735e-09	1.41051	0.0373587	0.293475
BEST4_1p34.1	2.59735e-09	1.41051	0.0373587	0.293475
PLK3_1p34.1	2.59735e-09	1.41051	0.0373587	0.293475
TCTEX1D4_1p34.1	2.59735e-09	1.41051	0.0373587	0.293475
BTBD19_1p34.1	2.59735e-09	1.41051	0.0373587	0.293475
PTCH2_1p34.1	2.59735e-09	1.41051	0.0373587	0.293475
EIF2B3_1p34.1	2.59735e-09	1.26834	0.0373587	0.274853
RNA5SP47_1p34.1	2.59735e-09	1.41051	0.0373587	0.293475
HECTD3_1p34.1	2.59735e-09	1.26834	0.0373587	0.274853
UROD_1p34.1	2.59735e-09	1.26834	0.0373587	0.274853
ZSWIM5_1p34.1	2.59735e-09	1.26834	0.0373587	0.274853
HPDL_1p34.1	2.59735e-09	1.25123	0.0373587	0.293475
MUTYH_1p34.1	2.59735e-09	1.25123	0.0373587	0.293475
TOE1_1p34.1	2.59735e-09	1.25123	0.0373587	0.293475
TESK2_1p34.1	2.59735e-09	1.28023	0.0373587	0.274853
snoU13|ENSG00000238945.1_1p34.1	2.59735e-09	1.28023	0.0373587	0.274853
CCDC163P_1p34.1	2.59735e-09	1.18004	0.0346696	0.293475
MMACHC_1p34.1	2.59735e-09	1.25123	0.0373587	0.293475
PRDX1_1p34.1	2.59735e-09	1.25123	0.0373587	0.293475
AKR1A1_1p34.1	2.59735e-09	1.31028	0.0373587	0.350725
NASP_1p34.1	2.59735e-09	1.25352	0.0467882	0.350725
CCDC17_1p34.1	2.59735e-09	1.25352	0.0467882	0.350725
GPBP1L1_1p34.1	2.59735e-09	1.22083	0.0467882	0.387875
TMEM69_1p34.1	2.59735e-09	1.22083	0.0467882	0.387875
IPP_1p34.1	2.59735e-09	1.22083	0.0467882	0.387875
MAST2_1p34.1	2.59735e-09	1.35163	0.0430446	0.368482
PIK3R3_1p34.1	2.59735e-09	1.61638	0.0287486	0.387875
TSPAN1_1p34.1	2.59735e-09	1.84063	0.0210439	0.440242
POMGNT1_1p34.1	2.59735e-09	1.84063	0.0210439	0.440242
LURAP1_1p34.1	2.59735e-09	1.84063	0.0210439	0.440242
RAD54L_1p34.1	2.59735e-09	1.60945	0.0263483	0.387875
LRRC41_1p34.1	2.59735e-09	1.55795	0.0239745	0.387875
UQCRH_1p34.1	2.59735e-09	1.51535	0.0215207	0.404641
NSUN4_1p33	2.59735e-09	1.6294	0.0215207	0.466343
FAAH_1p33	2.59735e-09	1.6294	0.0215207	0.466343
LINC00505_1p33	2.59735e-09	1.83553	0.0149927	0.466343
DMBX1_1p33	2.59735e-09	1.83553	0.0149927	0.466343
KNCN_1p33	2.59735e-09	1.88822	0.0149927	0.440242
MKNK1_1p33	2.59735e-09	1.89388	0.0149927	0.440242
MOB3C_1p33	2.59735e-09	1.89388	0.0149927	0.440242
ATPAF1_1p33	2.59735e-09	1.85669	0.0149927	0.440242
EFCAB14_1p33	2.59735e-09	1.9575	0.0172969	0.41923
TEX38_1p33	2.59735e-09	1.84958	0.0149927	0.440242
CYP4B1_1p33	2.59735e-09	2.09849	0.0231087	0.41923
CYP4Z2P_1p33	2.59735e-09	2.07543	0.0231087	0.440242
CYP4A11_1p33	2.59735e-09	1.94707	0.0284044	0.385287
CYP4X1_1p33	2.59735e-09	1.99307	0.0295946	0.365374
CYP4Z1_1p33	2.59735e-09	1.96748	0.0295946	0.365374
CYP4A22_1p33	2.59735e-09	1.89072	0.0295946	0.365374
LINC00853_1p33	2.59735e-09	1.90742	0.0319506	0.365374
PDZK1IP1_1p33	2.59735e-09	1.90742	0.0319506	0.365374
TAL1_1p33	2.59735e-09	1.90742	0.0319506	0.365374
STIL_1p33	2.59735e-09	1.95724	0.0295946	0.412879
CMPK1_1p33	2.59735e-09	1.95724	0.0295946	0.412879
FOXE3_1p33	2.59735e-09	1.89164	0.0295946	0.365374
FOXD2_1p33	2.59735e-09	1.89164	0.0295946	0.365374
TRABD2B_1p33	2.59735e-09	1.75643	0.0389954	0.321873
SKINTL_1p33	2.59735e-09	1.91945	0.0430446	0.380763
SLC5A9_1p33	2.59735e-09	1.91895	0.0430446	0.380763
SPATA6_1p33	2.59735e-09	1.86467	0.0430446	0.412879
AGBL4_1p33	2.59735e-09	2.26827	0.0448396	0.447573
BEND5_1p33	2.59735e-09	1.86913	0.0430446	0.412879
snoU13|ENSG00000239144.1_1p33	2.59735e-09	1.58906	0.0562133	0.363021
ELAVL4_1p33	2.59735e-09	1.95309	0.04824	0.380763
DMRTA2_1p32.3	2.59735e-09	1.79842	0.0562133	0.363021
FAF1_1p32.3	2.59735e-09	1.79756	0.0562133	0.301096
CDKN2C_1p32.3	2.59735e-09	1.8116	0.0607551	0.394814
MIR4421_1p32.3	2.59735e-09	1.76952	0.0730341	0.363021
C1orf185_1p32.3	2.59735e-09	1.59524	0.0730341	0.341994
snoU13|ENSG00000238618.1_1p32.3	2.59735e-09	1.59524	0.0730341	0.341994
RNF11_1p32.3	2.59735e-09	1.59524	0.0730341	0.341994
TTC39A_1p32.3	2.59735e-09	1.59524	0.0730341	0.341994
EPS15_1p32.3	2.59735e-09	1.43936	0.0922282	0.28746
OSBPL9_1p32.3	2.59735e-09	1.35194	0.111361	0.28746
SNORA26|ENSG00000212624.1_1p32.3	2.59735e-09	1.19278	0.119921	0.269464
NRD1_1p32.3	2.59735e-09	1.19278	0.119921	0.269464
MIR761_1p32.3	2.59735e-09	1.19278	0.119921	0.269464
RAB3B_1p32.3	2.59735e-09	1.19125	0.119921	0.269464
RNA5SP48_1p32.3	2.59735e-09	1.15064	0.119921	0.28746
RN7SL290P_1p32.3	2.59735e-09	1.15064	0.119921	0.28746
TXNDC12_1p32.3	2.59735e-09	1.15166	0.119921	0.28746
KTI12_1p32.3	2.59735e-09	1.15166	0.119921	0.28746
BTF3L4_1p32.3	2.59735e-09	1.29518	0.0922282	0.341994
ZFYVE9_1p32.3	2.59735e-09	1.13886	0.119921	0.341994
RN7SL788P_1p32.3	2.59735e-09	1.29438	0.0922282	0.341994
CC2D1B_1p32.3	2.59735e-09	1.09224	0.128556	0.341994
ORC1_1p32.3	2.59735e-09	1.09224	0.128556	0.341994
PRPF38A_1p32.3	2.59735e-09	1.09224	0.128556	0.341994
ZCCHC11_1p32.3	2.59735e-09	1.09224	0.128556	0.341994
snoU13|ENSG00000239063.1_1p32.3	2.59735e-09	1.09224	0.128556	0.341994
GPX7_1p32.3	2.59735e-09	0.974822	0.128556	0.28746
FAM159A_1p32.3	2.59735e-09	0.974822	0.128556	0.28746
SELRC1_1p32.3	2.59735e-09	0.974822	0.128556	0.28746
RN7SL62P_1p32.3	2.59735e-09	0.974822	0.128556	0.28746
ZYG11B_1p32.3	2.59735e-09	0.973966	0.128556	0.28746
ZYG11A_1p32.3	2.59735e-09	0.973966	0.128556	0.28746
ECHDC2_1p32.3	2.59735e-09	0.973966	0.128556	0.28746
SCP2_1p32.3	2.59735e-09	1.00837	0.137652	0.28746
MIR1273F_1p32.3	2.59735e-09	0.973966	0.128556	0.28746
MIR5095_1p32.3	2.59735e-09	0.979924	0.128556	0.28746
MIR1273G_1p32.3	2.59735e-09	0.979924	0.128556	0.28746
PODN_1p32.3	2.59735e-09	0.921452	0.175929	0.28746
SLC1A7_1p32.3	2.59735e-09	0.923279	0.175929	0.28746
CPT2_1p32.3	2.59735e-09	0.923279	0.175929	0.28746
C1orf123_1p32.3	2.59735e-09	0.923279	0.175929	0.28746
MAGOH_1p32.3	2.59735e-09	0.923279	0.175929	0.28746
LRP8_1p32.3	2.59735e-09	0.923279	0.175929	0.28746
SLC25A3P1_1p32.3	2.59735e-09	0.923279	0.175929	0.28746
DMRTB1_1p32.3	2.59735e-09	0.923279	0.175929	0.28746
GLIS1_1p32.3	2.59735e-09	0.923279	0.175929	0.28746
NDC1_1p32.3	2.59735e-09	0.91402	0.188537	0.269464
SNORA58|ENSG00000201003.1_1p32.3	2.59735e-09	0.91402	0.188537	0.269464
YIPF1_1p32.3	2.59735e-09	1.02951	0.150829	0.269464
DIO1_1p32.3	2.59735e-09	1.02951	0.150829	0.269464
HSPB11_1p32.3	2.59735e-09	1.02951	0.150829	0.269464
LRRC42_1p32.3	2.59735e-09	1.02951	0.150829	0.269464
LDLRAD1_1p32.3	2.59735e-09	0.923279	0.16699	0.269464
TMEM59_1p32.3	2.59735e-09	0.923279	0.16699	0.269464
TCEANC2_1p32.3	2.59735e-09	0.923279	0.16699	0.269464
MIR4781_1p32.3	2.59735e-09	0.923279	0.16699	0.269464
CDCP2_1p32.3	2.59735e-09	0.929167	0.16699	0.269464
CYB5RL_1p32.3	2.59735e-09	0.882348	0.16699	0.252391
MRPL37_1p32.3	2.59735e-09	0.882348	0.16699	0.252391
SSBP3_1p32.3	2.59735e-09	0.802549	0.150829	0.224841
C1orf191_1p32.3	2.59735e-09	0.882348	0.16699	0.252391
SNORD112|ENSG00000252646.1_1p32.3	2.59735e-09	0.882739	0.137652	0.23939
ACOT11_1p32.3	2.59735e-09	0.779893	0.175929	0.252391
FAM151A_1p32.3	2.59735e-09	0.781741	0.175929	0.252391
MROH7_1p32.3	2.59735e-09	0.782274	0.175929	0.252391
TTC4_1p32.3	2.59735e-09	0.719122	0.188537	0.23939
PARS2_1p32.3	2.59735e-09	0.719122	0.188537	0.23939
TTC22_1p32.3	2.59735e-09	0.719122	0.188537	0.23939
C1orf177_1p32.3	2.59735e-09	0.814498	0.175929	0.23939
DHCR24_1p32.3	2.59735e-09	0.814498	0.175929	0.23939
TMEM61_1p32.3	2.59735e-09	0.733497	0.175929	0.224841
BSND_1p32.3	2.59735e-09	0.733497	0.175929	0.224841
PCSK9_1p32.3	2.59735e-09	0.818131	0.16699	0.23939
USP24_1p32.3	2.59735e-09	0.725692	0.188537	0.198102
MIR4422_1p32.3	2.59735e-09	0.689755	0.202499	0.198102
RN7SKP291_1p32.3	2.59735e-09	0.762696	0.214996	0.18666
PPAP2B_1p32.2	2.59735e-09	1.07471	0.128556	0.224841
PRKAA2_1p32.2	2.59735e-09	1.01034	0.175929	0.224841
C1orf168_1p32.2	2.59735e-09	0.88736	0.175929	0.18666
C8A_1p32.2	2.59735e-09	0.898499	0.175929	0.198102
C8B_1p32.2	2.59735e-09	0.898499	0.175929	0.198102
DAB1_1p32.2	2.59735e-09	0.863246	0.188537	0.23774
OMA1_1p32.2	2.59735e-09	0.857174	0.175929	0.17871
RN7SL713P_1p32.1	2.59735e-09	0.856871	0.175929	0.17871
TACSTD2_1p32.1	2.59735e-09	0.856871	0.175929	0.17871
MYSM1_1p32.1	2.59735e-09	0.886984	0.175929	0.17871
JUN_1p32.1	2.59735e-09	0.886984	0.175929	0.17871
FGGY_1p32.1	2.59735e-09	1.22281	0.100562	0.264743
MIR4711_1p32.1	2.59735e-09	1.23583	0.0852383	0.250087
HOOK1_1p32.1	2.59735e-09	1.23583	0.0852383	0.250087
CYP2J2_1p32.1	2.59735e-09	1.23417	0.0852383	0.250087
RN7SL475P_1p32.1	2.59735e-09	1.23634	0.0730341	0.236741
C1orf87_1p32.1	2.59735e-09	1.23634	0.0730341	0.236741
NFIA_1p31.3	2.59735e-09	1.15653	0.0852383	0.263883
TM2D1_1p31.3	2.59735e-09	1.31459	0.0730341	0.314439
INADL_1p31.3	2.59735e-09	1.25335	0.0662048	0.332689
RN7SL180P_1p31.3	2.59735e-09	1.25335	0.0662048	0.332689
L1TD1_1p31.3	2.59735e-09	1.22865	0.0662048	0.332689
KANK4_1p31.3	2.59735e-09	1.12769	0.0852383	0.332689
USP1_1p31.3	2.59735e-09	1.08373	0.0784367	0.332689
DOCK7_1p31.3	2.59735e-09	1.08552	0.0784367	0.332689
ANGPTL3_1p31.3	2.59735e-09	0.960483	0.111361	0.263883
ATG4C_1p31.3	2.59735e-09	1.0838	0.100562	0.236084
RNA5SP49_1p31.3	2.59735e-09	1.16613	0.0922282	0.263883
LINC00466_1p31.3	2.59735e-09	1.16613	0.0922282	0.263883
FOXD3_1p31.3	2.59735e-09	1.16613	0.0922282	0.263883
ALG6_1p31.3	2.59735e-09	1.16613	0.0922282	0.263883
ITGB3BP_1p31.3	2.59735e-09	1.16613	0.0922282	0.263883
EFCAB7_1p31.3	2.59735e-09	1.16613	0.0922282	0.263883
RN7SL488P_1p31.3	2.59735e-09	1.16613	0.0922282	0.263883
DLEU2L_1p31.3	2.59735e-09	1.19695	0.0922282	0.263883
PGM1_1p31.3	2.59735e-09	1.24452	0.0852383	0.281814
RN7SL130P_1p31.3	2.59735e-09	1.23455	0.0852383	0.281814
ROR1_1p31.3	2.59735e-09	1.2484	0.0784367	0.263883
UBE2U_1p31.3	2.59735e-09	1.17631	0.0662048	0.223841
CACHD1_1p31.3	2.59735e-09	1.30397	0.0662048	0.263883
MIR4794_1p31.3	2.59735e-09	1.30397	0.0662048	0.263883
RAVER2_1p31.3	2.59735e-09	1.31325	0.0662048	0.263883
JAK1_1p31.3	2.59735e-09	1.46259	0.0524307	0.296396
MIR3671_1p31.3	2.59735e-09	1.25863	0.0780382	0.250087
AK4_1p31.3	2.59735e-09	1.25863	0.0780382	0.250087
DNAJC6_1p31.3	2.59735e-09	1.21221	0.0780382	0.223215
LEPR_1p31.3	2.59735e-09	1.21221	0.0780382	0.223215
LEPROT_1p31.3	2.59735e-09	1.21221	0.0780382	0.223215
snoU13|ENSG00000238931.1_1p31.3	2.59735e-09	1.34491	0.0730341	0.250087
RN7SL854P_1p31.3	2.59735e-09	1.29653	0.0730341	0.263883
PDE4B_1p31.3	2.59735e-09	1.33435	0.0922282	0.263883
SGIP1_1p31.3	2.59735e-09	1.37161	0.0852383	0.281814
MIR3117_1p31.3	2.59735e-09	1.54788	0.0662048	0.332689
TCTEX1D1_1p31.3	2.59735e-09	1.38165	0.0852383	0.281814
INSL5_1p31.3	2.59735e-09	1.38165	0.0852383	0.281814
WDR78_1p31.3	2.59735e-09	1.38249	0.0852383	0.281814
MIER1_1p31.3	2.59735e-09	1.38249	0.0852383	0.281814
SLC35D1_1p31.3	2.59735e-09	1.36656	0.0852383	0.281814
C1orf141_1p31.3	2.59735e-09	1.31325	0.111361	0.281814
SNORA31|ENSG00000252433.1_1p31.3	2.59735e-09	1.38475	0.0852383	0.281814
IL23R_1p31.3	2.59735e-09	1.31325	0.111361	0.281814
RNU4ATAC4P_1p31.3	2.59735e-09	1.31325	0.111361	0.281814
IL12RB2_1p31.3	2.59735e-09	1.30365	0.111361	0.281814
SERBP1_1p31.3	2.59735e-09	1.38373	0.119921	0.281814
RN7SL392P_1p31.3	2.59735e-09	1.29026	0.137652	0.299108
GADD45A_1p31.3	2.59735e-09	1.24161	0.128556	0.299108
GNG12_1p31.3	2.59735e-09	1.24161	0.128556	0.299108
DIRAS3_1p31.3	2.59735e-09	1.51327	0.0852383	0.299108
WLS_1p31.3	2.59735e-09	1.48107	0.0784367	0.316481
MIR1262_1p31.3	2.59735e-09	1.48107	0.0784367	0.316481
RPE65_1p31.3	2.59735e-09	1.50419	0.0668176	0.335935
DEPDC1_1p31.2	2.59735e-09	1.68254	0.0535538	0.389061
LRRC7_1p31.1	2.59735e-09	2.16384	0.0479397	0.400177
RN7SL538P_1p31.1	2.59735e-09	2.0857	0.0524307	0.400177
PIN1P1_1p31.1	2.59735e-09	2.0857	0.0524307	0.400177
LRRC40_1p31.1	2.59735e-09	2.06825	0.0524307	0.400177
RN7SL242P_1p31.1	2.59735e-09	2.06825	0.0524307	0.400177
SRSF11_1p31.1	2.59735e-09	2.02849	0.0560975	0.385287
ANKRD13C_1p31.1	2.59735e-09	2.02849	0.0560975	0.385287
HHLA3_1p31.1	2.59735e-09	2.02849	0.0560975	0.385287
CTH_1p31.1	2.59735e-09	2.14278	0.0524307	0.400177
PTGER3_1p31.1	2.59735e-09	1.72477	0.0607551	0.296396
ZRANB2_1p31.1	2.59735e-09	1.72477	0.0607551	0.296396
MIR186_1p31.1	2.59735e-09	1.72477	0.0607551	0.296396
NEGR1_1p31.1	2.59735e-09	2.11896	0.0472435	0.234376
RN7SKP19_1p31.1	2.59735e-09	1.39808	0.0597227	0.249354
RNA5SP50_1p31.1	2.59735e-09	1.61623	0.0597227	0.234376
RNU4ATAC8P_1p31.1	2.59735e-09	1.34709	0.0771474	0.234376
LRRIQ3_1p31.1	2.59735e-09	1.32757	0.0771474	0.234376
FPGT_1p31.1	2.59735e-09	1.36689	0.0771474	0.249354
TNNI3K_1p31.1	2.59735e-09	1.16762	0.0848426	0.22292
LRRC53_1p31.1	2.59735e-09	1.08859	0.0909836	0.22292
C1orf173_1p31.1	2.59735e-09	1.08859	0.0909836	0.22292
CRYZ_1p31.1	2.59735e-09	1.10508	0.0909836	0.22292
TYW3_1p31.1	2.59735e-09	1.10508	0.0909836	0.22292
LHX8_1p31.1	2.59735e-09	1.18799	0.0848426	0.259328
SLC44A5_1p31.1	2.59735e-09	1.35012	0.065816	0.306832
ACADM_1p31.1	2.59735e-09	1.43697	0.0470263	0.325682
RABGGTB_1p31.1	2.59735e-09	1.43697	0.0470263	0.325682
SNORD45C_1p31.1	2.59735e-09	1.40173	0.0470263	0.276296
SNORD45A_1p31.1	2.59735e-09	1.40173	0.0470263	0.276296
SNORD45B_1p31.1	2.59735e-09	1.40173	0.0470263	0.276296
MSH4_1p31.1	2.59735e-09	1.40173	0.0470263	0.276296
ASB17_1p31.1	2.59735e-09	1.39888	0.0470263	0.276296
ST6GALNAC3_1p31.1	2.59735e-09	1.23174	0.0503569	0.222896
ST6GALNAC5_1p31.1	2.59735e-09	1.26834	0.0543799	0.2111
PIGK_1p31.1	2.59735e-09	1.31229	0.0503569	0.2111
AK5_1p31.1	2.59735e-09	1.39874	0.0543799	0.197385
ZZZ3_1p31.1	2.59735e-09	1.64159	0.0503569	0.248398
RNA5SP20_1p31.1	2.59735e-09	1.54191	0.0503569	0.2111
RN7SL370P_1p31.1	2.59735e-09	1.64159	0.0503569	0.248398
USP33_1p31.1	2.59735e-09	1.64159	0.0503569	0.248398
FAM73A_1p31.1	2.59735e-09	1.68945	0.0470263	0.248398
RNA5SP21_1p31.1	2.59735e-09	1.64159	0.0503569	0.248398
NEXN_1p31.1	2.59735e-09	1.65185	0.0430446	0.248398
FUBP1_1p31.1	2.59735e-09	1.65599	0.0430446	0.233597
DNAJB4_1p31.1	2.59735e-09	1.6118	0.0470263	0.233597
GIPC2_1p31.1	2.59735e-09	1.6118	0.0470263	0.233597
RNA5SP22_1p31.1	2.59735e-09	1.43104	0.0470263	0.197385
PTGFR_1p31.1	2.59735e-09	1.40891	0.0430446	0.2111
RNA5SP23_1p31.1	2.59735e-09	1.40814	0.0470263	0.2111
IFI44L_1p31.1	2.59735e-09	1.46385	0.0470263	0.2111
IFI44_1p31.1	2.59735e-09	1.46385	0.0470263	0.2111
ELTD1_1p31.1	2.59735e-09	1.11866	0.0766019	0.17871
RN7SKP247_1p31.1	2.59735e-09	1.30718	0.0467882	0.233597
LPHN2_1p31.1	2.59735e-09	1.06637	0.065816	0.18666
TTLL7_1p31.1	2.59735e-09	0.747	0.128556	0.18666
PRKACB_1p31.1	2.59735e-09	0.829348	0.119533	0.18666
SNORA2|ENSG00000199959.1_1p31.1	2.59735e-09	0.829348	0.119533	0.18666
SAMD13_1p31.1	2.59735e-09	0.829348	0.119533	0.18666
UOX_1p31.1	2.59735e-09	0.900853	0.0909836	0.18666
DNASE2B_1p31.1	2.59735e-09	0.900853	0.0909836	0.18666
RPF1_1p22.3	2.59735e-09	0.911554	0.100393	0.18666
GNG5_1p22.3	2.59735e-09	0.911554	0.100393	0.18666
SPATA1_1p22.3	2.59735e-09	0.911554	0.100393	0.18666
CTBS_1p22.3	2.59735e-09	0.911554	0.100393	0.18666
C1orf180_1p22.3	2.59735e-09	0.911554	0.100393	0.18666
SSX2IP_1p22.3	2.59735e-09	0.911554	0.100393	0.18666
LPAR3_1p22.3	2.59735e-09	0.911554	0.100393	0.18666
MCOLN2_1p22.3	2.59735e-09	0.911554	0.100393	0.18666
WDR63_1p22.3	2.59735e-09	0.850896	0.119533	0.17871
MCOLN3_1p22.3	2.59735e-09	0.954688	0.0909836	0.18666
MIR4423_1p22.3	2.59735e-09	0.852274	0.119533	0.17871
SYDE2_1p22.3	2.59735e-09	0.794286	0.128556	0.17871
C1orf52_1p22.3	2.59735e-09	0.799507	0.128556	0.17871
BCL10_1p22.3	2.59735e-09	0.799507	0.128556	0.17871
DDAH1_1p22.3	2.59735e-09	0.681722	0.16699	0.17871
CYR61_1p22.3	2.59735e-09	0.805019	0.119077	0.17871
SNORD81|ENSG00000199934.1_1p22.3	2.59735e-09	0.805019	0.119077	0.17871
ZNHIT6_1p22.3	2.59735e-09	0.959292	0.11004	0.18666
COL24A1_1p22.3	2.59735e-09	1.0172	0.11004	0.222421
RNA5SP51_1p22.3	2.59735e-09	0.822954	0.119077	0.17871
ODF2L_1p22.3	2.59735e-09	0.873195	0.119077	0.162936
CLCA2_1p22.3	2.59735e-09	0.991282	0.090139	0.197385
CLCA1_1p22.3	2.59735e-09	0.991282	0.090139	0.197385
CLCA4_1p22.3	2.59735e-09	0.991282	0.090139	0.197385
CLCA3P_1p22.3	2.59735e-09	0.989199	0.090139	0.210947
SH3GLB1_1p22.3	2.59735e-09	1.08449	0.0708045	0.210947
HS2ST1_1p22.3	2.59735e-09	1.02202	0.090139	0.197385
LMO4_1p22.3	2.59735e-09	1.05812	0.090139	0.210947
RNA5SP52_1p22.3	2.59735e-09	1.07647	0.090139	0.210947
RN7SL583P_1p22.2	2.59735e-09	0.715385	0.16699	0.210947
PKN2_1p22.2	2.59735e-09	0.718318	0.16699	0.197385
GTF2B_1p22.2	2.59735e-09	0.718318	0.16699	0.197385
CCBL2_1p22.2	2.59735e-09	0.830514	0.128556	0.248124
RBMXL1_1p22.2	2.59735e-09	0.923279	0.100393	0.248124
GBP3_1p22.2	2.59735e-09	0.923279	0.100393	0.248124
GBP1_1p22.2	2.59735e-09	0.923279	0.100393	0.248124
GBP2_1p22.2	2.59735e-09	0.923279	0.100393	0.248124
GBP7_1p22.2	2.59735e-09	0.923279	0.100393	0.248124
GBP4_1p22.2	2.59735e-09	0.923279	0.100393	0.248124
GBP5_1p22.2	2.59735e-09	0.923619	0.100393	0.248124
GBP6_1p22.2	2.59735e-09	0.996912	0.0909836	0.258992
GBP1P1_1p22.2	2.59735e-09	0.996912	0.0909836	0.258992
LRRC8B_1p22.2	2.59735e-09	0.926621	0.119533	0.258992
LRRC8C_1p22.2	2.59735e-09	0.926621	0.119533	0.258992
snoU13|ENSG00000239176.1_1p22.2	2.59735e-09	0.926621	0.119533	0.258992
LRRC8D_1p22.2	2.59735e-09	0.831993	0.150829	0.248124
RN7SKP272_1p22.2	2.59735e-09	0.831993	0.150829	0.248124
ZNF326_1p22.2	2.59735e-09	0.828561	0.150829	0.248124
U3|ENSG00000199666.1_1p22.2	2.59735e-09	1.30237	0.0543799	0.288118
BARHL2_1p22.2	2.59735e-09	1.31682	0.0543799	0.302896
ZNF644_1p22.2	2.59735e-09	1.29026	0.0503569	0.302896
HFM1_1p22.2	2.59735e-09	1.31869	0.0470263	0.320481
CDC7_1p22.2	2.59735e-09	0.939287	0.0848426	0.258992
TGFBR3_1p22.1	2.59735e-09	1.07519	0.065816	0.288118
RN7SL653P_1p22.1	2.59735e-09	1.08173	0.065816	0.288118
RN7SL235P_1p22.1	2.59735e-09	1.01847	0.065816	0.288118
BRDT_1p22.1	2.59735e-09	1.01847	0.065816	0.288118
EPHX4_1p22.1	2.59735e-09	0.941457	0.0718752	0.288118
BTBD8_1p22.1	2.59735e-09	1.06792	0.0718752	0.288118
KIAA1107_1p22.1	2.59735e-09	1.03585	0.0766019	0.288118
C1orf146_1p22.1	2.59735e-09	1.03585	0.0766019	0.288118
ACTBP12_1p22.1	2.59735e-09	1.03585	0.0766019	0.288118
GLMN_1p22.1	2.59735e-09	1.03126	0.0766019	0.288118
RPAP2_1p22.1	2.59735e-09	1.03126	0.0766019	0.288118
RN7SL824P_1p22.1	2.59735e-09	1.03126	0.0766019	0.288118
GFI1_1p22.1	2.59735e-09	0.993062	0.0766019	0.27352
EVI5_1p22.1	2.59735e-09	0.957494	0.0766019	0.25773
RPL5_1p22.1	2.59735e-09	0.8786	0.0995794	0.28746
SNORD21_1p22.1	2.59735e-09	0.8786	0.0995794	0.28746
SNORA66|ENSG00000251795.1_1p22.1	2.59735e-09	0.8786	0.0995794	0.28746
SNORA66|ENSG00000207523.1_1p22.1	2.59735e-09	0.8786	0.0995794	0.28746
FAM69A_1p22.1	2.59735e-09	0.883211	0.090139	0.28746
SNORA51|ENSG00000207022.1_1p22.1	2.59735e-09	0.8786	0.0995794	0.28746
RN7SL692P_1p22.1	2.59735e-09	0.883211	0.090139	0.28746
RN7SKP123_1p22.1	2.59735e-09	0.806783	0.0838311	0.301428
MTF2_1p22.1	2.59735e-09	0.79917	0.0766019	0.301428
TMED5_1p22.1	2.59735e-09	0.660494	0.100393	0.25773
CCDC18_1p22.1	2.59735e-09	0.626972	0.100393	0.25773
DR1_1p22.1	2.59735e-09	0.626972	0.100393	0.25773
FNBP1L_1p22.1	2.59735e-09	0.693743	0.11004	0.25773
RNA5SP53_1p22.1	2.59735e-09	0.693743	0.11004	0.25773
BCAR3_1p22.1	2.59735e-09	0.823942	0.0838311	0.28746
MIR760_1p22.1	2.59735e-09	0.935629	0.0653071	0.28746
DNTTIP2_1p22.1	2.59735e-09	0.935629	0.0653071	0.28746
GCLM_1p22.1	2.59735e-09	0.935629	0.0653071	0.28746
ABCA4_1p22.1	2.59735e-09	0.893012	0.0653071	0.273245
ARHGAP29_1p22.1	2.59735e-09	0.935121	0.0653071	0.301096
RN7SL440P_1p22.1	2.59735e-09	0.897058	0.0653071	0.273245
snoU13|ENSG00000238389.1_1p22.1	2.59735e-09	0.897058	0.0653071	0.273245
ABCD3_1p21.3	2.59735e-09	0.923729	0.0597227	0.301096
F3_1p21.3	2.59735e-09	0.923729	0.0597227	0.301096
MIR378G_1p21.3	2.59735e-09	0.918933	0.0708045	0.257716
SLC44A3_1p21.3	2.59735e-09	0.918933	0.0708045	0.257716
CNN3_1p21.3	2.59735e-09	0.890797	0.0653071	0.273245
ALG14_1p21.3	2.59735e-09	0.728986	0.0766019	0.221196
TMEM56_1p21.3	2.59735e-09	0.845477	0.0718752	0.231813
RWDD3_1p21.3	2.59735e-09	0.77282	0.065816	0.247337
RN7SL831P_1p21.3	2.59735e-09	0.835497	0.0848426	0.27352
RN7SKP270_1p21.3	2.59735e-09	0.835497	0.0848426	0.27352
PTBP2_1p21.3	2.59735e-09	0.804434	0.0848426	0.25773
DPYD_1p21.3	2.59735e-09	0.787148	0.128556	0.209973
MIR137HG_1p21.3	2.59735e-09	0.518214	0.110432	0.18666
SNX7_1p21.3	2.59735e-09	0.570916	0.110432	0.17871
LPPR5_1p21.3	2.59735e-09	0.647635	0.0848426	0.162936
LPPR4_1p21.2	2.59735e-09	0.708245	0.0909836	0.15651
PALMD_1p21.2	2.59735e-09	0.727594	0.100393	0.15651
FRRS1_1p21.2	2.59735e-09	0.728435	0.100393	0.15651
AGL_1p21.2	2.59735e-09	0.684797	0.100393	0.144607
SLC35A3_1p21.2	2.59735e-09	0.683466	0.100393	0.144607
HIAT1_1p21.2	2.59735e-09	0.683466	0.100393	0.144607
SASS6_1p21.2	2.59735e-09	0.683466	0.100393	0.144607
TRMT13_1p21.2	2.59735e-09	0.683466	0.100393	0.144607
LRRC39_1p21.2	2.59735e-09	0.683466	0.100393	0.144607
DBT_1p21.2	2.59735e-09	0.683466	0.100393	0.144607
RTCA_1p21.2	2.59735e-09	0.683598	0.100393	0.144607
MIR553_1p21.2	2.59735e-09	0.625331	0.0909836	0.15651
CDC14A_1p21.2	2.59735e-09	0.688014	0.100393	0.144607
GPR88_1p21.2	2.59735e-09	0.686108	0.100393	0.144607
VCAM1_1p21.2	2.59735e-09	0.639668	0.0909836	0.15651
EXTL2_1p21.2	2.59735e-09	0.70231	0.100393	0.144607
SLC30A7_1p21.2	2.59735e-09	0.70231	0.100393	0.144607
DPH5_1p21.2	2.59735e-09	0.642471	0.0909836	0.15651
SCARNA16|ENSG00000252765.1_1p21.2	2.59735e-09	0.744774	0.100393	0.144607
snoU13|ENSG00000238296.1_1p21.2	2.59735e-09	0.773042	0.100393	0.15651
S1PR1_1p21.2	2.59735e-09	0.773042	0.100393	0.15651
OLFM3_1p21.1	2.59735e-09	0.790105	0.175929	0.144607
COL11A1_1p21.1	2.59735e-09	0.766068	0.128422	0.162936
RN7SKP285_1p21.1	2.59735e-09	0.722438	0.16699	0.15651
RNPC3_1p21.1	2.59735e-09	0.722438	0.16699	0.15651
AMY2B_1p21.1	2.59735e-09	0.722438	0.16699	0.15651
AMY2A_1p21.1	2.59735e-09	0.722438	0.16699	0.15651
AMY1A_1p21.1	2.59735e-09	0.722438	0.16699	0.15651
AMY1B_1p21.1	2.59735e-09	0.722438	0.16699	0.15651
AMY1C_1p21.1	2.59735e-09	0.722438	0.16699	0.15651
PRMT6_1p13.3	2.59735e-09	0.941052	0.175929	0.178623
NTNG1_1p13.3	2.59735e-09	0.992148	0.203218	0.178623
VAV3_1p13.3	2.59735e-09	0.988362	0.203218	0.178623
SLC25A24_1p13.3	2.59735e-09	1.04217	0.16699	0.186454
NBPF4_1p13.3	2.59735e-09	1.04217	0.16699	0.186454
SLC25A24P1_1p13.3	2.59735e-09	1.04217	0.16699	0.186454
NBPF6_1p13.3	2.59735e-09	1.04217	0.16699	0.186454
NBPF5P_1p13.3	2.59735e-09	1.04217	0.16699	0.186454
FAM102B_1p13.3	2.59735e-09	1.05656	0.175929	0.178623
HENMT1_1p13.3	2.59735e-09	1.05656	0.175929	0.178623
PRPF38B_1p13.3	2.59735e-09	1.05656	0.175929	0.178623
FNDC7_1p13.3	2.59735e-09	1.05656	0.175929	0.178623
STXBP3_1p13.3	2.59735e-09	1.11723	0.175929	0.186454
AKNAD1_1p13.3	2.59735e-09	1.06781	0.16699	0.186454
SPATA42_1p13.3	2.59735e-09	1.08061	0.16699	0.186454
GPSM2_1p13.3	2.59735e-09	1.08061	0.16699	0.186454
CLCC1_1p13.3	2.59735e-09	1.07985	0.16699	0.186454
WDR47_1p13.3	2.59735e-09	1.07985	0.16699	0.186454
TAF13_1p13.3	2.59735e-09	1.07985	0.16699	0.186454
TMEM167B_1p13.3	2.59735e-09	1.07985	0.16699	0.186454
SCARNA2_1p13.3	2.59735e-09	1.07985	0.16699	0.186454
C1orf194_1p13.3	2.59735e-09	1.07985	0.16699	0.186454
KIAA1324_1p13.3	2.59735e-09	1.04072	0.16699	0.178623
SARS_1p13.3	2.59735e-09	1.01483	0.16699	0.178623
CELSR2_1p13.3	2.59735e-09	1.06334	0.175929	0.178623
PSRC1_1p13.3	2.59735e-09	1.05748	0.16699	0.186454
MYBPHL_1p13.3	2.59735e-09	1.05748	0.16699	0.186454
SORT1_1p13.3	2.59735e-09	1.05748	0.16699	0.186454
PSMA5_1p13.3	2.59735e-09	1.05748	0.16699	0.186454
SYPL2_1p13.3	2.59735e-09	1.0591	0.16699	0.186454
ATXN7L2_1p13.3	2.59735e-09	1.0591	0.16699	0.186454
CYB561D1_1p13.3	2.59735e-09	1.0591	0.16699	0.186454
AMIGO1_1p13.3	2.59735e-09	1.0591	0.16699	0.186454
GPR61_1p13.3	2.59735e-09	1.0591	0.16699	0.186454
GNAI3_1p13.3	2.59735e-09	1.03204	0.150829	0.196795
RNU6V_1p13.3	2.59735e-09	1.0591	0.16699	0.186454
MIR197_1p13.3	2.59735e-09	1.03204	0.150829	0.196795
GNAT2_1p13.3	2.59735e-09	1.03204	0.150829	0.196795
AMPD2_1p13.3	2.59735e-09	1.03204	0.150829	0.196795
GSTM4_1p13.3	2.59735e-09	1.03204	0.150829	0.196795
GSTM2_1p13.3	2.59735e-09	1.03204	0.150829	0.196795
GSTM1_1p13.3	2.59735e-09	1.03204	0.150829	0.196795
GSTM5_1p13.3	2.59735e-09	1.03204	0.150829	0.196795
GSTM3_1p13.3	2.59735e-09	1.03204	0.150829	0.196795
EPS8L3_1p13.3	2.59735e-09	1.03204	0.150829	0.196795
CSF1_1p13.3	2.59735e-09	1.09392	0.137642	0.209595
AHCYL1_1p13.3	2.59735e-09	0.92074	0.214996	0.209595
STRIP1_1p13.3	2.59735e-09	1.01932	0.175929	0.209595
ALX3_1p13.3	2.59735e-09	1.10438	0.16699	0.219789
UBL4B_1p13.3	2.59735e-09	1.10472	0.16699	0.219789
SLC6A17_1p13.3	2.59735e-09	1.14782	0.16699	0.255766
KCNC4_1p13.3	2.59735e-09	1.22009	0.175929	0.243798
SNORA25|ENSG00000200536.1_1p13.3	2.59735e-09	1.26825	0.175929	0.255766
RBM15_1p13.3	2.59735e-09	1.21702	0.175929	0.243798
SLC16A4_1p13.3	2.59735e-09	1.29188	0.175929	0.255766
LAMTOR5_1p13.3	2.59735e-09	1.27392	0.175929	0.255766
PROK1_1p13.3	2.59735e-09	1.20105	0.175929	0.243798
CYMP_1p13.3	2.59735e-09	1.20105	0.175929	0.243798
KCNA10_1p13.3	2.59735e-09	1.25938	0.175929	0.255766
KCNA2_1p13.3	2.59735e-09	1.30245	0.175929	0.255766
KCNA3_1p13.3	2.59735e-09	1.30245	0.175929	0.255766
CD53_1p13.3	2.59735e-09	1.24199	0.175929	0.243798
LRIF1_1p13.3	2.59735e-09	1.27161	0.175929	0.243798
RNA5SP54_1p13.3	2.59735e-09	1.3218	0.189867	0.229935
DRAM2_1p13.3	2.59735e-09	1.30365	0.189867	0.243798
CEPT1_1p13.3	2.59735e-09	1.30365	0.189867	0.243798
DENND2D_1p13.3	2.59735e-09	1.30365	0.189867	0.243798
CHI3L2_1p13.3	2.59735e-09	1.30365	0.189867	0.243798
CHIAP2_1p13.2	2.59735e-09	1.28305	0.189867	0.255766
CHIA_1p13.2	2.59735e-09	1.44496	0.150829	0.299544
PIFO_1p13.2	2.59735e-09	1.44691	0.150829	0.299544
PGCP1_1p13.2	2.59735e-09	1.44691	0.150829	0.299544
OVGP1_1p13.2	2.59735e-09	1.44775	0.150829	0.299544
WDR77_1p13.2	2.59735e-09	1.61182	0.137642	0.316481
ATP5F1_1p13.2	2.59735e-09	1.61182	0.137642	0.316481
C1orf162_1p13.2	2.59735e-09	1.61182	0.137642	0.316481
ADORA3_1p13.2	2.59735e-09	1.61182	0.137642	0.316481
RAP1A_1p13.2	2.59735e-09	1.61182	0.137642	0.316481
FAM212B_1p13.2	2.59735e-09	1.61182	0.137642	0.316481
DDX20_1p13.2	2.59735e-09	1.61182	0.137642	0.316481
KCND3_1p13.2	2.59735e-09	1.50663	0.150829	0.299544
snoU13|ENSG00000239111.1_1p13.2	2.59735e-09	1.30405	0.150829	0.366268
snoU13|ENSG00000238761.1_1p13.2	2.59735e-09	1.15547	0.189867	0.34852
CTTNBP2NL_1p13.2	2.59735e-09	1.23943	0.16699	0.366268
WNT2B_1p13.2	2.59735e-09	1.23943	0.16699	0.366268
ST7L_1p13.2	2.59735e-09	1.11036	0.189867	0.33128
CAPZA1_1p13.2	2.59735e-09	1.11036	0.189867	0.33128
snoU13|ENSG00000238975.1_1p13.2	2.59735e-09	1.11036	0.189867	0.33128
MOV10_1p13.2	2.59735e-09	1.22734	0.175929	0.33128
RHOC_1p13.2	2.59735e-09	1.22734	0.175929	0.33128
PPM1J_1p13.2	2.59735e-09	1.22734	0.175929	0.33128
FAM19A3_1p13.2	2.59735e-09	1.22734	0.175929	0.33128
SLC16A1_1p13.2	2.59735e-09	1.30082	0.150829	0.366268
LRIG2_1p13.2	2.59735e-09	1.47167	0.137652	0.384442
MAGI3_1p13.2	2.59735e-09	1.4895	0.16699	0.384442
PHTF1_1p13.2	2.59735e-09	1.4895	0.16699	0.384442
RSBN1_1p13.2	2.59735e-09	1.65467	0.150829	0.398256
PTPN22_1p13.2	2.59735e-09	1.88317	0.137652	0.411434
BCL2L15_1p13.2	2.59735e-09	1.49404	0.16699	0.384442
AP4B1_1p13.2	2.59735e-09	1.49404	0.16699	0.384442
DCLRE1B_1p13.2	2.59735e-09	1.3533	0.16699	0.332699
HIPK1_1p13.2	2.59735e-09	1.3533	0.16699	0.332699
OLFML3_1p13.2	2.59735e-09	1.3533	0.16699	0.332699
SYT6_1p13.2	2.59735e-09	1.55453	0.150829	0.35055
TRIM33_1p13.2	2.59735e-09	1.40189	0.150829	0.301096
BCAS2_1p13.2	2.59735e-09	1.07765	0.22751	0.231782
DENND2C_1p13.2	2.59735e-09	1.07082	0.214996	0.231782
AMPD1_1p13.2	2.59735e-09	1.18187	0.175929	0.231782
RN7SL432P_1p13.2	2.59735e-09	1.18187	0.175929	0.231782
NRAS_1p13.2	2.59735e-09	1.18187	0.175929	0.231782
CSDE1_1p13.2	2.59735e-09	1.18187	0.175929	0.231782
SIKE1_1p13.2	2.59735e-09	1.14986	0.214996	0.231782
SYCP1_1p13.2	2.59735e-09	1.15036	0.214996	0.231782
TSHB_1p13.2	2.59735e-09	1.15207	0.214996	0.231782
TSPAN2_1p13.2	2.59735e-09	1.11624	0.214996	0.231782
NGF_1p13.2	2.59735e-09	1.36013	0.175929	0.257716
RN7SL420P_1p13.1	2.59735e-09	1.20807	0.214996	0.221196
SNORA42|ENSG00000207502.1_1p13.1	2.59735e-09	1.20807	0.214996	0.221196
VANGL1_1p13.1	2.59735e-09	1.43136	0.202499	0.273245
CASQ2_1p13.1	2.59735e-09	1.39672	0.188537	0.273245
NHLH2_1p13.1	2.59735e-09	1.27662	0.202499	0.257716
SLC22A15_1p13.1	2.59735e-09	1.25977	0.255889	0.257716
MAB21L3_1p13.1	2.59735e-09	1.25933	0.255889	0.257716
U3|ENSG00000221040.1_1p13.1	2.59735e-09	1.33473	0.214996	0.287097
ATP1A1_1p13.1	2.59735e-09	1.18316	0.226685	0.271573
ATP1A1OS_1p13.1	2.59735e-09	1.18316	0.226685	0.271573
CD58_1p13.1	2.59735e-09	1.23077	0.226685	0.256883
MIR548AC_1p13.1	2.59735e-09	1.23077	0.226685	0.256883
IGSF3_1p13.1	2.59735e-09	1.17061	0.226685	0.230909
MIR320B1_1p13.1	2.59735e-09	1.11892	0.226685	0.256883
C1orf137_1p13.1	2.59735e-09	1.11892	0.226685	0.256883
CD2_1p13.1	2.59735e-09	1.11933	0.226685	0.256883
PTGFRN_1p13.1	2.59735e-09	1.27138	0.214996	0.271573
RNA5SP55_1p13.1	2.59735e-09	1.27138	0.214996	0.271573
CD101_1p13.1	2.59735e-09	0.943938	0.269943	0.231782
TTF2_1p13.1	2.59735e-09	0.94361	0.269943	0.231782
MIR942_1p13.1	2.59735e-09	0.94361	0.269943	0.231782
TRIM45_1p13.1	2.59735e-09	0.94361	0.269943	0.231782
VTCN1_1p13.1	2.59735e-09	0.939287	0.286634	0.231782
MAN1A2_1p12	2.59735e-09	0.58706	0.3703	0.162936
FAM46C_1p12	2.59735e-09	0.61064	0.269943	0.133588
SNORA40|ENSG00000212266.1_1p12	2.59735e-09	0.577828	0.269943	0.144607
GDAP2_1p12	2.59735e-09	0.719366	0.302506	0.17871
WDR3_1p12	2.59735e-09	0.719366	0.302506	0.17871
SPAG17_1p12	2.59735e-09	0.714093	0.357435	0.17871
RNA5SP56_1p12	2.59735e-09	0.630237	0.284642	0.15651
TBX15_1p12	2.59735e-09	0.729018	0.239104	0.18666
WARS2_1p12	2.59735e-09	0.643276	0.29725	0.18666
snoU13|ENSG00000238679.1_1p12	2.59735e-09	0.713376	0.224342	0.259328
HAO2_1p12	2.59735e-09	0.818398	0.239053	0.26083
HSD3B2_1p12	2.59735e-09	0.767685	0.267514	0.22292
HSD3B1_1p12	2.59735e-09	0.749835	0.267514	0.22292
LINC00622_1p12	2.59735e-09	0.864217	0.223876	0.249395
ZNF697_1p12	2.59735e-09	0.850103	0.213453	0.311549
PHGDH_1p12	2.59735e-09	0.807997	0.25148	0.311549
HMGCS2_1p12	2.59735e-09	0.83996	0.25148	0.365374
REG4_1p12	2.59735e-09	0.83996	0.25148	0.365374
ADAM30_1p12	2.59735e-09	0.831469	0.25148	0.385287
NOTCH2_1p12	2.57692	0	1.40571	0.0270304
FAM72B_1p11.2	2.97625	0	1.4657	0.000103646
HIST2H2BA_1p11.2	2.97625	0	1.4657	0.000103646
FCGR1B_1p11.2	2.97625	0	1.4657	0.000103646
ANKRD20A12P_1q21.1	2.97625	0	1.4657	0.000103646
PPIAL4G_1q21.1	2.97625	0	1.4657	0.000103646
FAM72D_1q21.1	2.97625	0	1.4657	0.000103646
SRGAP2B_1q21.1	2.97625	0	1.4657	0.000103646
NBPF8_1q21.1	2.97625	0	1.4657	0.000103646
LINC00623_1q21.1	2.97625	0	1.4657	0.000103646
PPIAL4B_1q21.1	2.97625	0	1.4657	0.000103646
NBPF9_1q21.1	2.97625	0	1.4657	0.000103646
PDE4DIP_1q21.1	2.97625	0	1.4657	0.000103646
RN7SKP88_1q21.1	2.97625	0	1.4657	0.000103646
SEC22B_1q21.1	2.97625	0	1.4657	0.000103646
NOTCH2NL_1q21.1	2.97625	0	1.4657	0.000103646
NBPF10_1q21.1	2.97625	0	1.4657	0.000103646
HFE2_1q21.1	2.97625	0	1.4657	0.000103646
TXNIP_1q21.1	2.97625	0	1.4657	0.000103646
POLR3GL_1q21.1	2.97625	0	1.4657	0.000103646
ANKRD34A_1q21.1	2.97625	0	1.4657	0.000103646
LIX1L_1q21.1	2.97625	0	1.4657	0.000103646
RBM8A_1q21.1	2.97625	0	1.4657	0.000103646
GNRHR2_1q21.1	2.97625	0	1.4657	0.000103646
PEX11B_1q21.1	2.97625	0	1.4657	0.000103646
ITGA10_1q21.1	2.97625	0	1.4657	0.000103646
ANKRD35_1q21.1	2.97625	0	1.4657	0.000103646
PIAS3_1q21.1	2.97625	0	1.4657	0.000103646
NUDT17_1q21.1	2.97625	0	1.4657	0.000103646
POLR3C_1q21.1	2.97625	0	1.4657	0.000103646
RNF115_1q21.1	2.97625	0	1.4657	0.000103646
CD160_1q21.1	2.97625	0	1.4657	0.000103646
PDZK1_1q21.1	2.97625	0	1.4657	0.000103646
GPR89A_1q21.1	2.97625	0	1.4657	0.000103646
GPR89C_1q21.1	2.97625	0	1.4657	0.000103646
PDZK1P1_1q21.1	2.97625	0	1.4657	0.000103646
NBPF11_1q21.1	2.97625	0	1.4657	0.000103646
RNA5SP57_1q21.1	2.97625	0	1.4657	0.000103646
HYDIN2_1q21.1	2.97625	0	1.4657	0.000103646
NBPF12_1q21.1	2.97625	0	1.4657	0.000103646
PRKAB2_1q21.1	2.97625	0	1.4657	0.000103646
FMO5_1q21.1	2.97625	0	1.4657	0.000103646
CHD1L_1q21.1	2.97625	0	1.4657	0.000103646
LINC00624_1q21.1	2.97625	0	1.4657	0.000103646
BCL9_1q21.2	2.97625	0	1.4657	0.000103646
ACP6_1q21.2	2.97625	0	1.4657	0.000103646
RN7SL261P_1q21.2	2.97625	0	1.4657	0.000103646
GJA5_1q21.2	2.97625	0	1.4657	0.000103646
GJA8_1q21.2	2.97625	0	1.4657	0.000103646
GPR89B_1q21.2	2.97625	0	1.4657	0.000103646
NBPF24_1q21.2	2.97625	0	1.4657	0.000103646
RNA5SP58_1q21.2	2.97625	0	1.4657	0.000103646
PPIAL4A_1q21.2	2.97625	0	1.4657	0.000103646
NBPF14_1q21.2	2.97625	0	1.4657	0.000103646
PPIAL4D_1q21.2	2.97625	0	1.4657	0.000103646
NBPF20_1q21.2	2.97625	0	1.4657	0.000103646
NBPF15_1q21.2	2.97625	0	1.4657	0.000103646
NBPF16_1q21.2	2.97625	0	1.4657	0.000103646
RNA5SP59_1q21.2	2.97625	0	1.4657	0.000103646
FCGR1C_1q21.2	2.97625	0	1.4657	0.000103646
FAM72C_1q21.2	2.97625	0	1.4657	0.000103646
PPIAL4C_1q21.2	2.97625	0	1.4657	0.000103646
FCGR1A_1q21.2	2.97625	0	1.4657	0.000103646
HIST2H2BF_1q21.2	2.97625	0	1.4657	0.000103646
HIST2H3D_1q21.2	2.97625	0	1.4657	0.000103646
HIST2H4A_1q21.2	2.97625	0	1.4657	0.000103646
HIST2H3C_1q21.2	2.97625	0	1.4657	0.000103646
HIST2H2AA3_1q21.2	2.97625	0	1.4657	0.000103646
HIST2H2AA4_1q21.2	2.97625	0	1.4657	0.000103646
HIST2H3A_1q21.2	2.97625	0	1.4657	0.000103646
HIST2H4B_1q21.2	2.97625	0	1.4657	0.000103646
HIST2H2BE_1q21.2	2.97625	0	1.4657	0.000103646
HIST2H2AC_1q21.2	2.97625	0	1.4657	0.000103646
HIST2H2AB_1q21.2	2.97625	0	1.4657	0.000103646
BOLA1_1q21.2	2.97625	0	1.4657	0.000103646
SV2A_1q21.2	3.2332	0	1.4657	0.00298095
SF3B4_1q21.2	4.16214	0	1.31401	0.00185956
MTMR11_1q21.2	4.09848	0	1.27067	0.00476827
OTUD7B_1q21.2	4.17511	0	1.32855	0.00854077
VPS45_1q21.2	4.20377	0	1.32855	0.00854077
PLEKHO1_1q21.2	4.20377	0	1.32855	0.00854077
RN7SL480P_1q21.2	4.28833	0	1.32855	0.00854077
ANP32E_1q21.2	4.28833	0	1.32855	0.00854077
CA14_1q21.2	4.28833	0	1.32855	0.00854077
snoU13|ENSG00000238526.1_1q21.2	4.28833	0	1.32855	0.00854077
APH1A_1q21.2	4.34432	0	1.32855	0.00854077
C1orf54_1q21.2	4.34432	0	1.32855	0.00854077
C1orf51_1q21.2	4.34432	0	1.32855	0.00854077
MRPS21_1q21.2	4.34432	0	1.32855	0.00854077
PRPF3_1q21.2	4.2052	0	1.19884	0.0425538
RPRD2_1q21.3	4.57691	0	1.41919	0.00854077
TARS2_1q21.3	4.57691	0	1.41919	0.00854077
ECM1_1q21.3	4.57691	0	1.41919	0.00854077
LINC00568_1q21.3	4.57691	0	1.41919	0.00854077
ADAMTSL4_1q21.3	4.79959	0	1.59411	0.00854077
MIR4257_1q21.3	4.79959	0	1.59411	0.00854077
C1orf138_1q21.3	4.87258	0	1.59411	0.00854077
RN7SL473P_1q21.3	4.87258	0	1.59411	0.00854077
RN7SL600P_1q21.3	4.87258	0	1.59411	0.00854077
MCL1_1q21.3	4.87258	0	1.59411	0.00854077
SNORA40|ENSG00000253047.1_1q21.3	4.87258	0	1.59411	0.00854077
ENSA_1q21.3	4.87258	0	1.59411	0.00854077
GOLPH3L_1q21.3	4.91194	0	1.53151	0.00854077
HORMAD1_1q21.3	4.91997	0	1.47498	0.00854077
CTSS_1q21.3	4.71591	0	1.34206	0.0318135
CTSK_1q21.3	4.77227	0	1.38181	0.0318135
ARNT_1q21.3	4.51696	0	1.34206	0.0425538
SETDB1_1q21.3	4.51872	0	1.34206	0.0425538
CERS2_1q21.3	4.54516	0	1.34206	0.0425538
ANXA9_1q21.3	4.52307	0	1.34206	0.0425538
FAM63A_1q21.3	4.61315	0	1.34206	0.0425538
PRUNE_1q21.3	4.61315	0	1.34206	0.0425538
BNIPL_1q21.3	4.61315	0	1.34206	0.0425538
C1orf56_1q21.3	4.61315	0	1.34206	0.0425538
CDC42SE1_1q21.3	4.61315	0	1.34206	0.0425538
MLLT11_1q21.3	4.69611	0	1.34206	0.00854077
GABPB2_1q21.3	4.69611	0	1.34206	0.00854077
SEMA6C_1q21.3	4.58174	0	1.22035	0.00854077
TNFAIP8L2_1q21.3	4.57771	0	1.22035	0.00854077
SCNM1_1q21.3	4.57771	0	1.22035	0.00854077
LYSMD1_1q21.3	4.57771	0	1.22035	0.00854077
TMOD4_1q21.3	4.57771	0	1.22035	0.00854077
VPS72_1q21.3	4.57771	0	1.22035	0.00854077
PIP5K1A_1q21.3	4.54391	0	1.13126	0.0122375
PSMD4_1q21.3	4.54386	0	1.13126	0.0122375
ZNF687_1q21.3	4.55032	0	1.13126	0.0182915
PI4KB_1q21.3	4.54777	0	1.13126	0.0182915
RN7SL444P_1q21.3	4.54777	0	1.13126	0.0182915
RFX5_1q21.3	4.57576	0	1.13126	0.0182915
SELENBP1_1q21.3	4.63105	0	1.13126	0.0182915
PSMB4_1q21.3	4.63105	0	1.13126	0.0182915
POGZ_1q21.3	4.60361	0	1.13126	0.0182915
RNY4P25_1q21.3	4.60361	0	1.13126	0.0182915
CGN_1q21.3	4.95517	0	1.31401	0.0182915
SNORA44_1q21.3	4.95517	0	1.31401	0.0182915
TUFT1_1q21.3	4.95777	0	1.31401	0.0182915
MIR554_1q21.3	4.75655	0	1.1729	0.0182915
SNX27_1q21.3	4.76075	0	1.1729	0.0182915
CELF3_1q21.3	4.73704	0	1.1729	0.0182915
RIIAD1_1q21.3	4.73704	0	1.1729	0.0182915
MRPL9_1q21.3	4.68216	0	1.1729	0.0182915
OAZ3_1q21.3	4.68216	0	1.1729	0.0182915
TDRKH_1q21.3	4.88167	0	1.31401	0.0182915
LINGO4_1q21.3	4.88167	0	1.31401	0.0182915
RORC_1q21.3	4.88167	0	1.31401	0.0182915
C2CD4D_1q21.3	4.88167	0	1.31401	0.0182915
THEM5_1q21.3	4.88167	0	1.31401	0.0182915
THEM4_1q21.3	4.70994	0	1.31401	0.0182915
S100A10_1q21.3	4.70994	0	1.31401	0.0182915
NBPF18P_1q21.3	4.70994	0	1.31401	0.0182915
S100A11_1q21.3	4.73645	0	1.31401	0.0182915
TCHHL1_1q21.3	4.73645	0	1.31401	0.0182915
TCHH_1q21.3	4.73645	0	1.31401	0.0182915
RPTN_1q21.3	4.73645	0	1.31401	0.0182915
HRNR_1q21.3	4.86673	0	1.31401	0.0182915
FLG_1q21.3	4.86673	0	1.31401	0.0182915
FLG2_1q21.3	4.86886	0	1.31401	0.0182915
CRNN_1q21.3	4.94466	0	1.31401	0.0182915
LCE5A_1q21.3	4.94466	0	1.31401	0.0182915
CRCT1_1q21.3	4.94466	0	1.31401	0.0182915
LCE3E_1q21.3	4.92018	0	1.31401	0.0182915
LCE3D_1q21.3	4.92018	0	1.31401	0.0182915
LCE3C_1q21.3	4.92018	0	1.31401	0.0182915
LCE3B_1q21.3	4.92018	0	1.31401	0.0182915
LCE3A_1q21.3	4.92018	0	1.31401	0.0182915
LINC00302_1q21.3	4.9042	0	1.31401	0.0182915
LCE2D_1q21.3	4.9042	0	1.31401	0.0182915
LCE2B_1q21.3	5.2774	0	1.44711	0.0182915
LCE2C_1q21.3	5.2774	0	1.44711	0.0182915
LCE2A_1q21.3	5.2774	0	1.44711	0.0182915
LCE4A_1q21.3	5.2774	0	1.44711	0.0182915
C1orf68_1q21.3	5.2774	0	1.44711	0.0182915
KPRP_1q21.3	5.03713	0	1.31401	0.0182915
LCE1F_1q21.3	4.98546	0	1.31401	0.0182915
LCE1E_1q21.3	5.22552	0	1.44711	0.0182915
LCE1D_1q21.3	5.22552	0	1.44711	0.0182915
LCE1C_1q21.3	5.22552	0	1.44711	0.0182915
LCE1B_1q21.3	5.22552	0	1.44711	0.0182915
LCE1A_1q21.3	5.20404	0	1.44711	0.0182915
LCE6A_1q21.3	5.20404	0	1.44711	0.0182915
SMCP_1q21.3	5.13697	0	1.47498	0.0182915
IVL_1q21.3	5.08991	0	1.53151	0.0182915
SPRR4_1q21.3	5.09172	0	1.53151	0.0182915
SPRR1A_1q21.3	4.94466	0	1.47498	0.0182915
SPRR3_1q21.3	4.7045	0	1.47498	0.0182915
SNORA31|ENSG00000252920.1_1q21.3	4.7045	0	1.47498	0.0182915
SPRR1B_1q21.3	4.97019	0	1.44711	0.0241768
SPRR2D_1q21.3	4.97019	0	1.44711	0.0241768
SPRR2A_1q21.3	5.1271	0	1.40152	0.0241768
SPRR2B_1q21.3	5.00466	0	1.40152	0.0241768
SPRR2E_1q21.3	5.1271	0	1.40152	0.0241768
SPRR2F_1q21.3	5.1271	0	1.40152	0.0241768
SPRR2G_1q21.3	5.11707	0	1.40152	0.0241768
LELP1_1q21.3	5.11902	0	1.40152	0.0241768
PRR9_1q21.3	4.94466	0	1.40152	0.0241768
LOR_1q21.3	4.94466	0	1.40152	0.0241768
PGLYRP3_1q21.3	4.92205	0	1.44711	0.0182915
PGLYRP4_1q21.3	4.92205	0	1.44711	0.0182915
S100A9_1q21.3	4.92205	0	1.44711	0.0182915
S100A12_1q21.3	4.92205	0	1.44711	0.0182915
S100A8_1q21.3	4.92205	0	1.44711	0.0182915
S100A7A_1q21.3	5.29753	0	1.359	0.0182915
S100A7L2_1q21.3	5.10823	0	1.32855	0.0182915
S100A7_1q21.3	5.10823	0	1.32855	0.0182915
RN7SL44P_1q21.3	5.11981	0	1.32855	0.0182915
S100A6_1q21.3	5.0254	0	1.29172	0.0182915
S100A5_1q21.3	5.0254	0	1.29172	0.0182915
S100A4_1q21.3	5.0254	0	1.29172	0.0182915
S100A3_1q21.3	5.0254	0	1.29172	0.0182915
S100A2_1q21.3	5.14524	0	1.29172	0.0182915
S100A16_1q21.3	5.14524	0	1.29172	0.0182915
S100A14_1q21.3	5.14524	0	1.29172	0.0182915
S100A13_1q21.3	5.1933	0	1.24936	0.0241768
S100A1_1q21.3	5.1933	0	1.24936	0.0241768
CHTOP_1q21.3	5.1933	0	1.24936	0.0241768
SNAPIN_1q21.3	5.182	0	1.24936	0.0241768
ILF2_1q21.3	5.182	0	1.24936	0.0241768
NPR1_1q21.3	5.15218	0	1.24936	0.0241768
RN7SL372P_1q21.3	4.97383	0	1.29172	0.0241768
INTS3_1q21.3	4.97383	0	1.29172	0.0241768
snoU13|ENSG00000238511.1_1q21.3	4.97383	0	1.29172	0.0241768
SLC27A3_1q21.3	4.97383	0	1.29172	0.0241768
GATAD2B_1q21.3	4.84037	0	1.29172	0.0241768
DENND4B_1q21.3	4.84037	0	1.29172	0.0241768
CRTC2_1q21.3	4.84037	0	1.29172	0.0241768
SLC39A1_1q21.3	5.0254	0	1.32855	0.0241768
CREB3L4_1q21.3	5.0254	0	1.32855	0.0241768
JTB_1q21.3	5.0254	0	1.32855	0.0241768
RAB13_1q21.3	5.0254	0	1.32855	0.0241768
RPS27_1q21.3	5.0254	0	1.32855	0.0241768
NUP210L_1q21.3	5.0254	0	1.32855	0.0241768
U3|ENSG00000252669.1_1q21.3	5.0254	0	1.32855	0.0241768
MIR5698_1q21.3	5.10935	0	1.32855	0.0241768
TPM3_1q21.3	5.0254	0	1.1943	0.0241768
RN7SL431P_1q21.3	5.0254	0	1.1943	0.0241768
MIR190B_1q21.3	5.0254	0	1.1943	0.0241768
C1orf189_1q21.3	4.84037	0	1.15009	0.0241768
C1orf43_1q21.3	4.86617	0	1.15009	0.0241768
UBAP2L_1q21.3	4.81447	0	1.10653	0.0241768
SNORA58|ENSG00000201129.1_1q21.3	4.81447	0	1.10653	0.0241768
HAX1_1q21.3	4.81447	0	1.10653	0.0241768
SNORD59|ENSG00000252682.1_1q21.3	4.81447	0	1.10653	0.0241768
AQP10_1q21.3	4.60574	0	1.10653	0.0241768
ATP8B2_1q21.3	4.60574	0	1.10653	0.0241768
IL6R_1q21.3	4.57088	0	1.10653	0.0241768
SHE_1q21.3	4.57088	0	1.10653	0.0241768
TDRD10_1q21.3	4.57088	0	1.10653	0.0241768
UBE2Q1_1q21.3	4.57088	0	1.10653	0.0241768
CHRNB2_1q21.3	4.57088	0	1.10653	0.0241768
ADAR_1q21.3	4.57279	0	1.10653	0.0241768
KCNN3_1q21.3	4.56263	0	1.10653	0.0241768
PMVK_1q21.3	4.45086	0	1.10653	0.0241768
PBXIP1_1q21.3	4.3303	0	1.10653	0.0241768
PYGO2_1q21.3	4.3303	0	1.10653	0.0241768
SHC1_1q21.3	4.3303	0	1.10653	0.0241768
CKS1B|ENSG00000173207.8_1q21.3	4.3303	0	1.10653	0.0241768
MIR4258_1q21.3	4.3303	0	1.10653	0.0241768
FLAD1_1q21.3	4.3303	0	1.10653	0.0241768
LENEP_1q21.3	4.3303	0	1.10653	0.0241768
ZBTB7B_1q21.3	4.39947	0	1.10653	0.0241768
DCST2_1q21.3	4.40999	0	1.10653	0.0241768
DCST1_1q22	4.40999	0	1.10653	0.0241768
ADAM15_1q22	4.33132	0	1.15009	0.0241768
EFNA4_1q22	4.33132	0	1.15009	0.0241768
EFNA3_1q22	4.33132	0	1.15009	0.0241768
EFNA1_1q22	4.12603	0	1.15009	0.0241768
SLC50A1_1q22	4.10705	0	1.15009	0.0241768
DPM3_1q22	4.10705	0	1.15009	0.0241768
KRTCAP2_1q22	4.14451	0	1.15009	0.0241768
TRIM46_1q22	4.14451	0	1.15009	0.0241768
MUC1_1q22	4.14451	0	1.15009	0.0241768
MIR92B_1q22	4.14451	0	1.15009	0.0241768
THBS3_1q22	4.14451	0	1.15009	0.0241768
MTX1_1q22	4.14451	0	1.15009	0.0241768
GBAP1_1q22	4.14451	0	1.15009	0.0241768
GBA_1q22	4.14451	0	1.15009	0.0241768
FAM189B_1q22	4.14451	0	1.15009	0.0241768
SCAMP3_1q22	4.14451	0	1.15009	0.0241768
CLK2_1q22	4.14451	0	1.15009	0.0241768
HCN3_1q22	4.14451	0	1.15009	0.0241768
PKLR_1q22	4.12217	0	1.15009	0.0241768
FDPS_1q22	4.12217	0	1.15009	0.0241768
RUSC1_1q22	4.12217	0	1.15009	0.0241768
ASH1L_1q22	4.09999	0	1.10653	0.0241768
MIR555_1q22	4.12217	0	1.15009	0.0241768
snoU13|ENSG00000238805.1_1q22	4.27663	0	1.10653	0.0241768
MSTO1_1q22	3.84661	0	1.1943	0.0241768
YY1AP1_1q22	3.67764	0	1.09191	0.0241768
DAP3_1q22	3.67764	0	1.09191	0.0241768
GON4L_1q22	3.98625	0	1.22407	0.0241768
SYT11_1q22	3.92231	0	1.27067	0.0182915
RIT1_1q22	3.82953	0	1.22407	0.0182915
KIAA0907_1q22	3.86483	0	1.22407	0.0182915
SNORA42|ENSG00000207475.1_1q22	3.86483	0	1.22407	0.0182915
SCARNA4|ENSG00000252808.1_1q22	3.86483	0	1.22407	0.0182915
RXFP4_1q22	3.86483	0	1.22407	0.0182915
ARHGEF2_1q22	3.95887	0	1.27067	0.0182915
SSR2_1q22	3.95887	0	1.27067	0.0182915
UBQLN4_1q22	3.58605	0	1.13126	0.0182915
LAMTOR2_1q22	3.58605	0	1.13126	0.0182915
RAB25_1q22	3.58605	0	1.13126	0.0182915
MEX3A_1q22	3.92327	0	1.27067	0.0182915
LMNA_1q22	3.8588	0	1.27067	0.0122375
SEMA4A_1q22	3.89671	0	1.31401	0.0122375
SNORA26|ENSG00000252236.1_1q22	3.89671	0	1.31401	0.0122375
SLC25A44_1q22	3.92053	0	1.31401	0.0122375
PMF1_1q22	3.90172	0	1.31401	0.0122375
BGLAP_1q22	3.90121	0	1.31401	0.0182915
PAQR6_1q22	3.90121	0	1.31401	0.0182915
SMG5_1q22	3.90121	0	1.31401	0.0182915
TMEM79_1q22	3.90121	0	1.31401	0.0182915
C1orf85_1q22	3.90121	0	1.31401	0.0182915
VHLL_1q22	3.90121	0	1.31401	0.0182915
CCT3_1q22	3.90121	0	1.31401	0.0182915
TSACC_1q22	3.90121	0	1.31401	0.0182915
RHBG_1q22	3.90121	0	1.31401	0.0182915
C1orf61_1q22	3.69514	0	1.1729	0.0182915
MEF2D_1q22	3.49291	0	1.03473	0.0182915
IQGAP3_1q22	3.40717	0	1.03473	0.0182915
snoU13|ENSG00000238843.1_1q22	3.40717	0	1.03473	0.0182915
TTC24_1q23.1	3.40717	0	1.03473	0.0182915
APOA1BP_1q23.1	3.39566	0	1.03473	0.0182915
GPATCH4_1q23.1	3.39566	0	1.03473	0.0182915
HAPLN2_1q23.1	3.42102	0	1.03473	0.0182915
BCAN_1q23.1	3.28665	0	1.07193	0.0182915
NES_1q23.1	3.28641	0	1.10996	0.0182915
CRABP2_1q23.1	2.97625	0	0.989008	0.0678177
ISG20L2_1q23.1	2.97625	0	0.989008	0.0678177
RRNAD1_1q23.1	2.65924	0	0.882325	0.154229
MRPL24_1q23.1	2.65924	0	0.882325	0.154229
HDGF_1q23.1	2.72985	0	0.882325	0.154229
PRCC_1q23.1	2.77612	0	0.851837	0.154229
SH2D2A_1q23.1	2.77612	0	0.851837	0.154229
NTRK1_1q23.1	2.77542	0	0.851837	0.154229
INSRR_1q23.1	2.77612	0	0.851837	0.154229
PEAR1_1q23.1	2.91278	0	0.962679	0.0678177
LRRC71_1q23.1	2.91278	0	0.962679	0.0678177
ARHGEF11_1q23.1	2.91412	0	0.962679	0.0678177
MIR765_1q23.1	2.91278	0	0.962679	0.0678177
RN7SL612P_1q23.1	2.91278	0	0.962679	0.0678177
ETV3L_1q23.1	2.86907	0	0.989008	0.0678177
ETV3_1q23.1	2.86907	0	0.989008	0.0678177
FCRL5_1q23.1	2.87512	0	1.02118	0.0548997
FCRL4_1q23.1	2.87512	0	1.02118	0.0548997
FCRL3_1q23.1	2.71717	0	1.06188	0.0548997
FCRL2_1q23.1	2.44666	0	0.951243	0.0548997
FCRL1_1q23.1	2.44572	0	0.951243	0.0548997
CD5L_1q23.1	2.09047	0	0.841686	0.124491
KIRREL_1q23.1	2.24537	0	0.779649	0.154229
CD1D_1q23.1	2.21981	0	0.951243	0.154229
CD1A_1q23.1	2.39739	0	1.06188	0.124491
CD1C_1q23.1	2.40891	0	1.06188	0.0548997
CD1B_1q23.1	2.40891	0	1.06188	0.0548997
CD1E_1q23.1	2.40891	0	1.06188	0.0548997
OR10T2_1q23.1	2.43664	0	1.06188	0.0548997
OR10K2_1q23.1	2.43664	0	1.06188	0.0548997
OR10K1_1q23.1	2.44946	0	1.06188	0.0548997
OR10R2_1q23.1	2.44946	0	1.06188	0.0548997
OR6Y1_1q23.1	2.53848	0	1.09812	0.0425538
OR6P1_1q23.1	2.53848	0	1.09812	0.0425538
OR10X1_1q23.1	2.53848	0	1.09812	0.0425538
OR10Z1_1q23.1	2.6817	0	1.19884	0.0548997
SPTA1_1q23.1	2.6817	0	1.19884	0.0548997
OR6K2_1q23.1	2.63991	0	1.19884	0.0548997
OR6K3_1q23.1	2.4664	0	1.06188	0.0548997
OR6K6_1q23.1	2.4664	0	1.06188	0.0548997
OR6N1_1q23.1	2.41013	0	1.06188	0.0548997
OR6N2_1q23.1	2.41013	0	1.06188	0.0548997
MNDA_1q23.1	2.41013	0	1.06188	0.0548997
PYHIN1_1q23.1	2.41013	0	1.06188	0.0548997
IFI16_1q23.1	2.75758	0	1.19884	0.0122375
AIM2_1q23.1	2.79231	0	1.15187	0.00854077
CADM3_1q23.2	2.67874	0	1.15187	0.0122375
RNA5SP60_1q23.2	2.6213	0	1.19884	0.0122375
DARC_1q23.2	2.67969	0	1.15187	0.0122375
FCER1A_1q23.2	2.71233	0	1.15187	0.0122375
OR10J3_1q23.2	2.71233	0	1.15187	0.0122375
OR10J4_1q23.2	2.8608	0	1.19884	0.0122375
OR10J1_1q23.2	2.8608	0	1.19884	0.0122375
OR10J5_1q23.2	2.82945	0	1.06188	0.0122375
APCS_1q23.2	2.82945	0	1.06188	0.0122375
CRP_1q23.2	3.0182	0	1.06188	0.0122375
DUSP23_1q23.2	3.0182	0	1.06188	0.0122375
FCRL6_1q23.2	2.74817	0	1.06188	0.0122375
SLAMF8_1q23.2	2.7097	0	1.06188	0.0122375
C1orf204_1q23.2	2.7097	0	1.06188	0.0122375
SNORD64|ENSG00000212161.1_1q23.2	2.7097	0	1.06188	0.0122375
VSIG8_1q23.2	2.7097	0	1.06188	0.0122375
CCDC19_1q23.2	2.66774	0	1.06188	0.0122375
TAGLN2_1q23.2	2.66774	0	1.06188	0.0122375
IGSF9_1q23.2	2.66774	0	1.06188	0.0122375
SLAMF9_1q23.2	2.66774	0	1.06188	0.0122375
PIGM_1q23.2	2.69512	0	1.06188	0.0122375
KCNJ10_1q23.2	2.69512	0	1.06188	0.0122375
KCNJ9_1q23.2	2.69512	0	1.06188	0.0122375
IGSF8_1q23.2	2.69512	0	1.06188	0.0122375
ATP1A2_1q23.2	2.69512	0	1.06188	0.0122375
ATP1A4_1q23.2	2.58677	0	0.962679	0.0122375
CASQ1_1q23.2	2.58677	0	0.962679	0.0122375
PEA15_1q23.2	2.54876	0	0.962679	0.0122375
DCAF8_1q23.2	2.59169	0	0.926182	0.0122375
PEX19_1q23.2	2.78836	0	0.962679	0.0122375
COPA_1q23.2	2.76775	0	0.962679	0.0122375
NCSTN_1q23.2	2.93994	0	0.989008	0.00854077
NHLH1_1q23.2	2.93994	0	0.989008	0.00854077
VANGL2_1q23.2	2.93994	0	0.989008	0.00854077
SLAMF6_1q23.2	2.93627	0	0.989008	0.00854077
CD84_1q23.3	2.97625	0	0.962679	0.0122375
SLAMF1_1q23.3	2.97625	0	0.962679	0.0122375
CD48_1q23.3	2.97625	0	0.962679	0.0122375
SLAMF7_1q23.3	2.97625	0	0.962679	0.0122375
LY9_1q23.3	2.93624	0	0.989008	0.0122375
CD244_1q23.3	2.66152	0	0.962679	0.0182915
ITLN1_1q23.3	2.66152	0	0.962679	0.0182915
ITLN2_1q23.3	2.66152	0	0.962679	0.0182915
F11R_1q23.3	2.76318	0	0.926182	0.0182915
TSTD1_1q23.3	2.76318	0	0.926182	0.0182915
USF1_1q23.3	2.76318	0	0.926182	0.0182915
ARHGAP30_1q23.3	2.76318	0	0.926182	0.0182915
PVRL4_1q23.3	2.76318	0	0.926182	0.0182915
KLHDC9_1q23.3	2.76318	0	0.926182	0.0182915
PFDN2_1q23.3	2.76318	0	0.926182	0.0182915
NIT1_1q23.3	2.75639	0	0.926182	0.0182915
DEDD_1q23.3	2.75639	0	0.926182	0.0182915
ACA64|ENSG00000238934.1_1q23.3	2.75639	0	0.926182	0.0182915
UFC1_1q23.3	2.75639	0	0.926182	0.0182915
USP21_1q23.3	2.75639	0	0.926182	0.0182915
PPOX_1q23.3	2.75639	0	0.926182	0.0182915
B4GALT3_1q23.3	2.75639	0	0.926182	0.0182915
ADAMTS4_1q23.3	2.75639	0	0.926182	0.0182915
NDUFS2_1q23.3	2.75639	0	0.926182	0.0182915
FCER1G_1q23.3	2.41823	0	0.819878	0.0678177
APOA2_1q23.3	2.41823	0	0.819878	0.0678177
TOMM40L_1q23.3	2.41823	0	0.819878	0.0678177
MIR5187_1q23.3	2.41823	0	0.819878	0.0678177
NR1I3_1q23.3	2.41823	0	0.819878	0.0678177
PCP4L1_1q23.3	2.41823	0	0.819878	0.0678177
MPZ_1q23.3	2.41823	0	0.819878	0.0678177
SDHC_1q23.3	2.66597	0	0.926182	0.0182915
C1orf192_1q23.3	2.66597	0	0.926182	0.0182915
FCGR2A_1q23.3	2.67837	0	0.926182	0.0182915
HSPA6_1q23.3	2.67837	0	0.926182	0.0182915
FCGR3A_1q23.3	2.67837	0	0.926182	0.0182915
FCGR2B_1q23.3	2.67837	0	0.926182	0.0182915
FCGR2C_1q23.3	2.67837	0	0.926182	0.0182915
FCGR3B_1q23.3	2.67837	0	0.926182	0.0182915
RPL31P11_1q23.3	2.67837	0	0.926182	0.0182915
FCRLA_1q23.3	2.67837	0	0.926182	0.0182915
FCRLB_1q23.3	2.67837	0	0.926182	0.0182915
RN7SL466P_1q23.3	2.67837	0	0.926182	0.0182915
DUSP12_1q23.3	2.67837	0	0.926182	0.0182915
ATF6_1q23.3	2.66608	0	0.926182	0.0182915
OLFML2B_1q23.3	2.43253	0	0.989008	0.0182915
NOS1AP_1q23.3	2.70111	0	0.962679	0.0182915
MIR4654_1q23.3	2.57962	0	0.989008	0.0182915
RNA5SP61_1q23.3	2.5619	0	0.962679	0.0182915
MIR556_1q23.3	2.5619	0	0.962679	0.0182915
C1orf226_1q23.3	2.39156	0	0.962679	0.0182915
C1orf111_1q23.3	2.39156	0	0.962679	0.0182915
SH2D1B_1q23.3	2.39156	0	0.962679	0.0182915
UHMK1_1q23.3	2.24708	0	0.851837	0.0182915
UAP1_1q23.3	2.21981	0	0.851837	0.0122375
DDR2_1q23.3	2.33351	0	0.882325	0.0122375
RN7SL861P_1q23.3	2.33351	0	0.882325	0.0122375
HSD17B7_1q23.3	2.12874	0	0.779649	0.0122375
C1orf110_1q23.3	2.11384	0	0.754048	0.0122375
RGS4_1q23.3	2.09031	0	0.754048	0.0122375
RGS5_1q23.3	2.27425	0	0.851837	0.0122375
NUF2_1q23.3	2.34533	0	0.882325	0.0122375
SNORD112|ENSG00000252740.1_1q23.3	2.29412	0	0.910667	0.00854077
RNA5SP62_1q23.3	2.51691	0	1.02118	0
RNA5SP63_1q23.3	2.23711	0	0.882325	0
U3|ENSG00000212538.1_1q23.3	2.02517	0	0.808166	0
PBX1_1q23.3	1.85164	0	0.714769	0
SNORD112|ENSG00000252359.1_1q23.3	1.66894	0	0.625508	0
LMX1A_1q23.3	1.70493	0	0.594645	0
RXRG_1q23.3	2.00824	0	0.625508	0
LRRC52_1q24.1	1.9922	0	0.625508	0
MGST3_1q24.1	1.96174	0	0.625508	0
ALDH9A1_1q24.1	1.95643	0	0.625508	0
TMCO1_1q24.1	1.96227	0	0.625508	0
UCK2_1q24.1	1.95302	0	0.625508	0
RNA5SP64_1q24.1	1.60743	0	0.55508	0.00854077
FAM78B_1q24.1	1.73198	0	0.651827	0.00854077
MIR921_1q24.1	1.73198	0	0.651827	0.00854077
FMO9P_1q24.1	1.56421	0	0.55508	0.00476827
POGK_1q24.1	1.53561	0	0.588044	0.00185956
TADA1_1q24.1	1.53823	0	0.588044	0.00185956
ILDR2_1q24.1	1.57655	0	0.618067	0.00185956
MAEL_1q24.1	1.59076	0	0.618067	0.00185956
RNA5SP65_1q24.1	1.59076	0	0.618067	0.00185956
snoU13|ENSG00000238325.1_1q24.1	1.499	0	0.618067	0.00185956
GPA33_1q24.1	1.499	0	0.618067	0.00185956
DUSP27_1q24.1	1.499	0	0.618067	0.00185956
POU2F1_1q24.1	1.86853	0	0.705618	0.00185956
CD247_1q24.2	1.89576	0	0.68144	0.00476827
CREG1_1q24.2	1.8949	0	0.68144	0.00476827
RCSD1_1q24.2	1.89096	0	0.68144	0.00476827
MPZL1_1q24.2	1.86082	0	0.705618	0.00185956
ADCY10_1q24.2	1.80684	0	0.705618	0.00185956
MPC2_1q24.2	1.77734	0	0.705618	0.00185956
DCAF6_1q24.2	1.90573	0	0.798772	0.00185956
MIR1255B2_1q24.2	1.85517	0	0.705618	0.00185956
GPR161_1q24.2	1.90567	0	0.798772	0.00476827
TIPRL_1q24.2	2.05932	0	0.905985	0
SFT2D2_1q24.2	2.01773	0	0.905985	0
ANKRD36BP1_1q24.2	2.01773	0	0.905985	0
TBX19_1q24.2	2.01773	0	0.905985	0
MIR557_1q24.2	1.90008	0	0.905985	0
XCL2_1q24.2	2.04558	0	1.01382	0
XCL1_1q24.2	1.81764	0	0.905985	0
DPT_1q24.2	1.85151	0	0.905985	0
LINC00626_1q24.2	1.85151	0	0.905985	0
LINC00970_1q24.2	1.75327	0	0.905985	0
RNA5SP66_1q24.2	1.84466	0	0.905985	0
ATP1B1_1q24.2	1.84466	0	0.905985	0
NME7_1q24.2	1.86278	0	0.937436	0
BLZF1_1q24.2	1.80557	0	0.905985	0
CCDC181_1q24.2	1.80557	0	0.905985	0
SLC19A2_1q24.2	1.80557	0	0.905985	0
F5_1q24.2	1.83417	0	0.905985	0
SELP_1q24.2	1.95643	0	1.01382	0
C1orf112_1q24.2	2.18106	0	1.13787	0
SELL_1q24.2	2.01773	0	1.01382	0
SELE_1q24.2	2.18106	0	1.13787	0
METTL18_1q24.2	2.12059	0	1.13787	0
SCYL3_1q24.2	2.12059	0	1.13787	0
RN7SL333P_1q24.2	2.12059	0	1.13787	0
KIFAP3_1q24.2	2.12059	0	1.13787	0
RN7SL269P_1q24.2	2.12059	0	1.13787	0
METTL11B_1q24.2	2.04412	0	1.13787	0
GORAB_1q24.2	1.99189	0	1.01382	0
PRRX1_1q24.2	1.75578	0	0.905985	0
MROH9_1q24.3	1.70493	0	0.937436	0
FMO3_1q24.3	1.70493	0	0.937436	0
MIR1295A_1q24.3	1.70493	0	0.937436	0
FMO6P_1q24.3	1.70493	0	0.937436	0
FMO2_1q24.3	1.70493	0	0.937436	0
FMO1_1q24.3	1.94916	0	1.04426	0
FMO4_1q24.3	1.9462	0	1.04426	0
snoU13|ENSG00000238859.1_1q24.3	1.9462	0	1.04426	0
PRRC2C_1q24.3	1.94948	0	1.04426	0
RN7SL425P_1q24.3	1.9462	0	1.04426	0
MYOC_1q24.3	1.94948	0	1.04426	0
VAMP4_1q24.3	1.91839	0	1.04426	0
SCARNA20|ENSG00000253060.1_1q24.3	1.91839	0	1.04426	0
METTL13_1q24.3	1.80361	0	0.937436	0.00476827
DNM3_1q24.3	2.11384	0	1.01382	0
MIR214_1q24.3	1.87499	0	0.905985	0.00854077
DNM3OS_1q24.3	1.87499	0	0.905985	0.00854077
MIR199A2_1q24.3	1.87499	0	0.905985	0.00854077
SNORD112|ENSG00000252354.1_1q24.3	1.87485	0	0.905985	0.00854077
PIGC_1q24.3	2.1131	0	1.01382	0
C1orf105_1q24.3	1.89135	0	0.905985	0.00854077
SUCO_1q24.3	1.89499	0	0.905985	0.00854077
FASLG_1q24.3	1.89499	0	0.905985	0.00854077
TNFSF18_1q25.1	1.89499	0	0.905985	0.00854077
TNFSF4_1q25.1	1.89499	0	0.905985	0.00854077
snoU13|ENSG00000251817.1_1q25.1	1.89499	0	0.905985	0.00854077
PRDX6_1q25.1	1.89617	0	0.905985	0.00854077
SLC9C2_1q25.1	1.89617	0	0.905985	0.00854077
ANKRD45_1q25.1	1.89617	0	0.905985	0.00854077
snoU13|ENSG00000238430.1_1q25.1	1.89617	0	0.905985	0.00854077
KLHL20_1q25.1	1.89617	0	0.905985	0.00854077
RN7SKP160_1q25.1	1.89617	0	0.905985	0.00854077
CENPL_1q25.1	1.89617	0	0.905985	0.00854077
DARS2_1q25.1	1.90704	0	0.905985	0.00854077
GAS5_1q25.1	1.79631	0	0.937436	0.00476827
SNORD78|ENSG00000208317.1_1q25.1	1.79631	0	0.937436	0.00476827
ZBTB37_1q25.1	1.79631	0	0.937436	0.00476827
SERPINC1_1q25.1	1.79631	0	0.937436	0.00476827
RNA5SP67_1q25.1	1.79631	0	0.937436	0.00476827
RC3H1_1q25.1	1.79631	0	0.937436	0.00476827
RNA5SP68_1q25.1	1.79631	0	0.937436	0.00476827
RABGAP1L_1q25.1	2.39539	0	0.977939	0.0425538
snoU13|ENSG00000238872.1_1q25.1	1.78777	0	0.937436	0.00476827
GPR52_1q25.1	1.96147	0	0.905985	0.00854077
CACYBP_1q25.1	2.39204	0	1.04426	0.0122375
MRPS14_1q25.1	2.39204	0	1.04426	0.0122375
TNN_1q25.1	2.42005	0	1.01382	0.0122375
KIAA0040_1q25.1	2.42005	0	1.01382	0.0122375
TNR_1q25.1	2.00015	0	0.831205	0.0425538
RFWD2_1q25.1	1.32199	0	0.672861	0.0798669
SCARNA3_1q25.1	1.36828	0	0.672861	0.0318135
PAPPA2_1q25.2	1.34583	0	0.736413	0.0655323
ASTN1_1q25.2	1.29876	0	0.643658	0.0241768
MIR488_1q25.2	1.29876	0	0.643658	0.0241768
FAM5B_1q25.2	1.29876	0	0.643658	0.0241768
SEC16B_1q25.2	1.46008	0	0.76295	0.0241768
RASAL2_1q25.2	1.46449	0	0.76295	0.0182915
LINC00083_1q25.2	1.48239	0	0.76295	0.0241768
TEX35_1q25.2	1.48239	0	0.76295	0.0241768
C1orf220_1q25.2	1.51765	0	0.76295	0.0241768
C1ORF220_1q25.2	1.51765	0	0.76295	0.0241768
RNA5SP69_1q25.2	1.51765	0	0.76295	0.0241768
MIR4424_1q25.2	1.51876	0	0.76295	0.0241768
RALGPS2_1q25.2	1.59184	0	0.736413	0.0318135
SNORA63|ENSG00000201791.1_1q25.2	1.47894	0	0.76295	0.0241768
ANGPTL1_1q25.2	1.54914	0	0.736413	0.0318135
FAM20B_1q25.2	1.54516	0	0.736413	0.0318135
TOR3A_1q25.2	1.54516	0	0.736413	0.0318135
ABL2_1q25.2	1.54516	0	0.736413	0.0318135
SNORA67|ENSG00000212338.1_1q25.2	1.54541	0	0.736413	0.0318135
SNORA67|ENSG00000201619.1_1q25.2	1.54541	0	0.736413	0.0318135
SOAT1_1q25.2	1.54541	0	0.736413	0.0318135
RN7SL374P_1q25.2	1.54541	0	0.736413	0.0318135
AXDND1_1q25.2	1.54541	0	0.736413	0.0318135
NPHS2_1q25.2	1.54541	0	0.736413	0.0318135
TDRD5_1q25.2	1.54549	0	0.736413	0.0318135
FAM163A_1q25.2	1.6038	0	0.736413	0.0318135
TOR1AIP2_1q25.2	1.44132	0	0.643658	0.0318135
IFRG15_1q25.2	1.44132	0	0.643658	0.0318135
TOR1AIP1_1q25.2	1.5213	0	0.643658	0.0318135
RN7SL230P_1q25.2	1.5213	0	0.643658	0.0318135
CEP350_1q25.2	1.5213	0	0.643658	0.0318135
QSOX1_1q25.2	1.48992	0	0.643658	0.0318135
LHX4_1q25.2	1.62611	0	0.736413	0.0318135
ACBD6_1q25.2	1.64396	0	0.736413	0.0241768
MIR3121_1q25.3	1.62733	0	0.736413	0.0318135
XPR1_1q25.3	1.55801	0	0.736413	0.0318135
U6|ENSG00000272292.1_1q25.3	1.4462	0	0.672861	0.0318135
KIAA1614_1q25.3	1.48273	0	0.76295	0.0318135
STX6_1q25.3	1.49029	0	0.76295	0.0318135
MR1_1q25.3	1.49029	0	0.76295	0.0318135
IER5_1q25.3	1.49029	0	0.76295	0.0318135
CACNA1E_1q25.3	1.6275	0	0.86483	0.0318135
RNA5SP70_1q25.3	1.48428	0	0.76295	0.0318135
RN7SKP229_1q25.3	1.48428	0	0.76295	0.0318135
ZNF648_1q25.3	1.48428	0	0.76295	0.0318135
GLUL_1q25.3	1.47898	0	0.76295	0.0655323
TEDDM1_1q25.3	1.47898	0	0.76295	0.0655323
LINC00272_1q25.3	1.47898	0	0.76295	0.0655323
RGSL1_1q25.3	1.43943	0	0.736413	0.0798669
RNASEL_1q25.3	1.43943	0	0.736413	0.0798669
RGS16_1q25.3	1.43943	0	0.736413	0.0798669
RGS8_1q25.3	1.43943	0	0.736413	0.0798669
NPL_1q25.3	1.43943	0	0.736413	0.0798669
DHX9_1q25.3	1.43943	0	0.736413	0.0798669
SHCBP1L_1q25.3	1.48239	0	0.76295	0.0798669
RNA5SP71_1q25.3	1.48239	0	0.76295	0.0798669
LAMC1_1q25.3	1.51026	0	0.76295	0.0798669
LAMC2_1q25.3	1.51026	0	0.76295	0.0798669
NMNAT2_1q25.3	1.65306	0	0.86483	0.0798669
SMG7_1q25.3	1.50963	0	0.76295	0.0798669
NCF2_1q25.3	1.50963	0	0.76295	0.0798669
ARPC5_1q25.3	1.50963	0	0.76295	0.0798669
RGL1_1q25.3	1.4556	0	0.76295	0.15651
APOBEC4_1q25.3	1.50963	0	0.76295	0.0798669
COLGALT2_1q25.3	1.4556	0	0.76295	0.15651
TSEN15_1q25.3	1.4556	0	0.76295	0.15651
RN7SL654P_1q25.3	1.58358	0	0.86483	0.0798669
C1orf21_1q25.3	1.47027	0	0.831205	0.15651
SNORD112|ENSG00000252790.1_1q25.3	1.43217	0	0.86483	0.0798669
EDEM3_1q25.3	1.43217	0	0.86483	0.0798669
FAM129A_1q25.3	1.51272	0	0.86483	0.0798669
RNA5SP72_1q25.3	1.51272	0	0.86483	0.0798669
RNF2_1q25.3	1.49268	0	0.86483	0.0798669
TRMT1L_1q25.3	1.49268	0	0.86483	0.0798669
SWT1_1q25.3	1.49268	0	0.86483	0.0798669
IVNS1ABP_1q25.3	1.49268	0	0.86483	0.0798669
HMCN1_1q25.3	1.19685	0	0.672861	0.0798669
PRG4_1q31.1	1.20263	0	0.672861	0.0798669
TPR_1q31.1	1.20263	0	0.672861	0.0798669
C1orf27_1q31.1	1.21745	0	0.672861	0.0798669
OCLM_1q31.1	1.20263	0	0.672861	0.0798669
PDC_1q31.1	1.21745	0	0.672861	0.0798669
PTGS2_1q31.1	1.21149	0	0.672861	0.0798669
PLA2G4A_1q31.1	1.30281	0	0.76295	0.0798669
RN7SKP156_1q31.1	1.12225	0	0.736413	0.281568
RNA5SP73_1q31.1	1.01411	0	0.582403	0.281568
FAM5C_1q31.1	1.05496	0	0.672861	0.281568
RGS18_1q31.2	0.992979	0	0.643658	0.184245
RGS21_1q31.2	0.999999	0	0.643658	0.184245
RGS1_1q31.2	0.928355	0	0.700849	0.15651
RGS13_1q31.2	0.954751	0	0.672861	0.184245
RGS2_1q31.2	1.06145	0	0.643658	0.184245
RN7SKP126_1q31.2	1.06145	0	0.643658	0.184245
UCHL5_1q31.2	1.06145	0	0.643658	0.184245
snoU109|ENSG00000238754.1_1q31.2	1.06145	0	0.643658	0.184245
TROVE2_1q31.2	1.06145	0	0.643658	0.184245
GLRX2_1q31.2	1.06145	0	0.643658	0.184245
CDC73_1q31.2	1.06145	0	0.643658	0.184245
MIR1278_1q31.2	0.998056	0	0.672861	0.15651
B3GALT2_1q31.2	1.06145	0	0.643658	0.184245
U3|ENSG00000252241.1_1q31.2	1.20786	0	0.672861	0.15651
KCNT2_1q31.3	1.4624	0	0.736413	0.15651
MIR4735_1q31.3	1.4624	0	0.736413	0.15651
CFH_1q31.3	1.4624	0	0.736413	0.15651
CFHR3_1q31.3	1.46483	0	0.736413	0.15651
CFHR1_1q31.3	1.46483	0	0.736413	0.15651
CFHR2_1q31.3	1.46483	0	0.736413	0.15651
CFHR4_1q31.3	1.46483	0	0.736413	0.15651
CFHR5_1q31.3	1.46483	0	0.736413	0.15651
F13B_1q31.3	1.36601	0	0.736413	0.15651
ASPM_1q31.3	1.36601	0	0.736413	0.15651
ZBTB41_1q31.3	1.31273	0	0.736413	0.242197
CRB1_1q31.3	1.31273	0	0.736413	0.242197
DENND1B_1q31.3	1.5898	0	0.86483	0.15651
C1orf53_1q31.3	1.81474	0	0.892605	0.12873
LHX9_1q31.3	1.80557	0	0.892605	0.12873
NEK7_1q31.3	1.79208	0	0.86483	0.211332
ATP6V1G3_1q31.3	1.77026	0	0.892605	0.211332
PTPRC_1q31.3	1.78365	0	0.892605	0.211332
MIR181A1HG_1q32.1	1.92479	0	0.971403	0.15651
MIR181B1_1q32.1	1.88402	0	0.999435	0.12873
[truncated: 22,777 more rows]
