# Supplementary material for: Elastic Net Models Based on DNA Copy Number Variations Predicts Clinical Features, Expression Signatures, and Mutations in Lung Adenocarcinoma
Source: Front Genet. 2021 May 31;12:668040. doi: 10.3389/fgene.2021.668040 (PMC8202527; doi:10.3389/fgene.2021.668040)
Supplement: Supplementary file 1 [file Data_Sheet_1.zip › SupplementaryTable2_IMMUNE_Bindea_Cell_Th17_cells_Median_Immunity.2013.xlsx]

## Sheet: SupplementaryTable2_IMMUNE_Bind
spearman_pos	spearman_neg	CN_gain	CN_loss
DDX11L1_1p36.33	5.94652e-11	1.26445	2.74524e-05	0.173975
FAM138A_1p36.33	5.94652e-11	1.26445	2.74524e-05	0.173975
OR4F5_1p36.33	5.94652e-11	1.26445	2.74524e-05	0.173975
OR4F29_1p36.33	5.94652e-11	1.26445	2.74524e-05	0.173975
OR4F16_1p36.33	5.94652e-11	1.26445	2.74524e-05	0.173975
FAM87B_1p36.33	5.94652e-11	1.26445	2.74524e-05	0.173975
LINC00115_1p36.33	5.94652e-11	1.26445	2.74524e-05	0.173975
FAM41C_1p36.33	5.94652e-11	1.26445	2.74524e-05	0.173975
SAMD11_1p36.33	5.94652e-11	1.26445	2.74524e-05	0.173975
NOC2L_1p36.33	5.94652e-11	1.26445	2.74524e-05	0.173975
KLHL17_1p36.33	5.94652e-11	1.26445	2.74524e-05	0.173975
PLEKHN1_1p36.33	5.94652e-11	1.26445	2.74524e-05	0.173975
C1orf170_1p36.33	5.94652e-11	1.26445	2.74524e-05	0.173975
HES4_1p36.33	5.94652e-11	1.26445	2.74524e-05	0.173975
ISG15_1p36.33	5.94652e-11	1.26445	2.74524e-05	0.173975
AGRN_1p36.33	5.94652e-11	1.26445	2.74524e-05	0.173975
RNF223_1p36.33	5.94652e-11	1.26445	2.74524e-05	0.173975
C1orf159_1p36.33	5.94652e-11	1.26445	2.74524e-05	0.173975
MIR200B_1p36.33	5.94652e-11	1.26445	2.74524e-05	0.173975
MIR200A_1p36.33	5.94652e-11	1.26445	2.74524e-05	0.173975
MIR429_1p36.33	5.94652e-11	1.26445	2.74524e-05	0.173975
TTLL10_1p36.33	5.94652e-11	1.26445	2.74524e-05	0.173975
TNFRSF18_1p36.33	5.94652e-11	1.26445	2.74524e-05	0.173975
TNFRSF4_1p36.33	5.94652e-11	1.26445	2.74524e-05	0.173975
SDF4_1p36.33	5.94652e-11	1.26445	2.74524e-05	0.173975
B3GALT6_1p36.33	5.94652e-11	1.26445	2.74524e-05	0.173975
FAM132A_1p36.33	5.94652e-11	1.26445	2.74524e-05	0.173975
UBE2J2_1p36.33	5.94652e-11	1.26445	2.74524e-05	0.173975
SCNN1D_1p36.33	5.94652e-11	1.26445	2.74524e-05	0.173975
ACAP3_1p36.33	5.94652e-11	1.26445	2.74524e-05	0.173975
PUSL1_1p36.33	5.94652e-11	1.26445	2.74524e-05	0.173975
CPSF3L_1p36.33	5.94652e-11	1.26445	2.74524e-05	0.173975
GLTPD1_1p36.33	5.94652e-11	1.26445	2.74524e-05	0.173975
TAS1R3_1p36.33	5.94652e-11	1.26445	2.74524e-05	0.173975
DVL1_1p36.33	5.94652e-11	1.26445	2.74524e-05	0.173975
MXRA8_1p36.33	5.94652e-11	1.26445	2.74524e-05	0.173975
AURKAIP1_1p36.33	5.94652e-11	1.26445	2.74524e-05	0.173975
CCNL2_1p36.33	5.94652e-11	1.26445	2.74524e-05	0.173975
MRPL20_1p36.33	5.94652e-11	1.26445	2.74524e-05	0.173975
RN7SL657P_1p36.33	5.94652e-11	1.26445	2.74524e-05	0.173975
ANKRD65_1p36.33	5.94652e-11	1.26445	2.74524e-05	0.173975
TMEM88B_1p36.33	5.94652e-11	1.26445	2.74524e-05	0.173975
VWA1_1p36.33	5.94652e-11	1.26445	2.74524e-05	0.173975
ATAD3C_1p36.33	5.94652e-11	1.26445	2.74524e-05	0.173975
ATAD3B_1p36.33	5.94652e-11	1.26445	2.74524e-05	0.173975
ATAD3A_1p36.33	5.94652e-11	1.26445	2.74524e-05	0.173975
TMEM240_1p36.33	5.94652e-11	1.26445	2.74524e-05	0.173975
SSU72_1p36.33	5.94652e-11	1.26445	2.74524e-05	0.173975
C1orf233_1p36.33	5.94652e-11	1.26445	2.74524e-05	0.173975
MIB2_1p36.33	5.94652e-11	1.26445	2.74524e-05	0.173975
MMP23B_1p36.33	5.94652e-11	1.26445	2.74524e-05	0.173975
CDK11B_1p36.33	5.94652e-11	1.26445	2.74524e-05	0.173975
SLC35E2B_1p36.33	5.94652e-11	1.26445	2.74524e-05	0.173975
CDK11A_1p36.33	5.94652e-11	1.26445	2.74524e-05	0.173975
SLC35E2_1p36.33	5.94652e-11	1.26445	2.74524e-05	0.173975
NADK_1p36.33	5.94652e-11	1.26445	2.74524e-05	0.173975
GNB1_1p36.33	5.94652e-11	1.26445	2.74524e-05	0.173975
CALML6_1p36.33	5.94652e-11	1.26445	2.74524e-05	0.173975
TMEM52_1p36.33	5.94652e-11	1.26445	2.74524e-05	0.173975
C1orf222_1p36.33	5.94652e-11	1.26445	2.74524e-05	0.173975
GABRD_1p36.33	5.94652e-11	1.26445	2.74524e-05	0.173975
PRKCZ_1p36.33	5.94652e-11	1.26445	2.74524e-05	0.173975
C1orf86_1p36.33	5.94652e-11	1.26445	2.74524e-05	0.173975
SKI_1p36.33	5.94652e-11	1.26445	2.74524e-05	0.173975
MORN1_1p36.33	5.94652e-11	1.26445	2.74524e-05	0.173975
RER1_1p36.32	5.94652e-11	1.26445	2.74524e-05	0.173975
PEX10_1p36.32	5.94652e-11	1.26445	2.74524e-05	0.173975
PLCH2_1p36.32	5.94652e-11	1.26445	2.74524e-05	0.173975
PANK4_1p36.32	5.94652e-11	1.26445	2.74524e-05	0.173975
HES5_1p36.32	5.94652e-11	1.26445	2.74524e-05	0.173975
TNFRSF14_1p36.32	5.94652e-11	1.26445	2.74524e-05	0.173975
FAM213B_1p36.32	5.94652e-11	1.26445	2.74524e-05	0.173975
MMEL1_1p36.32	5.94652e-11	1.26445	2.74524e-05	0.173975
TTC34_1p36.32	5.94652e-11	1.26445	2.74524e-05	0.173975
ACTRT2_1p36.32	5.94652e-11	1.26445	2.74524e-05	0.173975
LINC00982_1p36.32	5.94652e-11	1.26445	2.74524e-05	0.173975
PRDM16_1p36.32	5.94652e-11	1.2643	2.74524e-05	0.173975
ARHGEF16_1p36.32	5.94652e-11	1.37379	2.74524e-05	0.239918
MEGF6_1p36.32	5.94652e-11	1.49467	2.74524e-05	0.275473
MIR551A_1p36.32	5.94652e-11	1.33316	2.74524e-05	0.220524
TPRG1L_1p36.32	5.94652e-11	1.48552	2.74524e-05	0.275473
WRAP73_1p36.32	5.94652e-11	1.48552	2.74524e-05	0.275473
TP73_1p36.32	5.94652e-11	1.49133	2.74524e-05	0.275473
CCDC27_1p36.32	5.94652e-11	1.70964	2.74524e-05	0.362552
SMIM1_1p36.32	5.94652e-11	1.59771	2.74524e-05	0.275473
LRRC47_1p36.32	5.94652e-11	1.72648	2.74524e-05	0.362552
RN7SL574P_1p36.32	5.94652e-11	1.59666	2.74524e-05	0.275473
CEP104_1p36.32	5.94652e-11	1.72648	2.74524e-05	0.362552
DFFB_1p36.32	5.94652e-11	1.72648	2.74524e-05	0.362552
C1orf174_1p36.32	5.94652e-11	1.72648	2.74524e-05	0.362552
AJAP1_1p36.32	5.94652e-11	1.7345	2.74524e-05	0.445394
MIR4417_1p36.31	5.94652e-11	1.88828	2.74524e-05	0.57024
MIR4689_1p36.31	5.94652e-11	1.93204	2.74524e-05	0.63219
NPHP4_1p36.31	5.94652e-11	1.90462	2.74524e-05	0.63219
KCNAB2_1p36.31	5.94652e-11	1.90462	2.74524e-05	0.63219
CHD5_1p36.31	5.94652e-11	1.88144	2.74524e-05	0.63219
RPL22_1p36.31	5.94652e-11	1.85911	2.74524e-05	0.617863
RNF207_1p36.31	5.94652e-11	2.01569	2.74524e-05	0.63219
ICMT_1p36.31	5.94652e-11	2.01569	2.74524e-05	0.63219
LINC00337_1p36.31	5.94652e-11	2.04235	2.74524e-05	0.670795
HES3_1p36.31	5.94652e-11	2.04235	2.74524e-05	0.670795
GPR153_1p36.31	5.94652e-11	2.04235	2.74524e-05	0.670795
ACOT7_1p36.31	5.94652e-11	2.04235	2.74524e-05	0.670795
HES2_1p36.31	5.94652e-11	1.96803	2.74524e-05	0.617863
ESPN_1p36.31	5.94652e-11	2.11834	2.74524e-05	0.670795
MIR4252_1p36.31	5.94652e-11	1.96803	2.74524e-05	0.617863
TNFRSF25_1p36.31	5.94652e-11	2.11834	2.74524e-05	0.670795
PLEKHG5_1p36.31	5.94652e-11	2.11834	2.74524e-05	0.670795
NOL9_1p36.31	5.94652e-11	1.93749	2.74524e-05	0.617863
TAS1R1_1p36.31	5.94652e-11	1.8279	2.74524e-05	0.598634
ZBTB48_1p36.31	5.94652e-11	1.8279	2.74524e-05	0.598634
KLHL21_1p36.31	5.94652e-11	1.8279	2.74524e-05	0.598634
PHF13_1p36.31	5.94652e-11	1.8279	2.74524e-05	0.598634
THAP3_1p36.31	5.94652e-11	1.8279	2.74524e-05	0.598634
DNAJC11_1p36.31	5.94652e-11	1.93749	2.74524e-05	0.57024
snoU13|ENSG00000239166.1_1p36.31	5.94652e-11	1.93749	2.74524e-05	0.57024
CAMTA1_1p36.31	5.94652e-11	1.54753	2.74524e-05	0.567172
VAMP3_1p36.23	5.94652e-11	1.27243	2.74524e-05	0.499916
PER3_1p36.23	5.94652e-11	1.27243	2.74524e-05	0.499916
UTS2_1p36.23	5.94652e-11	1.20075	2.74524e-05	0.433231
TNFRSF9_1p36.23	5.94652e-11	1.2688	2.74524e-05	0.433231
PARK7_1p36.23	5.94652e-11	1.26628	2.74524e-05	0.395319
ERRFI1_1p36.23	5.94652e-11	1.26628	2.74524e-05	0.395319
RN7SL729P_1p36.23	5.94652e-11	1.42204	2.74524e-05	0.330158
SLC45A1_1p36.23	5.94652e-11	1.54883	2.74524e-05	0.330158
RERE_1p36.23	5.94652e-11	1.52021	2.74524e-05	0.418895
SNORA77|ENSG00000221083.1_1p36.23	5.94652e-11	1.54492	2.74524e-05	0.362552
ENO1_1p36.23	5.94652e-11	1.5352	2.74524e-05	0.418895
CA6_1p36.23	5.94652e-11	1.53085	2.74524e-05	0.445394
RN7SL451P_1p36.23	5.94652e-11	1.51458	2.74524e-05	0.418895
SLC2A7_1p36.23	5.94652e-11	1.53153	2.74524e-05	0.445394
SLC2A5_1p36.23	5.94652e-11	1.56759	2.74524e-05	0.445394
SCARNA16|ENSG00000252404.1_1p36.23	5.94652e-11	1.56673	2.74524e-05	0.445394
GPR157_1p36.23	5.94652e-11	1.56759	2.74524e-05	0.445394
MIR34A_1p36.22	5.94652e-11	1.56759	2.74524e-05	0.445394
H6PD_1p36.22	5.94652e-11	1.56759	2.74524e-05	0.445394
SPSB1_1p36.22	5.94652e-11	1.56759	2.74524e-05	0.445394
RNA5SP40_1p36.22	5.94652e-11	1.60446	2.74524e-05	0.445394
SLC25A33_1p36.22	5.94652e-11	1.71868	2.74524e-05	0.466437
TMEM201_1p36.22	5.94652e-11	1.71868	2.74524e-05	0.466437
PIK3CD_1p36.22	5.94652e-11	1.81091	2.74524e-05	0.466437
C1orf200_1p36.22	5.94652e-11	1.71868	2.74524e-05	0.466437
CLSTN1_1p36.22	5.94652e-11	1.81091	2.74524e-05	0.466437
CTNNBIP1_1p36.22	5.94652e-11	1.79398	2.74524e-05	0.499916
LZIC_1p36.22	5.94652e-11	1.719	2.74524e-05	0.499916
NMNAT1_1p36.22	5.94652e-11	1.719	2.74524e-05	0.499916
RN7SKP269_1p36.22	5.94652e-11	1.719	2.74524e-05	0.499916
MIR5697_1p36.22	5.94652e-11	1.719	2.74524e-05	0.499916
RBP7_1p36.22	5.94652e-11	1.719	2.74524e-05	0.499916
UBE4B_1p36.22	5.94652e-11	1.719	2.74524e-05	0.499916
KIF1B_1p36.22	5.94652e-11	1.78946	2.74524e-05	0.499916
MIR1273D_1p36.22	5.94652e-11	1.78946	2.74524e-05	0.499916
RN7SL731P_1p36.22	5.94652e-11	1.69087	2.74524e-05	0.499916
RN7SL721P_1p36.22	5.94652e-11	1.53765	2.74524e-05	0.466437
PGD_1p36.22	5.94652e-11	1.53765	2.74524e-05	0.466437
APITD1_1p36.22	5.94652e-11	1.55743	2.74524e-05	0.499916
CORT_1p36.22	5.94652e-11	1.55743	2.74524e-05	0.499916
DFFA_1p36.22	5.94652e-11	1.55743	2.74524e-05	0.499916
PEX14_1p36.22	5.94652e-11	1.47597	2.74524e-05	0.519684
RN7SL614P_1p36.22	5.94652e-11	1.47032	2.74524e-05	0.519684
CASZ1_1p36.22	5.94652e-11	1.47032	2.74524e-05	0.519684
C1orf127_1p36.22	5.94652e-11	1.31439	2.74524e-05	0.519684
TARDBP_1p36.22	5.94652e-11	1.40393	2.74524e-05	0.57024
MASP2_1p36.22	5.94652e-11	1.40393	2.74524e-05	0.57024
SRM_1p36.22	5.94652e-11	1.42246	2.74524e-05	0.540533
EXOSC10_1p36.22	5.94652e-11	1.42246	2.74524e-05	0.540533
MTOR_1p36.22	5.94652e-11	1.60764	2.74524e-05	0.609988
snoU13|ENSG00000271794.1_1p36.22	5.94652e-11	1.60805	2.74524e-05	0.609988
ANGPTL7_1p36.22	5.94652e-11	1.60293	2.74524e-05	0.609988
UBIAD1_1p36.22	5.94652e-11	1.3588	2.74524e-05	0.583562
PTCHD2_1p36.22	5.94652e-11	1.40981	2.74524e-05	0.609988
FBXO2_1p36.22	5.94652e-11	1.3148	2.74524e-05	0.540533
FBXO44_1p36.22	5.94652e-11	1.3148	2.74524e-05	0.540533
FBXO6_1p36.22	5.94652e-11	1.3148	2.74524e-05	0.540533
MAD2L2_1p36.22	5.94652e-11	1.3148	2.74524e-05	0.540533
DRAXIN_1p36.22	5.94652e-11	1.29944	2.74524e-05	0.57024
AGTRAP_1p36.22	5.94652e-11	1.29944	2.74524e-05	0.57024
C1orf167_1p36.22	5.94652e-11	1.45994	2.74524e-05	0.57024
MTHFR_1p36.22	5.94652e-11	1.45994	2.74524e-05	0.57024
CLCN6_1p36.22	5.94652e-11	1.45994	2.74524e-05	0.57024
NPPA_1p36.22	5.94652e-11	1.45994	2.74524e-05	0.57024
NPPB_1p36.22	5.94652e-11	1.45994	2.74524e-05	0.57024
KIAA2013_1p36.22	5.94652e-11	1.45994	2.74524e-05	0.57024
PLOD1_1p36.22	5.94652e-11	1.45994	2.74524e-05	0.57024
MFN2_1p36.22	5.94652e-11	1.45994	2.74524e-05	0.57024
MIIP_1p36.22	5.94652e-11	1.36809	2.74524e-05	0.57024
RN7SL649P_1p36.22	5.94652e-11	1.36809	2.74524e-05	0.57024
TNFRSF8_1p36.22	5.94652e-11	1.36	2.74524e-05	0.57024
TNFRSF1B_1p36.22	5.94652e-11	1.41054	2.74524e-05	0.617863
MIR4632_1p36.22	5.94652e-11	1.41054	2.74524e-05	0.617863
SNORA70|ENSG00000252969.1_1p36.22	5.94652e-11	1.49744	2.74524e-05	0.609988
VPS13D_1p36.22	5.94652e-11	1.93519	2.74524e-05	0.670795
SNORA59A_1p36.22	5.94652e-11	1.82282	2.74524e-05	0.670795
DHRS3_1p36.22	5.94652e-11	1.82282	2.74524e-05	0.670795
RNU6ATAC18P_1p36.22	5.94652e-11	1.82282	2.74524e-05	0.670795
AADACL4_1p36.21	5.94652e-11	1.6646	2.74524e-05	0.670795
AADACL3_1p36.21	5.94652e-11	1.86825	2.74524e-05	0.670795
snoU13|ENSG00000238771.1_1p36.21	5.94652e-11	1.86825	2.74524e-05	0.670795
C1orf158_1p36.21	5.94652e-11	1.86825	2.74524e-05	0.670795
PRAMEF12_1p36.21	5.94652e-11	1.96803	2.74524e-05	0.670795
PRAMEF1_1p36.21	5.94652e-11	1.96803	2.74524e-05	0.670795
PRAMEF11_1p36.21	5.94652e-11	1.96803	2.74524e-05	0.670795
HNRNPCL1_1p36.21	5.94652e-11	1.96803	2.74524e-05	0.670795
PRAMEF2_1p36.21	5.94652e-11	1.96803	2.74524e-05	0.670795
PRAMEF4_1p36.21	5.94652e-11	1.96803	2.74524e-05	0.670795
PRAMEF10_1p36.21	5.94652e-11	1.96803	2.74524e-05	0.670795
PRAMEF7_1p36.21	5.94652e-11	1.96803	2.74524e-05	0.670795
PRAMEF6_1p36.21	5.94652e-11	1.96803	2.74524e-05	0.670795
PRAMEF22_1p36.21	5.94652e-11	1.96803	2.74524e-05	0.670795
PRAMEF3_1p36.21	5.94652e-11	1.96803	2.74524e-05	0.670795
PRAMEF5_1p36.21	5.94652e-11	1.96803	2.74524e-05	0.670795
PRAMEF8_1p36.21	5.94652e-11	1.96803	2.74524e-05	0.670795
PRAMEF9_1p36.21	5.94652e-11	1.96803	2.74524e-05	0.670795
PRAMEF13_1p36.21	5.94652e-11	1.96803	2.74524e-05	0.670795
PRAMEF18_1p36.21	5.94652e-11	1.96803	2.74524e-05	0.670795
PRAMEF16_1p36.21	5.94652e-11	1.96803	2.74524e-05	0.670795
PRAMEF21_1p36.21	5.94652e-11	1.96803	2.74524e-05	0.670795
PRAMEF15_1p36.21	5.94652e-11	1.96803	2.74524e-05	0.670795
PRAMEF14_1p36.21	5.94652e-11	1.96803	2.74524e-05	0.670795
PRAMEF19_1p36.21	5.94652e-11	1.96803	2.74524e-05	0.670795
PRAMEF17_1p36.21	5.94652e-11	1.96803	2.74524e-05	0.670795
PRAMEF20_1p36.21	5.94652e-11	2.08005	2.74524e-05	0.686519
LRRC38_1p36.21	5.94652e-11	2.08005	2.74524e-05	0.686519
PDPN_1p36.21	5.94652e-11	2.04698	2.74524e-05	0.686519
RNA5SP41_1p36.21	5.94652e-11	2.04698	2.74524e-05	0.686519
SCARNA11|ENSG00000253085.1_1p36.21	5.94652e-11	2.07847	2.74524e-05	0.686519
PRDM2_1p36.21	5.94652e-11	2.04447	2.74524e-05	0.670795
KAZN_1p36.21	5.94652e-11	1.82946	2.74524e-05	0.567172
TMEM51_1p36.21	5.94652e-11	1.89262	2.74524e-05	0.540533
C1orf195_1p36.21	5.94652e-11	1.91479	2.74524e-05	0.540533
FHAD1_1p36.21	5.94652e-11	1.69638	2.74524e-05	0.567172
EFHD2_1p36.21	5.94652e-11	1.67482	2.74524e-05	0.455206
CTRC_1p36.21	5.94652e-11	1.71868	2.74524e-05	0.455206
CELA2A_1p36.21	5.94652e-11	1.71868	2.74524e-05	0.455206
CELA2B_1p36.21	5.94652e-11	1.71868	2.74524e-05	0.455206
CASP9_1p36.21	5.94652e-11	1.71868	2.74524e-05	0.455206
DNAJC16_1p36.21	5.94652e-11	1.71868	2.74524e-05	0.455206
SCARNA21|ENSG00000251866.1_1p36.21	5.94652e-11	1.71868	2.74524e-05	0.455206
AGMAT_1p36.21	5.94652e-11	1.71868	2.74524e-05	0.455206
DDI2_1p36.21	5.94652e-11	1.75771	2.74524e-05	0.455206
RSC1A1_1p36.21	5.94652e-11	1.75771	2.74524e-05	0.455206
PLEKHM2_1p36.21	5.94652e-11	1.79854	2.74524e-05	0.44066
SLC25A34_1p36.21	5.94652e-11	1.79854	2.74524e-05	0.44066
TMEM82_1p36.21	5.94652e-11	1.79854	2.74524e-05	0.44066
FBLIM1_1p36.21	5.94652e-11	1.79854	2.74524e-05	0.44066
SPEN_1p36.21	5.94652e-11	1.75462	2.74524e-05	0.455206
snoU13|ENSG00000238818.1_1p36.13	5.94652e-11	1.68434	2.74524e-05	0.455206
ZBTB17_1p36.13	5.94652e-11	1.68434	2.74524e-05	0.455206
C1orf64_1p36.13	5.94652e-11	1.68434	2.74524e-05	0.455206
HSPB7_1p36.13	5.94652e-11	1.68434	2.74524e-05	0.455206
CLCNKA_1p36.13	5.94652e-11	1.68434	2.74524e-05	0.455206
CLCNKB_1p36.13	5.94652e-11	1.68434	2.74524e-05	0.455206
FAM131C_1p36.13	5.94652e-11	1.68434	2.74524e-05	0.455206
EPHA2_1p36.13	5.94652e-11	1.54883	2.74524e-05	0.44066
ARHGEF19_1p36.13	5.94652e-11	1.49064	2.74524e-05	0.44066
ANO7P1_1p36.13	5.94652e-11	1.49064	2.74524e-05	0.44066
C1orf134_1p36.13	5.94652e-11	1.49064	2.74524e-05	0.44066
RSG1_1p36.13	5.94652e-11	1.49064	2.74524e-05	0.44066
FBXO42_1p36.13	5.94652e-11	1.49064	2.74524e-05	0.44066
SZRD1_1p36.13	5.94652e-11	1.40996	2.74524e-05	0.44066
SPATA21_1p36.13	5.94652e-11	1.40996	2.74524e-05	0.44066
NECAP2_1p36.13	5.94652e-11	1.40996	2.74524e-05	0.44066
CROCCP3_1p36.13	5.94652e-11	1.51737	2.74524e-05	0.504031
U1|ENSG00000233421.3_1p36.13	5.94652e-11	1.52726	2.74524e-05	0.504031
NBPF1_1p36.13	5.94652e-11	1.52726	2.74524e-05	0.504031
CROCCP2_1p36.13	5.94652e-11	1.52726	2.74524e-05	0.504031
ESPNP_1p36.13	5.94652e-11	1.52726	2.74524e-05	0.504031
CROCC_1p36.13	5.94652e-11	1.52726	2.74524e-05	0.504031
MST1L_1p36.13	5.94652e-11	1.52726	2.74524e-05	0.504031
MIR3675_1p36.13	5.94652e-11	1.52726	2.74524e-05	0.504031
U1|ENSG00000228549.2_1p36.13	5.94652e-11	1.52726	2.74524e-05	0.504031
MFAP2_1p36.13	5.94652e-11	1.52726	2.74524e-05	0.504031
ATP13A2_1p36.13	5.94652e-11	1.50791	2.74524e-05	0.475041
SDHB_1p36.13	5.94652e-11	1.44185	2.74524e-05	0.41447
PADI2_1p36.13	5.94652e-11	1.45317	2.74524e-05	0.41447
PADI1_1p36.13	5.94652e-11	1.41579	2.74524e-05	0.3232
PADI3_1p36.13	5.94652e-11	1.41579	2.74524e-05	0.3232
MIR3972_1p36.13	5.94652e-11	1.41579	2.74524e-05	0.3232
PADI4_1p36.13	5.94652e-11	1.41579	2.74524e-05	0.3232
PADI6_1p36.13	5.94652e-11	1.66505	2.74524e-05	0.44066
RCC2_1p36.13	5.94652e-11	1.66505	2.74524e-05	0.44066
snoU13|ENSG00000239020.1_1p36.13	5.94652e-11	1.6655	2.74524e-05	0.44066
ARHGEF10L_1p36.13	5.94652e-11	1.51782	2.74524e-05	0.41447
ACTL8_1p36.13	5.94652e-11	1.52502	2.74524e-05	0.41447
IGSF21_1p36.13	5.94652e-11	1.53484	2.74524e-05	0.434226
KLHDC7A_1p36.13	5.94652e-11	1.4687	2.74524e-05	0.3232
PAX7_1p36.13	5.94652e-11	1.46514	2.74524e-05	0.3232
TAS1R2_1p36.13	5.94652e-11	1.60423	2.74524e-05	0.41447
ALDH4A1_1p36.13	5.94652e-11	1.60423	2.74524e-05	0.41447
MIR4695_1p36.13	5.94652e-11	1.60953	2.74524e-05	0.41447
MIR1290_1p36.13	5.94652e-11	1.60953	2.74524e-05	0.41447
IFFO2_1p36.13	5.94652e-11	1.60953	2.74524e-05	0.41447
UBR4_1p36.13	5.94652e-11	1.60953	2.74524e-05	0.41447
EMC1_1p36.13	5.94652e-11	1.60953	2.74524e-05	0.41447
MRTO4_1p36.13	5.94652e-11	1.60953	2.74524e-05	0.41447
AKR7L_1p36.13	5.94652e-11	1.60953	2.74524e-05	0.41447
AKR7A3_1p36.13	5.94652e-11	1.60953	2.74524e-05	0.41447
AKR7A2_1p36.13	5.94652e-11	1.60953	2.74524e-05	0.41447
PQLC2_1p36.13	5.94652e-11	1.60953	2.74524e-05	0.41447
RN7SL85P_1p36.13	5.94652e-11	1.60985	2.74524e-05	0.41447
CAPZB_1p36.13	5.94652e-11	1.62402	2.74524e-05	0.41447
RN7SL277P_1p36.13	5.94652e-11	1.60743	2.74524e-05	0.41447
snoU13|ENSG00000239027.1_1p36.13	5.94652e-11	1.594	2.74524e-05	0.44066
MINOS1_1p36.13	5.94652e-11	1.64079	2.74524e-05	0.452948
NBL1_1p36.13	5.94652e-11	1.61202	2.74524e-05	0.475041
HTR6_1p36.13	5.94652e-11	1.66858	2.74524e-05	0.554448
TMCO4_1p36.13	5.94652e-11	1.66858	2.74524e-05	0.554448
RNF186_1p36.13	5.94652e-11	1.62912	2.74524e-05	0.475041
OTUD3_1p36.13	5.94652e-11	1.51771	2.74524e-05	0.475041
PLA2G2E_1p36.13	5.94652e-11	1.51771	2.74524e-05	0.475041
RN7SL304P_1p36.13	5.94652e-11	1.54754	2.74524e-05	0.452948
PLA2G2A_1p36.13	5.94652e-11	1.54754	2.74524e-05	0.452948
PLA2G5_1p36.13	5.94652e-11	1.54754	2.74524e-05	0.452948
PLA2G2D_1p36.12	5.94652e-11	1.47032	2.74524e-05	0.434226
PLA2G2F_1p36.12	5.94652e-11	1.46064	2.74524e-05	0.434226
PLA2G2C_1p36.12	5.94652e-11	1.46064	2.74524e-05	0.434226
UBXN10_1p36.12	5.94652e-11	1.46064	2.74524e-05	0.434226
VWA5B1_1p36.12	5.94652e-11	1.50784	2.74524e-05	0.434226
CAMK2N1_1p36.12	5.94652e-11	1.37901	2.74524e-05	0.400401
MUL1_1p36.12	5.94652e-11	1.51771	2.74524e-05	0.434226
FAM43B_1p36.12	5.94652e-11	1.51771	2.74524e-05	0.434226
CDA_1p36.12	5.94652e-11	1.49972	2.74524e-05	0.434226
PINK1_1p36.12	5.94652e-11	1.48552	2.74524e-05	0.452948
DDOST_1p36.12	5.94652e-11	1.48552	2.74524e-05	0.452948
KIF17_1p36.12	5.94652e-11	1.48552	2.74524e-05	0.452948
SH2D5_1p36.12	5.94652e-11	1.48552	2.74524e-05	0.452948
HP1BP3_1p36.12	5.94652e-11	1.48552	2.74524e-05	0.452948
EIF4G3_1p36.12	5.94652e-11	1.31646	2.74524e-05	0.372816
MIR1256_1p36.12	5.94652e-11	1.33041	2.74524e-05	0.372816
ECE1_1p36.12	5.94652e-11	1.31066	2.74524e-05	0.372816
NBPF3_1p36.12	5.94652e-11	1.4969	2.74524e-05	0.41447
ALPL_1p36.12	5.94652e-11	1.61608	2.74524e-05	0.475041
RAP1GAP_1p36.12	5.94652e-11	1.77802	2.74524e-05	0.554448
USP48_1p36.12	5.94652e-11	1.77802	2.74524e-05	0.554448
LDLRAD2_1p36.12	5.94652e-11	1.77802	2.74524e-05	0.554448
HSPG2_1p36.12	5.94652e-11	1.84539	2.74524e-05	0.554448
CELA3B_1p36.12	5.94652e-11	1.84539	2.74524e-05	0.554448
RN7SL421P_1p36.12	5.94652e-11	1.84539	2.74524e-05	0.554448
RN7SL386P_1p36.12	5.94652e-11	1.84539	2.74524e-05	0.554448
CELA3A_1p36.12	5.94652e-11	1.84539	2.74524e-05	0.554448
RN7SL768P_1p36.12	5.94652e-11	1.84539	2.74524e-05	0.554448
RN7SL186P_1p36.12	5.94652e-11	1.84539	2.74524e-05	0.554448
LINC00339_1p36.12	5.94652e-11	1.84539	2.74524e-05	0.554448
CDC42_1p36.12	5.94652e-11	1.84539	2.74524e-05	0.554448
WNT4_1p36.12	5.94652e-11	1.77802	2.74524e-05	0.554448
MIR4418_1p36.12	5.94652e-11	1.68858	2.74524e-05	0.475041
ZBTB40_1p36.12	5.94652e-11	1.6646	2.74524e-05	0.434226
EPHA8_1p36.12	5.94652e-11	1.67465	2.74524e-05	0.434226
C1QA_1p36.12	5.94652e-11	1.67465	2.74524e-05	0.434226
C1QC_1p36.12	5.94652e-11	1.67465	2.74524e-05	0.434226
C1QB_1p36.12	5.94652e-11	1.67465	2.74524e-05	0.434226
EPHB2_1p36.12	5.94652e-11	1.67465	2.74524e-05	0.434226
MIR4684_1p36.12	5.94652e-11	1.67465	2.74524e-05	0.434226
MIR4253_1p36.12	5.94652e-11	1.67465	2.74524e-05	0.434226
LACTBL1_1p36.12	5.94652e-11	1.77441	2.74524e-05	0.499916
C1orf234_1p36.12	5.94652e-11	1.77441	2.74524e-05	0.499916
KDM1A_1p36.12	5.94652e-11	1.77441	2.74524e-05	0.499916
MIR3115_1p36.12	5.94652e-11	1.77441	2.74524e-05	0.499916
MIR4419A_1p36.12	5.94652e-11	1.77441	2.74524e-05	0.499916
LUZP1_1p36.12	5.94652e-11	1.63416	2.74524e-05	0.466831
HTR1D_1p36.12	5.94652e-11	1.62164	2.74524e-05	0.466831
HNRNPR_1p36.12	5.94652e-11	1.4946	2.74524e-05	0.445394
ZNF436_1p36.12	5.94652e-11	1.4946	2.74524e-05	0.445394
C1orf213_1p36.12	5.94652e-11	1.4946	2.74524e-05	0.445394
TCEA3_1p36.12	5.94652e-11	1.4946	2.74524e-05	0.445394
ASAP3_1p36.12	5.94652e-11	1.48552	2.74524e-05	0.445394
E2F2_1p36.12	5.94652e-11	1.48307	2.74524e-05	0.445394
ID3_1p36.12	5.94652e-11	1.61532	2.74524e-05	0.466831
MDS2_1p36.11	5.94652e-11	1.54645	2.74524e-05	0.445394
RPL11_1p36.11	5.94652e-11	1.61687	2.74524e-05	0.466831
RN7SL532P_1p36.11	5.94652e-11	1.61687	2.74524e-05	0.466831
TCEB3_1p36.11	5.94652e-11	1.47583	2.74524e-05	0.445394
PITHD1_1p36.11	5.94652e-11	1.47032	2.74524e-05	0.466831
LYPLA2_1p36.11	5.94652e-11	1.47032	2.74524e-05	0.466831
GALE_1p36.11	5.94652e-11	1.47032	2.74524e-05	0.466831
HMGCL_1p36.11	5.94652e-11	1.47032	2.74524e-05	0.466831
FUCA1_1p36.11	5.94652e-11	1.47032	2.74524e-05	0.466831
CNR2_1p36.11	5.94652e-11	1.51053	2.74524e-05	0.445394
RN7SL24P_1p36.11	5.94652e-11	1.51053	2.74524e-05	0.445394
snoU13|ENSG00000238538.1_1p36.11	5.94652e-11	1.51053	2.74524e-05	0.445394
MIR378F_1p36.11	5.94652e-11	1.47032	2.74524e-05	0.466831
PNRC2_1p36.11	5.94652e-11	1.47032	2.74524e-05	0.466831
SRSF10_1p36.11	5.94652e-11	1.47032	2.74524e-05	0.466831
MYOM3_1p36.11	5.94652e-11	1.47032	2.74524e-05	0.466831
IL22RA1_1p36.11	5.94652e-11	1.47032	2.74524e-05	0.466831
IFNLR1_1p36.11	5.94652e-11	1.44145	2.74524e-05	0.445394
GRHL3_1p36.11	5.94652e-11	1.53623	2.74524e-05	0.445394
STPG1_1p36.11	5.94652e-11	1.54972	2.74524e-05	0.445394
NIPAL3_1p36.11	5.94652e-11	1.77802	2.74524e-05	0.445394
RCAN3_1p36.11	5.94652e-11	1.77802	2.74524e-05	0.445394
RN7SL857P_1p36.11	5.94652e-11	1.77802	2.74524e-05	0.445394
NCMAP_1p36.11	5.94652e-11	1.77802	2.74524e-05	0.445394
SRRM1_1p36.11	5.94652e-11	1.77802	2.74524e-05	0.445394
snoU13|ENSG00000238986.1_1p36.11	5.94652e-11	1.77802	2.74524e-05	0.445394
CLIC4_1p36.11	5.94652e-11	1.68972	2.74524e-05	0.466831
RUNX3_1p36.11	5.94652e-11	1.68858	2.74524e-05	0.466831
MIR4425_1p36.11	5.94652e-11	1.61443	2.74524e-05	0.466831
SYF2_1p36.11	5.94652e-11	1.52713	2.74524e-05	0.445394
C1orf63_1p36.11	5.94652e-11	1.52713	2.74524e-05	0.445394
RHD_1p36.11	5.94652e-11	1.52713	2.74524e-05	0.445394
TMEM50A_1p36.11	5.94652e-11	1.52713	2.74524e-05	0.445394
snoU13|ENSG00000238889.1_1p36.11	5.94652e-11	1.52713	2.74524e-05	0.445394
RHCE_1p36.11	5.94652e-11	1.54315	2.74524e-05	0.445394
TMEM57_1p36.11	5.94652e-11	1.62931	2.74524e-05	0.508355
LDLRAP1_1p36.11	5.94652e-11	1.62931	2.74524e-05	0.508355
MAN1C1_1p36.11	5.94652e-11	1.6095	2.74524e-05	0.424528
SEPN1_1p36.11	5.94652e-11	1.59262	2.74524e-05	0.424528
MTFR1L_1p36.11	5.94652e-11	1.59262	2.74524e-05	0.424528
AUNIP_1p36.11	5.94652e-11	1.59262	2.74524e-05	0.424528
PAQR7_1p36.11	5.94652e-11	1.59262	2.74524e-05	0.424528
STMN1_1p36.11	5.94652e-11	1.58763	2.74524e-05	0.424528
MIR3917_1p36.11	5.94652e-11	1.58763	2.74524e-05	0.424528
PAFAH2_1p36.11	5.94652e-11	1.56912	2.74524e-05	0.424528
SCARNA17|ENSG00000252190.1_1p36.11	5.94652e-11	1.36632	2.74524e-05	0.391063
SCARNA18|ENSG00000252691.1_1p36.11	5.94652e-11	1.36632	2.74524e-05	0.391063
EXTL1_1p36.11	5.94652e-11	1.43188	2.74524e-05	0.455206
SLC30A2_1p36.11	5.94652e-11	1.43188	2.74524e-05	0.455206
TRIM63_1p36.11	5.94652e-11	1.46589	2.74524e-05	0.455206
PDIK1L_1p36.11	5.94652e-11	1.44924	2.74524e-05	0.455206
FAM110D_1p36.11	5.94652e-11	1.44924	2.74524e-05	0.455206
ZNF593_1p36.11	5.94652e-11	1.44924	2.74524e-05	0.455206
CNKSR1_1p36.11	5.94652e-11	1.44924	2.74524e-05	0.455206
CATSPER4_1p36.11	5.94652e-11	1.44924	2.74524e-05	0.455206
CEP85_1p36.11	5.94652e-11	1.39216	2.74524e-05	0.455206
SH3BGRL3_1p36.11	5.94652e-11	1.39494	2.74524e-05	0.455206
UBXN11_1p36.11	5.94652e-11	1.35585	2.74524e-05	0.455206
CD52_1p36.11	5.94652e-11	1.2048	2.74524e-05	0.391063
AIM1L_1p36.11	5.94652e-11	1.2048	2.74524e-05	0.391063
RN7SL490P_1p36.11	5.94652e-11	1.2048	2.74524e-05	0.391063
ZNF683_1p36.11	5.94652e-11	1.14361	2.74524e-05	0.361128
LIN28A_1p36.11	5.94652e-11	1.14114	2.74524e-05	0.361128
DHDDS_1p36.11	5.94652e-11	1.14114	2.74524e-05	0.361128
HMGN2_1p36.11	5.94652e-11	1.14114	2.74524e-05	0.361128
RPS6KA1_1p36.11	5.94652e-11	1.14114	2.74524e-05	0.361128
MIR1976_1p36.11	5.94652e-11	1.14114	2.74524e-05	0.361128
RN7SL679P_1p36.11	5.94652e-11	1.19913	2.74524e-05	0.361128
snoU13|ENSG00000238316.1_1p36.11	5.94652e-11	1.21377	2.74524e-05	0.361128
ARID1A_1p36.11	5.94652e-11	1.18538	2.74524e-05	0.414785
RN7SL501P_1p36.11	5.94652e-11	1.37211	2.74524e-05	0.44066
PIGV_1p36.11	5.94652e-11	1.43417	2.74524e-05	0.455206
RN7SL165P_1p36.11	5.94652e-11	1.53636	2.74524e-05	0.455206
ZDHHC18_1p36.11	5.94652e-11	1.40228	2.74524e-05	0.455206
SFN_1p36.11	5.94652e-11	1.40228	2.74524e-05	0.455206
GPN2_1p36.11	5.94652e-11	1.43404	2.74524e-05	0.486689
GPATCH3_1p36.11	5.94652e-11	1.43404	2.74524e-05	0.486689
NUDC_1p36.11	5.94652e-11	1.43783	2.74524e-05	0.486689
NR0B2_1p36.11	5.94652e-11	1.43783	2.74524e-05	0.486689
C1orf172_1p36.11	5.94652e-11	1.43783	2.74524e-05	0.486689
TRNP1_1p36.11	5.94652e-11	1.42321	2.74524e-05	0.455206
FAM46B_1p36.11	5.94652e-11	1.3816	2.74524e-05	0.486689
SLC9A1_1p36.11	5.94652e-11	1.11537	2.74524e-05	0.391063
WDTC1_1p36.11	5.94652e-11	0.987839	2.74524e-05	0.240644
TMEM222_1p36.11	5.94652e-11	0.987839	2.74524e-05	0.240644
SYTL1_1p36.11	5.94652e-11	0.932025	2.74524e-05	0.240644
MAP3K6_1p36.11	5.94652e-11	0.932025	2.74524e-05	0.240644
FCN3_1p36.11	5.94652e-11	0.932025	2.74524e-05	0.240644
CD164L2_1p36.11	5.94652e-11	1.02466	2.74524e-05	0.257735
GPR3_1p36.11	5.94652e-11	1.02466	2.74524e-05	0.257735
WASF2_1p36.11	5.94652e-11	0.955034	2.74524e-05	0.257735
AHDC1_1p36.11	5.94652e-11	0.857881	2.74524e-05	0.197995
FGR_1p36.11	5.94652e-11	0.99657	2.74524e-05	0.156095
IFI6_1p36.11	5.94652e-11	0.99657	2.74524e-05	0.156095
FAM76A_1p35.3	5.94652e-11	0.818164	2.74524e-05	0.100881
STX12_1p35.3	5.94652e-11	0.826359	2.74524e-05	0.100881
PPP1R8_1p35.3	5.94652e-11	0.826359	2.74524e-05	0.100881
SCARNA1_1p35.3	5.94652e-11	0.826359	2.74524e-05	0.100881
THEMIS2_1p35.3	5.94652e-11	0.826359	2.74524e-05	0.100881
RPA2_1p35.3	5.94652e-11	0.826359	2.74524e-05	0.100881
SMPDL3B_1p35.3	5.94652e-11	0.826359	2.74524e-05	0.100881
XKR8_1p35.3	5.94652e-11	0.862399	2.74524e-05	0.100881
EYA3_1p35.3	5.94652e-11	0.965237	2.74524e-05	0.100881
RN7SL559P_1p35.3	5.94652e-11	0.965237	2.74524e-05	0.100881
PTAFR_1p35.3	5.94652e-11	0.941772	2.74524e-05	0.120972
DNAJC8_1p35.3	5.94652e-11	0.945524	2.74524e-05	0.120972
ATPIF1_1p35.3	5.94652e-11	0.945524	2.74524e-05	0.120972
SESN2_1p35.3	5.94652e-11	0.945524	2.74524e-05	0.120972
MED18_1p35.3	5.94652e-11	0.945524	2.74524e-05	0.120972
PHACTR4_1p35.3	5.94652e-11	0.945524	2.74524e-05	0.120972
RNU6ATAC27P_1p35.3	5.94652e-11	0.945524	2.74524e-05	0.120972
RCC1_1p35.3	5.94652e-11	0.945524	2.74524e-05	0.120972
SNHG3_1p35.3	5.94652e-11	0.945524	2.74524e-05	0.120972
SNORA73B_1p35.3	5.94652e-11	0.945524	2.74524e-05	0.120972
snoU13|ENSG00000238821.1_1p35.3	5.94652e-11	0.945524	2.74524e-05	0.120972
TRNAU1AP_1p35.3	5.94652e-11	0.945524	2.74524e-05	0.120972
SNHG12_1p35.3	5.94652e-11	0.945524	2.74524e-05	0.120972
SNORD99_1p35.3	5.94652e-11	0.945524	2.74524e-05	0.120972
TAF12_1p35.3	5.94652e-11	0.945524	2.74524e-05	0.120972
RAB42_1p35.3	5.94652e-11	0.945524	2.74524e-05	0.120972
RNU11_1p35.3	5.94652e-11	0.945524	2.74524e-05	0.120972
GMEB1_1p35.3	5.94652e-11	0.945524	2.74524e-05	0.120972
SCARNA24|ENSG00000252777.1_1p35.3	5.94652e-11	0.945524	2.74524e-05	0.120972
YTHDF2_1p35.3	5.94652e-11	0.996405	2.74524e-05	0.141108
OPRD1_1p35.3	5.94652e-11	0.98152	2.74524e-05	0.162019
EPB41_1p35.3	5.94652e-11	0.829986	2.74524e-05	0.162019
TMEM200B_1p35.3	5.94652e-11	0.829986	2.74524e-05	0.162019
SRSF4_1p35.3	5.94652e-11	0.829986	2.74524e-05	0.162019
MECR_1p35.3	5.94652e-11	0.762195	2.74524e-05	0.17633
PTPRU_1p35.3	5.94652e-11	0.762195	2.74524e-05	0.17633
MATN1_1p35.2	5.94652e-11	0.693747	2.74524e-05	0.253442
LAPTM5_1p35.2	5.94652e-11	0.693747	2.74524e-05	0.253442
MIR4420_1p35.2	5.94652e-11	0.693747	2.74524e-05	0.253442
RN7SKP91_1p35.2	5.94652e-11	0.731125	2.74524e-05	0.211795
SDC3_1p35.2	5.94652e-11	0.731252	2.74524e-05	0.211795
PUM1_1p35.2	5.94652e-11	0.786708	2.74524e-05	0.183923
SNORD103A_1p35.2	5.94652e-11	0.689534	2.74524e-05	0.183923
SNORD103B_1p35.2	5.94652e-11	0.689534	2.74524e-05	0.183923
SNORD85_1p35.2	5.94652e-11	0.689534	2.74524e-05	0.183923
NKAIN1_1p35.2	5.94652e-11	0.841879	2.74524e-05	0.211795
SNRNP40_1p35.2	5.94652e-11	0.827778	2.74524e-05	0.234526
ZCCHC17_1p35.2	5.94652e-11	0.827778	2.74524e-05	0.234526
FABP3_1p35.2	5.94652e-11	0.827778	2.74524e-05	0.234526
SERINC2_1p35.2	5.94652e-11	0.827778	2.74524e-05	0.234526
TINAGL1_1p35.2	5.94652e-11	0.769663	2.74524e-05	0.220524
HCRTR1_1p35.2	5.94652e-11	0.769663	2.74524e-05	0.220524
PEF1_1p35.2	5.94652e-11	0.769663	2.74524e-05	0.220524
COL16A1_1p35.2	5.94652e-11	0.769663	2.74524e-05	0.220524
BAI2_1p35.2	5.94652e-11	0.769663	2.74524e-05	0.220524
MIR4254_1p35.2	5.94652e-11	0.703277	2.74524e-05	0.154782
SPOCD1_1p35.2	5.94652e-11	0.703277	2.74524e-05	0.154782
PTP4A2_1p35.2	5.94652e-11	0.698686	2.74524e-05	0.154782
KHDRBS1_1p35.1	5.94652e-11	0.698958	2.74524e-05	0.154782
TMEM39B_1p35.1	5.94652e-11	0.742516	2.74524e-05	0.173975
MIR5585_1p35.1	5.94652e-11	0.742516	2.74524e-05	0.173975
KPNA6_1p35.1	5.94652e-11	0.755622	2.74524e-05	0.173975
TXLNA_1p35.1	5.94652e-11	0.792985	2.74524e-05	0.197678
CCDC28B_1p35.1	5.94652e-11	0.792985	2.74524e-05	0.197678
IQCC_1p35.1	5.94652e-11	0.792985	2.74524e-05	0.197678
DCDC2B_1p35.1	5.94652e-11	0.792985	2.74524e-05	0.197678
TMEM234_1p35.1	5.94652e-11	0.792985	2.74524e-05	0.197678
EIF3I_1p35.1	5.94652e-11	0.792985	2.74524e-05	0.197678
MTMR9LP_1p35.1	5.94652e-11	0.792985	2.74524e-05	0.197678
FAM167B_1p35.1	5.94652e-11	0.792985	2.74524e-05	0.197678
LCK_1p35.1	5.94652e-11	0.792985	2.74524e-05	0.197678
HDAC1_1p35.1	5.94652e-11	0.792985	2.74524e-05	0.197678
MARCKSL1_1p35.1	5.94652e-11	0.792985	2.74524e-05	0.197678
TSSK3_1p35.1	5.94652e-11	0.792985	2.74524e-05	0.197678
FAM229A_1p35.1	5.94652e-11	0.792985	2.74524e-05	0.197678
BSDC1_1p35.1	5.94652e-11	0.792985	2.74524e-05	0.197678
RN7SL122P_1p35.1	5.94652e-11	0.706656	2.74524e-05	0.197678
ZBTB8B_1p35.1	5.94652e-11	0.706656	2.74524e-05	0.197678
ZBTB8A_1p35.1	5.94652e-11	0.814045	2.74524e-05	0.258161
ZBTB8OS_1p35.1	5.94652e-11	0.761863	2.74524e-05	0.239918
RBBP4_1p35.1	5.94652e-11	0.728952	2.74524e-05	0.173975
SYNC_1p35.1	5.94652e-11	0.728952	2.74524e-05	0.173975
KIAA1522_1p35.1	5.94652e-11	0.713875	2.74524e-05	0.197678
YARS_1p35.1	5.94652e-11	0.713875	2.74524e-05	0.197678
S100PBP_1p35.1	5.94652e-11	0.752479	2.74524e-05	0.221765
FNDC5_1p35.1	5.94652e-11	0.752479	2.74524e-05	0.221765
HPCA_1p35.1	5.94652e-11	0.752479	2.74524e-05	0.221765
TMEM54_1p35.1	5.94652e-11	0.752479	2.74524e-05	0.221765
RNF19B_1p35.1	5.94652e-11	0.695274	2.74524e-05	0.221765
FKSG48_1p35.1	5.94652e-11	0.695274	2.74524e-05	0.221765
AK2_1p35.1	5.94652e-11	0.772761	2.74524e-05	0.221765
ADC_1p35.1	5.94652e-11	0.745112	2.74524e-05	0.221765
TRIM62_1p35.1	5.94652e-11	0.83778	2.74524e-05	0.245396
ZNF362_1p35.1	5.94652e-11	0.874635	2.74524e-05	0.221765
A3GALT2_1p35.1	5.94652e-11	0.874635	2.74524e-05	0.221765
PHC2_1p35.1	5.94652e-11	0.806328	2.74524e-05	0.221765
MIR3605_1p35.1	5.94652e-11	0.874635	2.74524e-05	0.221765
RN7SKP16_1p35.1	5.94652e-11	0.874635	2.74524e-05	0.221765
ZSCAN20_1p35.1	5.94652e-11	0.773228	2.74524e-05	0.245396
CSMD2_1p35.1	5.94652e-11	1.36	2.74524e-05	0.455206
HMGB4_1p35.1	5.94652e-11	1.3316	2.74524e-05	0.418895
RNA5SP42_1p35.1	5.94652e-11	1.42772	2.74524e-05	0.455206
C1orf94_1p34.3	5.94652e-11	1.42772	2.74524e-05	0.455206
MIR552_1p34.3	5.94652e-11	1.26445	2.74524e-05	0.455206
SMIM12_1p34.3	5.94652e-11	1.27798	2.74524e-05	0.567172
GJB5_1p34.3	5.94652e-11	1.20251	2.74524e-05	0.486967
GJB4_1p34.3	5.94652e-11	1.20251	2.74524e-05	0.486967
GJB3_1p34.3	5.94652e-11	1.20251	2.74524e-05	0.486967
GJA4_1p34.3	5.94652e-11	1.20251	2.74524e-05	0.486967
DLGAP3_1p34.3	5.94652e-11	1.20251	2.74524e-05	0.486967
SNORD112|ENSG00000252728.1_1p34.3	5.94652e-11	1.06937	2.74524e-05	0.361128
ZMYM6_1p34.3	5.94652e-11	1.2167	2.74524e-05	0.445394
ZMYM6NB_1p34.3	5.94652e-11	1.2167	2.74524e-05	0.445394
ZMYM1_1p34.3	5.94652e-11	1.28833	2.74524e-05	0.445394
SFPQ_1p34.3	5.94652e-11	1.28785	2.74524e-05	0.445394
RN7SL136P_1p34.3	5.94652e-11	1.27666	2.74524e-05	0.445394
ZMYM4_1p34.3	5.94652e-11	1.28333	2.74524e-05	0.501064
RN7SL503P_1p34.3	5.94652e-11	1.27666	2.74524e-05	0.445394
SNORA62|ENSG00000201542.1_1p34.3	5.94652e-11	1.27666	2.74524e-05	0.445394
RNY5P1_1p34.3	5.94652e-11	1.24326	2.74524e-05	0.501064
KIAA0319L_1p34.3	5.94652e-11	1.24326	2.74524e-05	0.501064
NCDN_1p34.3	5.94652e-11	1.27715	2.74524e-05	0.501064
TFAP2E_1p34.3	5.94652e-11	1.27715	2.74524e-05	0.501064
PSMB2_1p34.3	5.94652e-11	1.27603	2.74524e-05	0.501064
RN7SL281P_1p34.3	5.94652e-11	1.1755	2.74524e-05	0.466831
C1orf216_1p34.3	5.94652e-11	1.1755	2.74524e-05	0.466831
CLSPN_1p34.3	5.94652e-11	1.1755	2.74524e-05	0.466831
AGO4_1p34.3	5.94652e-11	1.1755	2.74524e-05	0.466831
AGO1_1p34.3	5.94652e-11	1.16083	2.74524e-05	0.466831
AGO3_1p34.3	5.94652e-11	1.10521	2.74524e-05	0.466831
TEKT2_1p34.3	5.94652e-11	1.21468	2.74524e-05	0.501064
ADPRHL2_1p34.3	5.94652e-11	1.21468	2.74524e-05	0.501064
COL8A2_1p34.3	5.94652e-11	1.21468	2.74524e-05	0.501064
TRAPPC3_1p34.3	5.94652e-11	1.21468	2.74524e-05	0.501064
MAP7D1_1p34.3	5.94652e-11	1.21468	2.74524e-05	0.501064
RN7SL131P_1p34.3	5.94652e-11	1.09021	2.74524e-05	0.434226
THRAP3_1p34.3	5.94652e-11	1.10927	2.74524e-05	0.434226
SH3D21_1p34.3	5.94652e-11	1.14126	2.74524e-05	0.434226
EVA1B_1p34.3	5.94652e-11	1.14126	2.74524e-05	0.434226
STK40_1p34.3	5.94652e-11	1.14126	2.74524e-05	0.434226
LSM10_1p34.3	5.94652e-11	1.14126	2.74524e-05	0.434226
OSCP1_1p34.3	5.94652e-11	1.23846	2.74524e-05	0.501064
SNORA63|ENSG00000201448.1_1p34.3	5.94652e-11	1.23846	2.74524e-05	0.501064
MRPS15_1p34.3	5.94652e-11	1.23846	2.74524e-05	0.501064
CSF3R_1p34.3	5.94652e-11	1.23846	2.74524e-05	0.501064
GRIK3_1p34.3	5.94652e-11	1.37374	2.74524e-05	0.578663
MIR4255_1p34.3	5.94652e-11	1.37374	2.74524e-05	0.578663
RNA5SP43_1p34.3	5.94652e-11	1.35849	2.74524e-05	0.578663
ZC3H12A_1p34.3	5.94652e-11	1.43028	2.74524e-05	0.578663
MEAF6_1p34.3	5.94652e-11	1.44516	2.74524e-05	0.578663
MIR5581_1p34.3	5.94652e-11	1.44516	2.74524e-05	0.578663
SNIP1_1p34.3	5.94652e-11	1.60878	2.74524e-05	0.609988
DNALI1_1p34.3	5.94652e-11	1.60878	2.74524e-05	0.609988
GNL2_1p34.3	5.94652e-11	1.62579	2.74524e-05	0.609988
RSPO1_1p34.3	5.94652e-11	1.62579	2.74524e-05	0.609988
C1orf109_1p34.3	5.94652e-11	1.62579	2.74524e-05	0.609988
CDCA8_1p34.3	5.94652e-11	1.62579	2.74524e-05	0.609988
EPHA10_1p34.3	5.94652e-11	1.58763	2.74524e-05	0.609988
snoU13|ENSG00000238871.1_1p34.3	5.94652e-11	1.58763	2.74524e-05	0.609988
MANEAL_1p34.3	5.94652e-11	1.58763	2.74524e-05	0.609988
YRDC_1p34.3	5.94652e-11	1.58763	2.74524e-05	0.609988
C1orf122_1p34.3	5.94652e-11	1.58763	2.74524e-05	0.609988
MTF1_1p34.3	5.94652e-11	1.58763	2.74524e-05	0.609988
INPP5B_1p34.3	5.94652e-11	1.6235	2.74524e-05	0.609988
SNORA63|ENSG00000252448.1_1p34.3	5.94652e-11	1.58763	2.74524e-05	0.609988
SF3A3_1p34.3	5.94652e-11	1.42688	2.74524e-05	0.501064
FHL3_1p34.3	5.94652e-11	1.40992	2.74524e-05	0.501064
UTP11L_1p34.3	5.94652e-11	1.40992	2.74524e-05	0.501064
POU3F1_1p34.3	5.94652e-11	1.40992	2.74524e-05	0.501064
MIR3659_1p34.3	5.94652e-11	1.34678	2.74524e-05	0.466831
RRAGC_1p34.3	5.94652e-11	1.21821	2.74524e-05	0.279314
MYCBP_1p34.3	5.94652e-11	1.19637	2.74524e-05	0.279314
GJA9_1p34.3	5.94652e-11	1.19637	2.74524e-05	0.279314
RHBDL2_1p34.3	5.94652e-11	1.19637	2.74524e-05	0.279314
AKIRIN1_1p34.3	5.94652e-11	1.19637	2.74524e-05	0.279314
NDUFS5_1p34.3	5.94652e-11	1.19818	2.74524e-05	0.279314
MACF1_1p34.3	5.94652e-11	1.27286	2.74524e-05	0.279314
RNA5SP44_1p34.3	5.94652e-11	1.38475	2.74524e-05	0.316965
KIAA0754_1p34.3	5.94652e-11	1.47388	2.74524e-05	0.316965
BMP8A_1p34.3	5.94652e-11	1.47142	2.74524e-05	0.316965
PABPC4_1p34.3	5.94652e-11	1.47111	2.74524e-05	0.316965
SNORA55_1p34.3	5.94652e-11	1.47111	2.74524e-05	0.316965
HEYL_1p34.3	5.94652e-11	1.55418	2.74524e-05	0.353753
NT5C1A_1p34.2	5.94652e-11	1.55418	2.74524e-05	0.353753
HPCAL4_1p34.2	5.94652e-11	1.55418	2.74524e-05	0.353753
PPIE_1p34.2	5.94652e-11	1.55418	2.74524e-05	0.353753
BMP8B_1p34.2	5.94652e-11	1.46784	2.74524e-05	0.264451
OXCT2_1p34.2	5.94652e-11	1.44924	2.74524e-05	0.264451
TRIT1_1p34.2	5.94652e-11	1.46844	2.74524e-05	0.264451
MYCL_1p34.2	5.94652e-11	1.46844	2.74524e-05	0.264451
MFSD2A_1p34.2	5.94652e-11	1.46844	2.74524e-05	0.264451
CAP1_1p34.2	5.94652e-11	1.17998	2.74524e-05	0.223157
PPT1_1p34.2	5.94652e-11	1.17998	2.74524e-05	0.223157
RLF_1p34.2	5.94652e-11	1.10521	2.74524e-05	0.253442
TMCO2_1p34.2	5.94652e-11	1.10521	2.74524e-05	0.253442
ZMPSTE24_1p34.2	5.94652e-11	1.10521	2.74524e-05	0.253442
COL9A2_1p34.2	5.94652e-11	1.10521	2.74524e-05	0.253442
SMAP2_1p34.2	5.94652e-11	1.10521	2.74524e-05	0.253442
ZFP69B_1p34.2	5.94652e-11	1.10521	2.74524e-05	0.253442
ZFP69_1p34.2	5.94652e-11	1.10531	2.74524e-05	0.253442
EXO5_1p34.2	5.94652e-11	1.10531	2.74524e-05	0.253442
ZNF684_1p34.2	5.94652e-11	1.10531	2.74524e-05	0.253442
RIMS3_1p34.2	5.94652e-11	1.03009	2.74524e-05	0.253442
NFYC_1p34.2	5.94652e-11	0.974088	2.74524e-05	0.253442
MIR30E_1p34.2	5.94652e-11	0.949319	2.74524e-05	0.253442
MIR30C1_1p34.2	5.94652e-11	0.949319	2.74524e-05	0.253442
KCNQ4_1p34.2	5.94652e-11	0.949319	2.74524e-05	0.253442
RN7SL326P_1p34.2	5.94652e-11	0.949319	2.74524e-05	0.253442
CITED4_1p34.2	5.94652e-11	0.949319	2.74524e-05	0.253442
CTPS1_1p34.2	5.94652e-11	0.949319	2.74524e-05	0.253442
SLFNL1_1p34.2	5.94652e-11	0.949319	2.74524e-05	0.253442
SCMH1_1p34.2	5.94652e-11	1.04352	2.74524e-05	0.253442
FOXO6_1p34.2	5.94652e-11	1.08138	2.74524e-05	0.273549
RNA5SP45_1p34.2	5.94652e-11	1.08138	2.74524e-05	0.273549
EDN2_1p34.2	5.94652e-11	1.08138	2.74524e-05	0.273549
HIVEP3_1p34.2	5.94652e-11	1.17672	2.74524e-05	0.197784
GUCA2B_1p34.2	5.94652e-11	1.1204	2.74524e-05	0.197784
GUCA2A_1p34.2	5.94652e-11	1.1204	2.74524e-05	0.197784
FOXJ3_1p34.2	5.94652e-11	1.08572	2.74524e-05	0.197784
RIMKLA_1p34.2	5.94652e-11	1.2003	2.74524e-05	0.197784
ZMYND12_1p34.2	5.94652e-11	1.2003	2.74524e-05	0.197784
PPCS_1p34.2	5.94652e-11	1.2003	2.74524e-05	0.197784
CCDC30_1p34.2	5.94652e-11	1.24617	2.74524e-05	0.197784
PPIH_1p34.2	5.94652e-11	1.22882	2.74524e-05	0.197784
YBX1_1p34.2	5.94652e-11	1.22882	2.74524e-05	0.197784
CLDN19_1p34.2	5.94652e-11	1.24634	2.74524e-05	0.173975
LEPRE1_1p34.2	5.94652e-11	1.24617	2.74524e-05	0.173975
C1orf50_1p34.2	5.94652e-11	1.24617	2.74524e-05	0.173975
CCDC23_1p34.2	5.94652e-11	1.24186	2.74524e-05	0.173975
ERMAP_1p34.2	5.94652e-11	1.24186	2.74524e-05	0.173975
ZNF691_1p34.2	5.94652e-11	1.24186	2.74524e-05	0.173975
SLC2A1_1p34.2	5.94652e-11	1.32502	2.74524e-05	0.173975
FAM183A_1p34.2	5.94652e-11	1.2643	2.74524e-05	0.154782
EBNA1BP2_1p34.2	5.94652e-11	1.2643	2.74524e-05	0.154782
WDR65_1p34.2	5.94652e-11	1.2643	2.74524e-05	0.154782
RNA5SP46_1p34.2	5.94652e-11	1.2643	2.74524e-05	0.154782
TMEM125_1p34.2	5.94652e-11	1.2643	2.74524e-05	0.154782
C1orf210_1p34.2	5.94652e-11	1.2643	2.74524e-05	0.154782
TIE1_1p34.2	5.94652e-11	1.17334	2.74524e-05	0.154782
MPL_1p34.2	5.94652e-11	1.17334	2.74524e-05	0.154782
CDC20_1p34.2	5.94652e-11	1.17334	2.74524e-05	0.154782
ELOVL1_1p34.2	5.94652e-11	1.17334	2.74524e-05	0.154782
MED8_1p34.2	5.94652e-11	1.17334	2.74524e-05	0.154782
SZT2_1p34.2	5.94652e-11	1.17334	2.74524e-05	0.154782
HYI_1p34.2	5.94652e-11	1.17334	2.74524e-05	0.154782
PTPRF_1p34.2	5.94652e-11	1.0363	2.74524e-05	0.154782
KDM4A_1p34.1	5.94652e-11	1.01882	2.74524e-05	0.154782
ST3GAL3_1p34.1	5.94652e-11	1.00045	2.74524e-05	0.154782
ARTN_1p34.1	5.94652e-11	1.06884	2.74524e-05	0.173975
IPO13_1p34.1	5.94652e-11	1.06884	2.74524e-05	0.173975
DPH2_1p34.1	5.94652e-11	1.06884	2.74524e-05	0.173975
ATP6V0B_1p34.1	5.94652e-11	1.06884	2.74524e-05	0.173975
B4GALT2_1p34.1	5.94652e-11	1.02372	2.74524e-05	0.173975
CCDC24_1p34.1	5.94652e-11	1.02372	2.74524e-05	0.173975
SLC6A9_1p34.1	5.94652e-11	1.02372	2.74524e-05	0.173975
RN7SL479P_1p34.1	5.94652e-11	1.08138	2.74524e-05	0.173975
KLF17_1p34.1	5.94652e-11	1.17505	2.74524e-05	0.243055
DMAP1_1p34.1	5.94652e-11	1.14381	2.74524e-05	0.243055
ERI3_1p34.1	5.94652e-11	1.14381	2.74524e-05	0.243055
RNF220_1p34.1	5.94652e-11	1.12349	2.74524e-05	0.243055
MIR5584_1p34.1	5.94652e-11	1.24258	2.74524e-05	0.243055
TMEM53_1p34.1	5.94652e-11	1.24258	2.74524e-05	0.243055
C1orf228_1p34.1	5.94652e-11	1.24258	2.74524e-05	0.243055
KIF2C_1p34.1	5.94652e-11	1.22944	2.74524e-05	0.243055
RPS8_1p34.1	5.94652e-11	1.22944	2.74524e-05	0.243055
SNORD55_1p34.1	5.94652e-11	1.22944	2.74524e-05	0.243055
SNORD46|ENSG00000200913.1_1p34.1	5.94652e-11	1.22944	2.74524e-05	0.243055
SNORD38A_1p34.1	5.94652e-11	1.22944	2.74524e-05	0.243055
SNORD38B_1p34.1	5.94652e-11	1.22944	2.74524e-05	0.243055
BEST4_1p34.1	5.94652e-11	1.22944	2.74524e-05	0.243055
PLK3_1p34.1	5.94652e-11	1.22944	2.74524e-05	0.243055
TCTEX1D4_1p34.1	5.94652e-11	1.22944	2.74524e-05	0.243055
BTBD19_1p34.1	5.94652e-11	1.22944	2.74524e-05	0.243055
PTCH2_1p34.1	5.94652e-11	1.22944	2.74524e-05	0.243055
EIF2B3_1p34.1	5.94652e-11	1.1967	2.74524e-05	0.221765
RNA5SP47_1p34.1	5.94652e-11	1.22944	2.74524e-05	0.243055
HECTD3_1p34.1	5.94652e-11	1.1967	2.74524e-05	0.221765
UROD_1p34.1	5.94652e-11	1.1967	2.74524e-05	0.221765
ZSWIM5_1p34.1	5.94652e-11	1.1967	2.74524e-05	0.221765
HPDL_1p34.1	5.94652e-11	1.23952	2.74524e-05	0.243055
MUTYH_1p34.1	5.94652e-11	1.23952	2.74524e-05	0.243055
TOE1_1p34.1	5.94652e-11	1.23952	2.74524e-05	0.243055
TESK2_1p34.1	5.94652e-11	1.21146	2.74524e-05	0.221765
snoU13|ENSG00000238945.1_1p34.1	5.94652e-11	1.21146	2.74524e-05	0.221765
CCDC163P_1p34.1	5.94652e-11	1.29297	2.74524e-05	0.243055
MMACHC_1p34.1	5.94652e-11	1.30703	2.74524e-05	0.243055
PRDX1_1p34.1	5.94652e-11	1.30703	2.74524e-05	0.243055
AKR1A1_1p34.1	5.94652e-11	1.22181	2.74524e-05	0.221765
NASP_1p34.1	5.94652e-11	1.15969	2.74524e-05	0.221765
CCDC17_1p34.1	5.94652e-11	1.15969	2.74524e-05	0.221765
GPBP1L1_1p34.1	5.94652e-11	1.32388	2.74524e-05	0.253442
TMEM69_1p34.1	5.94652e-11	1.32388	2.74524e-05	0.253442
IPP_1p34.1	5.94652e-11	1.32388	2.74524e-05	0.253442
MAST2_1p34.1	5.94652e-11	1.53765	2.74524e-05	0.452948
PIK3R3_1p34.1	5.94652e-11	1.65276	2.74524e-05	0.477958
TSPAN1_1p34.1	5.94652e-11	1.81113	2.74524e-05	0.566164
POMGNT1_1p34.1	5.94652e-11	1.81113	2.74524e-05	0.566164
LURAP1_1p34.1	5.94652e-11	1.81113	2.74524e-05	0.566164
RAD54L_1p34.1	5.94652e-11	1.66828	2.74524e-05	0.477958
LRRC41_1p34.1	5.94652e-11	1.63809	2.74524e-05	0.477958
UQCRH_1p34.1	5.94652e-11	1.49582	2.74524e-05	0.413955
NSUN4_1p33	5.94652e-11	1.45316	2.74524e-05	0.370307
FAAH_1p33	5.94652e-11	1.45316	2.74524e-05	0.370307
LINC00505_1p33	5.94652e-11	1.59513	2.74524e-05	0.370307
DMBX1_1p33	5.94652e-11	1.59513	2.74524e-05	0.370307
KNCN_1p33	5.94652e-11	1.56623	2.74524e-05	0.336497
MKNK1_1p33	5.94652e-11	1.55849	2.74524e-05	0.336497
MOB3C_1p33	5.94652e-11	1.55849	2.74524e-05	0.336497
ATPAF1_1p33	5.94652e-11	1.74642	2.74524e-05	0.452948
EFCAB14_1p33	5.94652e-11	1.71687	2.74524e-05	0.434226
TEX38_1p33	5.94652e-11	1.75329	2.74524e-05	0.452948
CYP4B1_1p33	5.94652e-11	1.69651	2.74524e-05	0.434226
CYP4Z2P_1p33	5.94652e-11	1.62723	2.74524e-05	0.336497
CYP4A11_1p33	5.94652e-11	1.60423	2.74524e-05	0.253442
CYP4X1_1p33	5.94652e-11	1.74677	2.74524e-05	0.326368
CYP4Z1_1p33	5.94652e-11	1.74018	2.74524e-05	0.326368
CYP4A22_1p33	5.94652e-11	1.65316	2.74524e-05	0.326368
LINC00853_1p33	5.94652e-11	1.59377	2.74524e-05	0.326368
PDZK1IP1_1p33	5.94652e-11	1.59377	2.74524e-05	0.326368
TAL1_1p33	5.94652e-11	1.59377	2.74524e-05	0.326368
STIL_1p33	5.94652e-11	1.58674	2.74524e-05	0.292555
CMPK1_1p33	5.94652e-11	1.58674	2.74524e-05	0.292555
FOXE3_1p33	5.94652e-11	1.65244	2.74524e-05	0.326368
FOXD2_1p33	5.94652e-11	1.65244	2.74524e-05	0.326368
TRABD2B_1p33	5.94652e-11	1.76649	2.74524e-05	0.382975
SKINTL_1p33	5.94652e-11	1.69671	2.74524e-05	0.353753
SLC5A9_1p33	5.94652e-11	1.6966	2.74524e-05	0.353753
SPATA6_1p33	5.94652e-11	1.77983	2.74524e-05	0.418895
AGBL4_1p33	5.94652e-11	1.90462	2.74524e-05	0.554448
BEND5_1p33	5.94652e-11	1.79069	2.74524e-05	0.418895
snoU13|ENSG00000239144.1_1p33	5.94652e-11	1.45712	2.74524e-05	0.44066
ELAVL4_1p33	5.94652e-11	2.16276	2.74524e-05	0.628666
DMRTA2_1p32.3	5.94652e-11	2.18019	2.74524e-05	0.617863
FAF1_1p32.3	5.94652e-11	2.12573	2.74524e-05	0.554448
CDKN2C_1p32.3	5.94652e-11	2.16853	2.74524e-05	0.580843
MIR4421_1p32.3	5.94652e-11	2.07185	2.74524e-05	0.539171
C1orf185_1p32.3	5.94652e-11	2.20184	2.74524e-05	0.609988
snoU13|ENSG00000238618.1_1p32.3	5.94652e-11	2.20184	2.74524e-05	0.609988
RNF11_1p32.3	5.94652e-11	2.20184	2.74524e-05	0.609988
TTC39A_1p32.3	5.94652e-11	2.20184	2.74524e-05	0.609988
EPS15_1p32.3	5.94652e-11	2.33559	2.74524e-05	0.617863
OSBPL9_1p32.3	5.94652e-11	2.32697	2.74524e-05	0.617863
SNORA26|ENSG00000212624.1_1p32.3	5.94652e-11	2.11834	2.74524e-05	0.609988
NRD1_1p32.3	5.94652e-11	2.11834	2.74524e-05	0.609988
MIR761_1p32.3	5.94652e-11	2.11834	2.74524e-05	0.609988
RAB3B_1p32.3	5.94652e-11	2.11834	2.74524e-05	0.609988
RNA5SP48_1p32.3	5.94652e-11	2.18039	2.74524e-05	0.617863
RN7SL290P_1p32.3	5.94652e-11	2.18039	2.74524e-05	0.617863
TXNDC12_1p32.3	5.94652e-11	2.18039	2.74524e-05	0.617863
KTI12_1p32.3	5.94652e-11	2.18039	2.74524e-05	0.617863
BTF3L4_1p32.3	5.94652e-11	1.97207	2.74524e-05	0.609988
ZFYVE9_1p32.3	5.94652e-11	1.93266	2.74524e-05	0.609988
RN7SL788P_1p32.3	5.94652e-11	1.97207	2.74524e-05	0.609988
CC2D1B_1p32.3	5.94652e-11	1.9175	2.74524e-05	0.609988
ORC1_1p32.3	5.94652e-11	1.9175	2.74524e-05	0.609988
PRPF38A_1p32.3	5.94652e-11	1.9175	2.74524e-05	0.609988
ZCCHC11_1p32.3	5.94652e-11	1.9175	2.74524e-05	0.609988
snoU13|ENSG00000239063.1_1p32.3	5.94652e-11	1.9175	2.74524e-05	0.609988
GPX7_1p32.3	5.94652e-11	1.95219	2.74524e-05	0.617863
FAM159A_1p32.3	5.94652e-11	1.95219	2.74524e-05	0.617863
SELRC1_1p32.3	5.94652e-11	1.95219	2.74524e-05	0.617863
RN7SL62P_1p32.3	5.94652e-11	1.95219	2.74524e-05	0.617863
ZYG11B_1p32.3	5.94652e-11	1.95152	2.74524e-05	0.617863
ZYG11A_1p32.3	5.94652e-11	1.95152	2.74524e-05	0.617863
ECHDC2_1p32.3	5.94652e-11	1.95152	2.74524e-05	0.617863
SCP2_1p32.3	5.94652e-11	1.69102	2.74524e-05	0.539171
MIR1273F_1p32.3	5.94652e-11	1.95152	2.74524e-05	0.617863
MIR5095_1p32.3	5.94652e-11	1.95047	2.74524e-05	0.617863
MIR1273G_1p32.3	5.94652e-11	1.95047	2.74524e-05	0.617863
PODN_1p32.3	5.94652e-11	1.7533	2.74524e-05	0.539171
SLC1A7_1p32.3	5.94652e-11	1.75404	2.74524e-05	0.539171
CPT2_1p32.3	5.94652e-11	1.75404	2.74524e-05	0.539171
C1orf123_1p32.3	5.94652e-11	1.75404	2.74524e-05	0.539171
MAGOH_1p32.3	5.94652e-11	1.75404	2.74524e-05	0.539171
LRP8_1p32.3	5.94652e-11	1.75404	2.74524e-05	0.539171
SLC25A3P1_1p32.3	5.94652e-11	1.75404	2.74524e-05	0.539171
DMRTB1_1p32.3	5.94652e-11	1.75404	2.74524e-05	0.539171
GLIS1_1p32.3	5.94652e-11	1.75317	2.74524e-05	0.539171
NDC1_1p32.3	5.94652e-11	1.90462	2.74524e-05	0.609988
SNORA58|ENSG00000201003.1_1p32.3	5.94652e-11	1.90462	2.74524e-05	0.609988
YIPF1_1p32.3	5.94652e-11	1.91681	2.74524e-05	0.609988
DIO1_1p32.3	5.94652e-11	1.91681	2.74524e-05	0.609988
HSPB11_1p32.3	5.94652e-11	1.91681	2.74524e-05	0.609988
LRRC42_1p32.3	5.94652e-11	1.91681	2.74524e-05	0.609988
LDLRAD1_1p32.3	5.94652e-11	1.88144	2.74524e-05	0.609988
TMEM59_1p32.3	5.94652e-11	1.88144	2.74524e-05	0.609988
TCEANC2_1p32.3	5.94652e-11	1.88144	2.74524e-05	0.609988
MIR4781_1p32.3	5.94652e-11	1.88144	2.74524e-05	0.609988
CDCP2_1p32.3	5.94652e-11	1.87434	2.74524e-05	0.609988
CYB5RL_1p32.3	5.94652e-11	1.9175	2.74524e-05	0.63219
MRPL37_1p32.3	5.94652e-11	1.9175	2.74524e-05	0.63219
SSBP3_1p32.3	5.94652e-11	1.75317	2.74524e-05	0.609988
C1orf191_1p32.3	5.94652e-11	1.9175	2.74524e-05	0.63219
SNORD112|ENSG00000252646.1_1p32.3	5.94652e-11	1.91026	2.74524e-05	0.617863
ACOT11_1p32.3	5.94652e-11	1.81799	2.74524e-05	0.63219
FAM151A_1p32.3	5.94652e-11	1.89049	2.74524e-05	0.63219
MROH7_1p32.3	5.94652e-11	1.89049	2.74524e-05	0.63219
TTC4_1p32.3	5.94652e-11	2.05066	2.74524e-05	0.686519
PARS2_1p32.3	5.94652e-11	2.05066	2.74524e-05	0.686519
TTC22_1p32.3	5.94652e-11	2.05066	2.74524e-05	0.686519
C1orf177_1p32.3	5.94652e-11	2.10058	2.74524e-05	0.686519
DHCR24_1p32.3	5.94652e-11	2.10058	2.74524e-05	0.686519
TMEM61_1p32.3	5.94652e-11	2.16136	2.74524e-05	0.670795
BSND_1p32.3	5.94652e-11	2.16136	2.74524e-05	0.670795
PCSK9_1p32.3	5.94652e-11	1.95158	2.74524e-05	0.617863
USP24_1p32.3	5.94652e-11	1.76525	2.74524e-05	0.57024
MIR4422_1p32.3	5.94652e-11	1.75451	2.74524e-05	0.57024
RN7SKP291_1p32.3	5.94652e-11	1.76579	2.74524e-05	0.540533
PPAP2B_1p32.2	5.94652e-11	1.67871	2.74524e-05	0.508355
PRKAA2_1p32.2	5.94652e-11	1.65122	2.74524e-05	0.508355
C1orf168_1p32.2	5.94652e-11	1.55227	2.74524e-05	0.445394
C8A_1p32.2	5.94652e-11	1.53765	2.74524e-05	0.466437
C8B_1p32.2	5.94652e-11	1.53765	2.74524e-05	0.466437
DAB1_1p32.2	5.94652e-11	1.6785	2.74524e-05	0.540533
OMA1_1p32.2	5.94652e-11	2.08122	2.74524e-05	0.670795
RN7SL713P_1p32.1	5.94652e-11	2.08122	2.74524e-05	0.670795
TACSTD2_1p32.1	5.94652e-11	2.08122	2.74524e-05	0.670795
MYSM1_1p32.1	5.94652e-11	2.1022	2.74524e-05	0.670795
JUN_1p32.1	5.94652e-11	2.1022	2.74524e-05	0.670795
FGGY_1p32.1	5.94652e-11	2.16059	2.74524e-05	0.63219
MIR4711_1p32.1	5.94652e-11	2.38393	2.74524e-05	0.686519
HOOK1_1p32.1	5.94652e-11	2.38393	2.74524e-05	0.686519
CYP2J2_1p32.1	5.94652e-11	2.38195	2.74524e-05	0.686519
RN7SL475P_1p32.1	5.94652e-11	2.2576	2.74524e-05	0.670795
C1orf87_1p32.1	5.94652e-11	2.2576	2.74524e-05	0.670795
NFIA_1p31.3	5.94652e-11	2.01794	2.74524e-05	0.631364
TM2D1_1p31.3	5.94652e-11	2.01569	2.74524e-05	0.617863
INADL_1p31.3	5.94652e-11	1.95152	2.74524e-05	0.631364
RN7SL180P_1p31.3	5.94652e-11	1.95152	2.74524e-05	0.631364
L1TD1_1p31.3	5.94652e-11	1.95158	2.74524e-05	0.631364
KANK4_1p31.3	5.94652e-11	1.87967	2.74524e-05	0.631364
USP1_1p31.3	5.94652e-11	1.91472	2.74524e-05	0.631364
DOCK7_1p31.3	5.94652e-11	1.90462	2.74524e-05	0.631364
ANGPTL3_1p31.3	5.94652e-11	1.98105	2.74524e-05	0.686519
ATG4C_1p31.3	5.94652e-11	2.10494	2.74524e-05	0.670795
RNA5SP49_1p31.3	5.94652e-11	1.93749	2.74524e-05	0.686519
LINC00466_1p31.3	5.94652e-11	1.93749	2.74524e-05	0.686519
FOXD3_1p31.3	5.94652e-11	1.93749	2.74524e-05	0.686519
ALG6_1p31.3	5.94652e-11	1.93749	2.74524e-05	0.686519
ITGB3BP_1p31.3	5.94652e-11	1.93749	2.74524e-05	0.686519
EFCAB7_1p31.3	5.94652e-11	1.93749	2.74524e-05	0.686519
RN7SL488P_1p31.3	5.94652e-11	1.93749	2.74524e-05	0.686519
DLEU2L_1p31.3	5.94652e-11	1.95886	2.74524e-05	0.686519
PGM1_1p31.3	5.94652e-11	1.94186	2.74524e-05	0.691533
RN7SL130P_1p31.3	5.94652e-11	1.9512	2.74524e-05	0.691533
ROR1_1p31.3	5.94652e-11	1.96803	2.74524e-05	0.686519
UBE2U_1p31.3	5.94652e-11	1.96803	2.74524e-05	0.691533
CACHD1_1p31.3	5.94652e-11	1.95219	2.74524e-05	0.686519
MIR4794_1p31.3	5.94652e-11	1.95219	2.74524e-05	0.686519
RAVER2_1p31.3	5.94652e-11	1.95596	2.74524e-05	0.686519
JAK1_1p31.3	5.94652e-11	1.93519	2.74524e-05	0.670795
MIR3671_1p31.3	5.94652e-11	1.96803	2.74524e-05	0.67501
AK4_1p31.3	5.94652e-11	1.96803	2.74524e-05	0.67501
DNAJC6_1p31.3	5.94652e-11	1.9254	2.74524e-05	0.635556
LEPR_1p31.3	5.94652e-11	1.9254	2.74524e-05	0.635556
LEPROT_1p31.3	5.94652e-11	1.9254	2.74524e-05	0.635556
snoU13|ENSG00000238931.1_1p31.3	5.94652e-11	1.71808	2.74524e-05	0.554448
RN7SL854P_1p31.3	5.94652e-11	1.70032	2.74524e-05	0.580843
PDE4B_1p31.3	5.94652e-11	1.48628	2.74524e-05	0.580843
SGIP1_1p31.3	5.94652e-11	1.34506	2.74524e-05	0.504031
MIR3117_1p31.3	5.94652e-11	1.40798	2.74524e-05	0.475041
TCTEX1D1_1p31.3	5.94652e-11	1.34843	2.74524e-05	0.504031
INSL5_1p31.3	5.94652e-11	1.34843	2.74524e-05	0.504031
WDR78_1p31.3	5.94652e-11	1.34889	2.74524e-05	0.504031
MIER1_1p31.3	5.94652e-11	1.34889	2.74524e-05	0.504031
SLC35D1_1p31.3	5.94652e-11	1.34973	2.74524e-05	0.504031
C1orf141_1p31.3	5.94652e-11	1.27029	2.74524e-05	0.504031
SNORA31|ENSG00000252433.1_1p31.3	5.94652e-11	1.34852	2.74524e-05	0.504031
IL23R_1p31.3	5.94652e-11	1.27065	2.74524e-05	0.504031
RNU4ATAC4P_1p31.3	5.94652e-11	1.27065	2.74524e-05	0.504031
IL12RB2_1p31.3	5.94652e-11	1.26784	2.74524e-05	0.504031
SERBP1_1p31.3	5.94652e-11	1.36269	2.74524e-05	0.504031
RN7SL392P_1p31.3	5.94652e-11	1.22605	2.74524e-05	0.535982
GADD45A_1p31.3	5.94652e-11	1.26445	2.74524e-05	0.535982
GNG12_1p31.3	5.94652e-11	1.26445	2.74524e-05	0.535982
DIRAS3_1p31.3	5.94652e-11	1.43115	2.74524e-05	0.535982
WLS_1p31.3	5.94652e-11	1.32405	2.74524e-05	0.455206
MIR1262_1p31.3	5.94652e-11	1.32405	2.74524e-05	0.455206
RPE65_1p31.3	5.94652e-11	1.44613	2.74524e-05	0.48471
DEPDC1_1p31.2	5.94652e-11	1.50112	2.74524e-05	0.567172
LRRC7_1p31.1	5.94652e-11	1.84542	2.74524e-05	0.686519
RN7SL538P_1p31.1	5.94652e-11	1.75774	2.74524e-05	0.686519
PIN1P1_1p31.1	5.94652e-11	1.75774	2.74524e-05	0.686519
LRRC40_1p31.1	5.94652e-11	1.76028	2.74524e-05	0.686519
RN7SL242P_1p31.1	5.94652e-11	1.76028	2.74524e-05	0.686519
SRSF11_1p31.1	5.94652e-11	1.61714	2.74524e-05	0.670795
ANKRD13C_1p31.1	5.94652e-11	1.61714	2.74524e-05	0.670795
HHLA3_1p31.1	5.94652e-11	1.61714	2.74524e-05	0.670795
CTH_1p31.1	5.94652e-11	1.46989	2.74524e-05	0.628666
PTGER3_1p31.1	5.94652e-11	1.38545	2.74524e-05	0.670795
ZRANB2_1p31.1	5.94652e-11	1.38545	2.74524e-05	0.670795
MIR186_1p31.1	5.94652e-11	1.38545	2.74524e-05	0.670795
NEGR1_1p31.1	5.94652e-11	1.46982	2.74524e-05	0.644609
RN7SKP19_1p31.1	5.94652e-11	1.18365	2.74524e-05	0.535982
RNA5SP50_1p31.1	5.94652e-11	1.35047	2.74524e-05	0.504031
RNU4ATAC8P_1p31.1	5.94652e-11	1.48006	2.74524e-05	0.504031
LRRIQ3_1p31.1	5.94652e-11	1.47823	2.74524e-05	0.504031
FPGT_1p31.1	5.94652e-11	1.47881	2.74524e-05	0.535982
TNNI3K_1p31.1	5.94652e-11	1.27696	2.74524e-05	0.476324
LRRC53_1p31.1	5.94652e-11	1.30173	2.74524e-05	0.476324
C1orf173_1p31.1	5.94652e-11	1.30173	2.74524e-05	0.476324
CRYZ_1p31.1	5.94652e-11	1.30173	2.74524e-05	0.476324
TYW3_1p31.1	5.94652e-11	1.30173	2.74524e-05	0.476324
LHX8_1p31.1	5.94652e-11	1.35804	2.74524e-05	0.554448
SLC44A5_1p31.1	5.94652e-11	1.29943	2.74524e-05	0.519803
ACADM_1p31.1	5.94652e-11	1.42386	2.74524e-05	0.554448
RABGGTB_1p31.1	5.94652e-11	1.42386	2.74524e-05	0.554448
SNORD45C_1p31.1	5.94652e-11	1.37155	2.74524e-05	0.476324
SNORD45A_1p31.1	5.94652e-11	1.37155	2.74524e-05	0.476324
SNORD45B_1p31.1	5.94652e-11	1.37155	2.74524e-05	0.476324
MSH4_1p31.1	5.94652e-11	1.37155	2.74524e-05	0.476324
ASB17_1p31.1	5.94652e-11	1.34396	2.74524e-05	0.476324
ST6GALNAC3_1p31.1	5.94652e-11	1.47215	2.74524e-05	0.469159
ST6GALNAC5_1p31.1	5.94652e-11	1.44093	2.74524e-05	0.450409
PIGK_1p31.1	5.94652e-11	1.45238	2.74524e-05	0.450409
AK5_1p31.1	5.94652e-11	1.64408	2.74524e-05	0.609988
ZZZ3_1p31.1	5.94652e-11	1.83346	2.74524e-05	0.609988
RNA5SP20_1p31.1	5.94652e-11	1.81233	2.74524e-05	0.617863
RN7SL370P_1p31.1	5.94652e-11	1.83346	2.74524e-05	0.609988
USP33_1p31.1	5.94652e-11	1.83346	2.74524e-05	0.609988
FAM73A_1p31.1	5.94652e-11	1.78573	2.74524e-05	0.609988
RNA5SP21_1p31.1	5.94652e-11	1.83346	2.74524e-05	0.609988
NEXN_1p31.1	5.94652e-11	1.78497	2.74524e-05	0.609988
FUBP1_1p31.1	5.94652e-11	1.82946	2.74524e-05	0.63215
DNAJB4_1p31.1	5.94652e-11	1.87417	2.74524e-05	0.63215
GIPC2_1p31.1	5.94652e-11	1.87417	2.74524e-05	0.63215
RNA5SP22_1p31.1	5.94652e-11	1.8842	2.74524e-05	0.660056
PTGFR_1p31.1	5.94652e-11	1.84758	2.74524e-05	0.617863
RNA5SP23_1p31.1	5.94652e-11	1.84481	2.74524e-05	0.617863
IFI44L_1p31.1	5.94652e-11	1.81225	2.74524e-05	0.617863
IFI44_1p31.1	5.94652e-11	1.81225	2.74524e-05	0.617863
ELTD1_1p31.1	5.94652e-11	1.47629	2.74524e-05	0.567172
RN7SKP247_1p31.1	5.94652e-11	1.69133	2.74524e-05	0.583562
LPHN2_1p31.1	5.94652e-11	1.9175	2.74524e-05	0.63215
TTLL7_1p31.1	5.94652e-11	1.52095	2.74524e-05	0.583562
PRKACB_1p31.1	5.94652e-11	1.47035	2.74524e-05	0.583562
SNORA2|ENSG00000199959.1_1p31.1	5.94652e-11	1.47035	2.74524e-05	0.583562
SAMD13_1p31.1	5.94652e-11	1.47035	2.74524e-05	0.583562
UOX_1p31.1	5.94652e-11	1.53309	2.74524e-05	0.583562
DNASE2B_1p31.1	5.94652e-11	1.53309	2.74524e-05	0.583562
RPF1_1p22.3	5.94652e-11	1.49899	2.74524e-05	0.583562
GNG5_1p22.3	5.94652e-11	1.49899	2.74524e-05	0.583562
SPATA1_1p22.3	5.94652e-11	1.49899	2.74524e-05	0.583562
CTBS_1p22.3	5.94652e-11	1.49899	2.74524e-05	0.583562
C1orf180_1p22.3	5.94652e-11	1.49899	2.74524e-05	0.583562
SSX2IP_1p22.3	5.94652e-11	1.49899	2.74524e-05	0.583562
LPAR3_1p22.3	5.94652e-11	1.49899	2.74524e-05	0.583562
MCOLN2_1p22.3	5.94652e-11	1.49899	2.74524e-05	0.583562
WDR63_1p22.3	5.94652e-11	1.47032	2.74524e-05	0.567172
MCOLN3_1p22.3	5.94652e-11	1.52781	2.74524e-05	0.583562
MIR4423_1p22.3	5.94652e-11	1.46797	2.74524e-05	0.567172
SYDE2_1p22.3	5.94652e-11	1.43052	2.74524e-05	0.567172
C1orf52_1p22.3	5.94652e-11	1.43417	2.74524e-05	0.567172
BCL10_1p22.3	5.94652e-11	1.43417	2.74524e-05	0.567172
DDAH1_1p22.3	5.94652e-11	1.1693	2.74524e-05	0.567172
CYR61_1p22.3	5.94652e-11	1.70877	2.74524e-05	0.461847
SNORD81|ENSG00000199934.1_1p22.3	5.94652e-11	1.70877	2.74524e-05	0.461847
ZNHIT6_1p22.3	5.94652e-11	1.59377	2.74524e-05	0.398394
COL24A1_1p22.3	5.94652e-11	1.65122	2.74524e-05	0.461847
RNA5SP51_1p22.3	5.94652e-11	1.70985	2.74524e-05	0.461847
ODF2L_1p22.3	5.94652e-11	1.85737	2.74524e-05	0.539171
CLCA2_1p22.3	5.94652e-11	1.79916	2.74524e-05	0.504031
CLCA1_1p22.3	5.94652e-11	1.79916	2.74524e-05	0.504031
CLCA4_1p22.3	5.94652e-11	1.79916	2.74524e-05	0.504031
CLCA3P_1p22.3	5.94652e-11	1.71964	2.74524e-05	0.445394
SH3GLB1_1p22.3	5.94652e-11	1.79777	2.74524e-05	0.445394
HS2ST1_1p22.3	5.94652e-11	1.81924	2.74524e-05	0.504031
LMO4_1p22.3	5.94652e-11	1.86896	2.74524e-05	0.539171
RNA5SP52_1p22.3	5.94652e-11	1.90462	2.74524e-05	0.539171
RN7SL583P_1p22.2	5.94652e-11	1.88876	2.74524e-05	0.609988
PKN2_1p22.2	5.94652e-11	1.86759	2.74524e-05	0.609988
GTF2B_1p22.2	5.94652e-11	1.86759	2.74524e-05	0.609988
CCBL2_1p22.2	5.94652e-11	1.84399	2.74524e-05	0.609988
RBMXL1_1p22.2	5.94652e-11	1.79491	2.74524e-05	0.609988
GBP3_1p22.2	5.94652e-11	1.79491	2.74524e-05	0.609988
GBP1_1p22.2	5.94652e-11	1.79491	2.74524e-05	0.609988
GBP2_1p22.2	5.94652e-11	1.79491	2.74524e-05	0.609988
GBP7_1p22.2	5.94652e-11	1.79491	2.74524e-05	0.609988
GBP4_1p22.2	5.94652e-11	1.79491	2.74524e-05	0.609988
GBP5_1p22.2	5.94652e-11	1.79491	2.74524e-05	0.609988
GBP6_1p22.2	5.94652e-11	1.89952	2.74524e-05	0.609988
GBP1P1_1p22.2	5.94652e-11	1.89952	2.74524e-05	0.609988
LRRC8B_1p22.2	5.94652e-11	1.84539	2.74524e-05	0.609988
LRRC8C_1p22.2	5.94652e-11	1.84539	2.74524e-05	0.609988
snoU13|ENSG00000239176.1_1p22.2	5.94652e-11	1.84539	2.74524e-05	0.609988
LRRC8D_1p22.2	5.94652e-11	1.78165	2.74524e-05	0.609988
RN7SKP272_1p22.2	5.94652e-11	1.78165	2.74524e-05	0.609988
ZNF326_1p22.2	5.94652e-11	1.77441	2.74524e-05	0.609988
U3|ENSG00000199666.1_1p22.2	5.94652e-11	1.98484	2.74524e-05	0.580843
BARHL2_1p22.2	5.94652e-11	2.03982	2.74524e-05	0.609988
ZNF644_1p22.2	5.94652e-11	2.07896	2.74524e-05	0.609988
HFM1_1p22.2	5.94652e-11	2.04877	2.74524e-05	0.609988
CDC7_1p22.2	5.94652e-11	1.8918	2.74524e-05	0.609988
TGFBR3_1p22.1	5.94652e-11	2.00685	2.74524e-05	0.580843
RN7SL653P_1p22.1	5.94652e-11	2.01053	2.74524e-05	0.580843
RN7SL235P_1p22.1	5.94652e-11	1.88787	2.74524e-05	0.580843
BRDT_1p22.1	5.94652e-11	1.88787	2.74524e-05	0.580843
EPHX4_1p22.1	5.94652e-11	1.80938	2.74524e-05	0.580843
BTBD8_1p22.1	5.94652e-11	1.9822	2.74524e-05	0.580843
KIAA1107_1p22.1	5.94652e-11	1.98112	2.74524e-05	0.580843
C1orf146_1p22.1	5.94652e-11	1.98112	2.74524e-05	0.580843
ACTBP12_1p22.1	5.94652e-11	1.98112	2.74524e-05	0.580843
GLMN_1p22.1	5.94652e-11	1.95561	2.74524e-05	0.580843
RPAP2_1p22.1	5.94652e-11	1.95561	2.74524e-05	0.580843
RN7SL824P_1p22.1	5.94652e-11	1.95561	2.74524e-05	0.580843
GFI1_1p22.1	5.94652e-11	1.95945	2.74524e-05	0.556013
EVI5_1p22.1	5.94652e-11	2.05138	2.74524e-05	0.609988
RPL5_1p22.1	5.94652e-11	2.37196	2.74524e-05	0.686519
SNORD21_1p22.1	5.94652e-11	2.37196	2.74524e-05	0.686519
SNORA66|ENSG00000251795.1_1p22.1	5.94652e-11	2.37196	2.74524e-05	0.686519
SNORA66|ENSG00000207523.1_1p22.1	5.94652e-11	2.37196	2.74524e-05	0.686519
FAM69A_1p22.1	5.94652e-11	2.37835	2.74524e-05	0.686519
SNORA51|ENSG00000207022.1_1p22.1	5.94652e-11	2.37196	2.74524e-05	0.686519
RN7SL692P_1p22.1	5.94652e-11	2.37835	2.74524e-05	0.686519
RN7SKP123_1p22.1	5.94652e-11	2.17938	2.74524e-05	0.635556
MTF2_1p22.1	5.94652e-11	2.14699	2.74524e-05	0.635556
TMED5_1p22.1	5.94652e-11	2.04371	2.74524e-05	0.609988
CCDC18_1p22.1	5.94652e-11	2.06213	2.74524e-05	0.609988
DR1_1p22.1	5.94652e-11	2.06213	2.74524e-05	0.609988
FNBP1L_1p22.1	5.94652e-11	2.23245	2.74524e-05	0.670795
RNA5SP53_1p22.1	5.94652e-11	2.23245	2.74524e-05	0.670795
BCAR3_1p22.1	5.94652e-11	2.27732	2.74524e-05	0.628666
MIR760_1p22.1	5.94652e-11	2.34993	2.74524e-05	0.628666
DNTTIP2_1p22.1	5.94652e-11	2.34993	2.74524e-05	0.628666
GCLM_1p22.1	5.94652e-11	2.34993	2.74524e-05	0.628666
ABCA4_1p22.1	5.94652e-11	2.32441	2.74524e-05	0.617863
ARHGAP29_1p22.1	5.94652e-11	2.35639	2.74524e-05	0.63219
RN7SL440P_1p22.1	5.94652e-11	2.32338	2.74524e-05	0.617863
snoU13|ENSG00000238389.1_1p22.1	5.94652e-11	2.32338	2.74524e-05	0.617863
ABCD3_1p21.3	5.94652e-11	2.47536	2.74524e-05	0.63219
F3_1p21.3	5.94652e-11	2.47536	2.74524e-05	0.63219
MIR378G_1p21.3	5.94652e-11	2.55761	2.74524e-05	0.6631
SLC44A3_1p21.3	5.94652e-11	2.55761	2.74524e-05	0.6631
CNN3_1p21.3	5.94652e-11	2.51205	2.74524e-05	0.670795
ALG14_1p21.3	5.94652e-11	2.58684	2.74524e-05	0.670795
TMEM56_1p21.3	5.94652e-11	2.40863	2.74524e-05	0.628666
RWDD3_1p21.3	5.94652e-11	2.21953	2.74524e-05	0.598634
RN7SL831P_1p21.3	5.94652e-11	2.30514	2.74524e-05	0.617863
RN7SKP270_1p21.3	5.94652e-11	2.30514	2.74524e-05	0.617863
PTBP2_1p21.3	5.94652e-11	2.2279	2.74524e-05	0.609988
DPYD_1p21.3	5.94652e-11	2.34381	2.74524e-05	0.686519
MIR137HG_1p21.3	5.94652e-11	2.16947	2.74524e-05	0.571908
SNX7_1p21.3	5.94652e-11	2.20971	2.74524e-05	0.617863
LPPR5_1p21.3	5.94652e-11	2.20184	2.74524e-05	0.609988
LPPR4_1p21.2	5.94652e-11	2.38061	2.74524e-05	0.63219
PALMD_1p21.2	5.94652e-11	2.3222	2.74524e-05	0.63219
FRRS1_1p21.2	5.94652e-11	2.31893	2.74524e-05	0.63219
AGL_1p21.2	5.94652e-11	2.372	2.74524e-05	0.683284
SLC35A3_1p21.2	5.94652e-11	2.37007	2.74524e-05	0.683284
HIAT1_1p21.2	5.94652e-11	2.37007	2.74524e-05	0.683284
SASS6_1p21.2	5.94652e-11	2.37007	2.74524e-05	0.683284
TRMT13_1p21.2	5.94652e-11	2.37007	2.74524e-05	0.683284
LRRC39_1p21.2	5.94652e-11	2.37007	2.74524e-05	0.683284
DBT_1p21.2	5.94652e-11	2.37007	2.74524e-05	0.683284
RTCA_1p21.2	5.94652e-11	2.37007	2.74524e-05	0.683284
MIR553_1p21.2	5.94652e-11	2.18202	2.74524e-05	0.63219
CDC14A_1p21.2	5.94652e-11	2.31029	2.74524e-05	0.683284
GPR88_1p21.2	5.94652e-11	2.3077	2.74524e-05	0.683284
VCAM1_1p21.2	5.94652e-11	2.14699	2.74524e-05	0.63219
EXTL2_1p21.2	5.94652e-11	2.28748	2.74524e-05	0.683284
SLC30A7_1p21.2	5.94652e-11	2.28748	2.74524e-05	0.683284
DPH5_1p21.2	5.94652e-11	2.11834	2.74524e-05	0.63219
SCARNA16|ENSG00000252765.1_1p21.2	5.94652e-11	2.22045	2.74524e-05	0.683284
snoU13|ENSG00000238296.1_1p21.2	5.94652e-11	2.2486	2.74524e-05	0.686519
S1PR1_1p21.2	5.94652e-11	2.2486	2.74524e-05	0.686519
OLFM3_1p21.1	5.94652e-11	2.17866	2.74524e-05	0.670795
COL11A1_1p21.1	5.94652e-11	2.05041	2.74524e-05	0.609988
RN7SKP285_1p21.1	5.94652e-11	1.99733	2.74524e-05	0.581505
RNPC3_1p21.1	5.94652e-11	1.99733	2.74524e-05	0.581505
AMY2B_1p21.1	5.94652e-11	1.99733	2.74524e-05	0.581505
AMY2A_1p21.1	5.94652e-11	1.99733	2.74524e-05	0.581505
AMY1A_1p21.1	5.94652e-11	1.99733	2.74524e-05	0.581505
AMY1B_1p21.1	5.94652e-11	1.99733	2.74524e-05	0.581505
AMY1C_1p21.1	5.94652e-11	1.99733	2.74524e-05	0.581505
PRMT6_1p13.3	5.94652e-11	2.50526	2.74524e-05	0.609988
NTNG1_1p13.3	5.94652e-11	2.45064	2.74524e-05	0.670795
VAV3_1p13.3	5.94652e-11	2.50831	2.74524e-05	0.670795
SLC25A24_1p13.3	5.94652e-11	2.82542	2.74524e-05	0.691533
NBPF4_1p13.3	5.94652e-11	2.82542	2.74524e-05	0.691533
SLC25A24P1_1p13.3	5.94652e-11	2.82542	2.74524e-05	0.691533
NBPF6_1p13.3	5.94652e-11	2.82542	2.74524e-05	0.691533
NBPF5P_1p13.3	5.94652e-11	2.82542	2.74524e-05	0.691533
FAM102B_1p13.3	5.94652e-11	2.82542	2.74524e-05	0.691533
HENMT1_1p13.3	5.94652e-11	2.82542	2.74524e-05	0.691533
PRPF38B_1p13.3	5.94652e-11	2.82542	2.74524e-05	0.691533
FNDC7_1p13.3	5.94652e-11	2.82542	2.74524e-05	0.691533
STXBP3_1p13.3	5.94652e-11	2.93428	2.74524e-05	0.691533
AKNAD1_1p13.3	5.94652e-11	2.82542	2.74524e-05	0.691533
SPATA42_1p13.3	5.94652e-11	2.82364	2.74524e-05	0.691533
GPSM2_1p13.3	5.94652e-11	2.82364	2.74524e-05	0.691533
CLCC1_1p13.3	5.94652e-11	2.82364	2.74524e-05	0.691533
WDR47_1p13.3	5.94652e-11	2.82364	2.74524e-05	0.691533
TAF13_1p13.3	5.94652e-11	2.82364	2.74524e-05	0.691533
TMEM167B_1p13.3	5.94652e-11	2.82364	2.74524e-05	0.691533
SCARNA2_1p13.3	5.94652e-11	2.82364	2.74524e-05	0.691533
C1orf194_1p13.3	5.94652e-11	2.82364	2.74524e-05	0.691533
KIAA1324_1p13.3	5.94652e-11	2.69329	2.74524e-05	0.691533
SARS_1p13.3	5.94652e-11	2.75788	2.74524e-05	0.691533
CELSR2_1p13.3	5.94652e-11	2.83401	2.74524e-05	0.691533
PSRC1_1p13.3	5.94652e-11	2.71842	2.74524e-05	0.670795
MYBPHL_1p13.3	5.94652e-11	2.71842	2.74524e-05	0.670795
SORT1_1p13.3	5.94652e-11	2.71842	2.74524e-05	0.670795
PSMA5_1p13.3	5.94652e-11	2.71842	2.74524e-05	0.670795
SYPL2_1p13.3	5.94652e-11	2.71724	2.74524e-05	0.670795
ATXN7L2_1p13.3	5.94652e-11	2.71724	2.74524e-05	0.670795
CYB561D1_1p13.3	5.94652e-11	2.71724	2.74524e-05	0.670795
AMIGO1_1p13.3	5.94652e-11	2.71724	2.74524e-05	0.670795
GPR61_1p13.3	5.94652e-11	2.71724	2.74524e-05	0.670795
GNAI3_1p13.3	5.94652e-11	2.75011	2.74524e-05	0.686519
RNU6V_1p13.3	5.94652e-11	2.71724	2.74524e-05	0.670795
MIR197_1p13.3	5.94652e-11	2.75011	2.74524e-05	0.686519
GNAT2_1p13.3	5.94652e-11	2.75011	2.74524e-05	0.686519
AMPD2_1p13.3	5.94652e-11	2.75011	2.74524e-05	0.686519
GSTM4_1p13.3	5.94652e-11	2.75011	2.74524e-05	0.686519
GSTM2_1p13.3	5.94652e-11	2.75011	2.74524e-05	0.686519
GSTM1_1p13.3	5.94652e-11	2.75011	2.74524e-05	0.686519
GSTM5_1p13.3	5.94652e-11	2.75011	2.74524e-05	0.686519
GSTM3_1p13.3	5.94652e-11	2.75011	2.74524e-05	0.686519
EPS8L3_1p13.3	5.94652e-11	2.75011	2.74524e-05	0.686519
CSF1_1p13.3	5.94652e-11	2.82807	2.74524e-05	0.686519
AHCYL1_1p13.3	5.94652e-11	2.96153	2.74524e-05	0.686519
STRIP1_1p13.3	5.94652e-11	2.93273	2.74524e-05	0.635556
ALX3_1p13.3	5.94652e-11	2.75011	2.74524e-05	0.609988
UBL4B_1p13.3	5.94652e-11	2.75011	2.74524e-05	0.609988
SLC6A17_1p13.3	5.94652e-11	2.7327	2.74524e-05	0.609988
KCNC4_1p13.3	5.94652e-11	2.82542	2.74524e-05	0.631364
SNORA25|ENSG00000200536.1_1p13.3	5.94652e-11	2.77997	2.74524e-05	0.609988
RBM15_1p13.3	5.94652e-11	2.82542	2.74524e-05	0.631364
SLC16A4_1p13.3	5.94652e-11	2.75011	2.74524e-05	0.609988
LAMTOR5_1p13.3	5.94652e-11	2.75788	2.74524e-05	0.609988
PROK1_1p13.3	5.94652e-11	2.84885	2.74524e-05	0.631364
CYMP_1p13.3	5.94652e-11	2.84885	2.74524e-05	0.631364
KCNA10_1p13.3	5.94652e-11	2.79823	2.74524e-05	0.609988
KCNA2_1p13.3	5.94652e-11	2.78654	2.74524e-05	0.609988
KCNA3_1p13.3	5.94652e-11	2.78654	2.74524e-05	0.609988
CD53_1p13.3	5.94652e-11	2.84112	2.74524e-05	0.631364
LRIF1_1p13.3	5.94652e-11	2.77442	2.74524e-05	0.631364
RNA5SP54_1p13.3	5.94652e-11	2.71842	2.74524e-05	0.617863
DRAM2_1p13.3	5.94652e-11	2.64167	2.74524e-05	0.580843
CEPT1_1p13.3	5.94652e-11	2.64167	2.74524e-05	0.580843
DENND2D_1p13.3	5.94652e-11	2.64167	2.74524e-05	0.580843
CHI3L2_1p13.3	5.94652e-11	2.64167	2.74524e-05	0.580843
CHIAP2_1p13.2	5.94652e-11	2.56512	2.74524e-05	0.504031
CHIA_1p13.2	5.94652e-11	2.60556	2.74524e-05	0.484679
PIFO_1p13.2	5.94652e-11	2.60631	2.74524e-05	0.484679
PGCP1_1p13.2	5.94652e-11	2.60631	2.74524e-05	0.484679
OVGP1_1p13.2	5.94652e-11	2.60654	2.74524e-05	0.484679
WDR77_1p13.2	5.94652e-11	2.51162	2.74524e-05	0.426314
ATP5F1_1p13.2	5.94652e-11	2.51162	2.74524e-05	0.426314
C1orf162_1p13.2	5.94652e-11	2.51162	2.74524e-05	0.426314
ADORA3_1p13.2	5.94652e-11	2.51162	2.74524e-05	0.426314
RAP1A_1p13.2	5.94652e-11	2.51162	2.74524e-05	0.426314
FAM212B_1p13.2	5.94652e-11	2.51162	2.74524e-05	0.426314
DDX20_1p13.2	5.94652e-11	2.51162	2.74524e-05	0.426314
KCND3_1p13.2	5.94652e-11	2.64167	2.74524e-05	0.484679
snoU13|ENSG00000239111.1_1p13.2	5.94652e-11	2.8217	2.74524e-05	0.580843
snoU13|ENSG00000238761.1_1p13.2	5.94652e-11	2.6877	2.74524e-05	0.555649
CTTNBP2NL_1p13.2	5.94652e-11	2.58684	2.74524e-05	0.484679
WNT2B_1p13.2	5.94652e-11	2.58684	2.74524e-05	0.484679
ST7L_1p13.2	5.94652e-11	2.52137	2.74524e-05	0.44131
CAPZA1_1p13.2	5.94652e-11	2.52137	2.74524e-05	0.44131
snoU13|ENSG00000238975.1_1p13.2	5.94652e-11	2.52137	2.74524e-05	0.44131
MOV10_1p13.2	5.94652e-11	2.49704	2.74524e-05	0.44131
RHOC_1p13.2	5.94652e-11	2.49704	2.74524e-05	0.44131
PPM1J_1p13.2	5.94652e-11	2.49704	2.74524e-05	0.44131
FAM19A3_1p13.2	5.94652e-11	2.49704	2.74524e-05	0.44131
SLC16A1_1p13.2	5.94652e-11	2.65318	2.74524e-05	0.484679
LRIG2_1p13.2	5.94652e-11	2.54395	2.74524e-05	0.426314
MAGI3_1p13.2	5.94652e-11	2.57855	2.74524e-05	0.504031
PHTF1_1p13.2	5.94652e-11	2.57855	2.74524e-05	0.504031
RSBN1_1p13.2	5.94652e-11	2.44734	2.74524e-05	0.445394
PTPN22_1p13.2	5.94652e-11	2.33498	2.74524e-05	0.370307
BCL2L15_1p13.2	5.94652e-11	2.57826	2.74524e-05	0.504031
AP4B1_1p13.2	5.94652e-11	2.57826	2.74524e-05	0.504031
DCLRE1B_1p13.2	5.94652e-11	2.59622	2.74524e-05	0.539171
HIPK1_1p13.2	5.94652e-11	2.59622	2.74524e-05	0.539171
OLFML3_1p13.2	5.94652e-11	2.59622	2.74524e-05	0.539171
SYT6_1p13.2	5.94652e-11	2.48485	2.74524e-05	0.463224
TRIM33_1p13.2	5.94652e-11	2.51205	2.74524e-05	0.493061
BCAS2_1p13.2	5.94652e-11	2.39642	2.74524e-05	0.469159
DENND2C_1p13.2	5.94652e-11	2.34899	2.74524e-05	0.469159
AMPD1_1p13.2	5.94652e-11	2.37007	2.74524e-05	0.469159
RN7SL432P_1p13.2	5.94652e-11	2.37007	2.74524e-05	0.469159
NRAS_1p13.2	5.94652e-11	2.37007	2.74524e-05	0.469159
CSDE1_1p13.2	5.94652e-11	2.37007	2.74524e-05	0.469159
SIKE1_1p13.2	5.94652e-11	2.38043	2.74524e-05	0.469159
SYCP1_1p13.2	5.94652e-11	2.38088	2.74524e-05	0.469159
TSHB_1p13.2	5.94652e-11	2.38061	2.74524e-05	0.469159
TSPAN2_1p13.2	5.94652e-11	2.3445	2.74524e-05	0.469159
NGF_1p13.2	5.94652e-11	2.35174	2.74524e-05	0.515678
RN7SL420P_1p13.1	5.94652e-11	2.38088	2.74524e-05	0.549336
SNORA42|ENSG00000207502.1_1p13.1	5.94652e-11	2.38088	2.74524e-05	0.549336
VANGL1_1p13.1	5.94652e-11	2.58223	2.74524e-05	0.617863
CASQ2_1p13.1	5.94652e-11	2.42663	2.74524e-05	0.617863
NHLH2_1p13.1	5.94652e-11	2.27011	2.74524e-05	0.609988
SLC22A15_1p13.1	5.94652e-11	2.41402	2.74524e-05	0.6631
MAB21L3_1p13.1	5.94652e-11	2.41402	2.74524e-05	0.6631
U3|ENSG00000221040.1_1p13.1	5.94652e-11	2.45225	2.74524e-05	0.617863
ATP1A1_1p13.1	5.94652e-11	2.51722	2.74524e-05	0.609988
ATP1A1OS_1p13.1	5.94652e-11	2.51722	2.74524e-05	0.609988
CD58_1p13.1	5.94652e-11	2.42659	2.74524e-05	0.609988
MIR548AC_1p13.1	5.94652e-11	2.42659	2.74524e-05	0.609988
IGSF3_1p13.1	5.94652e-11	2.52246	2.74524e-05	0.617863
MIR320B1_1p13.1	5.94652e-11	2.59622	2.74524e-05	0.648326
C1orf137_1p13.1	5.94652e-11	2.59622	2.74524e-05	0.648326
CD2_1p13.1	5.94652e-11	2.59622	2.74524e-05	0.648326
PTGFRN_1p13.1	5.94652e-11	2.48431	2.74524e-05	0.609988
RNA5SP55_1p13.1	5.94652e-11	2.48431	2.74524e-05	0.609988
CD101_1p13.1	5.94652e-11	2.54053	2.74524e-05	0.617863
TTF2_1p13.1	5.94652e-11	2.54053	2.74524e-05	0.617863
MIR942_1p13.1	5.94652e-11	2.54053	2.74524e-05	0.617863
TRIM45_1p13.1	5.94652e-11	2.54053	2.74524e-05	0.617863
VTCN1_1p13.1	5.94652e-11	2.54053	2.74524e-05	0.617863
MAN1A2_1p12	5.94652e-11	2.36481	2.74524e-05	0.609988
FAM46C_1p12	5.94652e-11	2.4378	2.74524e-05	0.549336
SNORA40|ENSG00000212266.1_1p12	5.94652e-11	2.36471	2.74524e-05	0.475041
GDAP2_1p12	5.94652e-11	2.381	2.74524e-05	0.549336
WDR3_1p12	5.94652e-11	2.381	2.74524e-05	0.549336
SPAG17_1p12	5.94652e-11	2.34043	2.74524e-05	0.549336
RNA5SP56_1p12	5.94652e-11	2.14266	2.74524e-05	0.414785
TBX15_1p12	5.94652e-11	1.67408	2.74524e-05	0.205307
WARS2_1p12	5.94652e-11	1.69133	2.74524e-05	0.205307
snoU13|ENSG00000238679.1_1p12	5.94652e-11	1.88032	2.74524e-05	0.253442
HAO2_1p12	5.94652e-11	1.88295	2.74524e-05	0.253442
HSD3B2_1p12	5.94652e-11	1.97207	2.74524e-05	0.275473
HSD3B1_1p12	5.94652e-11	1.95152	2.74524e-05	0.275473
LINC00622_1p12	5.94652e-11	2.0188	2.74524e-05	0.334161
ZNF697_1p12	5.94652e-11	1.93106	2.74524e-05	0.334161
PHGDH_1p12	5.94652e-11	1.91592	2.74524e-05	0.445394
HMGCS2_1p12	5.94652e-11	1.95152	2.74524e-05	0.508355
REG4_1p12	5.94652e-11	1.95152	2.74524e-05	0.508355
ADAM30_1p12	5.94652e-11	1.89944	2.74524e-05	0.445394
NOTCH2_1p12	5.80143	2.02509e-15	1.75084	0
FAM72B_1p11.2	5.80143	2.02509e-15	1.85264	0
HIST2H2BA_1p11.2	5.80143	2.02509e-15	1.85264	0
FCGR1B_1p11.2	5.80143	2.02509e-15	1.85264	0
ANKRD20A12P_1q21.1	5.80143	2.02509e-15	1.85264	0
PPIAL4G_1q21.1	5.80143	2.02509e-15	1.85264	0
FAM72D_1q21.1	5.80143	2.02509e-15	1.85264	0
SRGAP2B_1q21.1	5.80143	2.02509e-15	1.85264	0
NBPF8_1q21.1	5.80143	2.02509e-15	1.85264	0
LINC00623_1q21.1	5.80143	2.02509e-15	1.85264	0
PPIAL4B_1q21.1	5.80143	2.02509e-15	1.85264	0
NBPF9_1q21.1	5.80143	2.02509e-15	1.85264	0
PDE4DIP_1q21.1	5.80143	2.02509e-15	1.85264	0
RN7SKP88_1q21.1	5.80143	2.02509e-15	1.85264	0
SEC22B_1q21.1	5.80143	2.02509e-15	1.85264	0
NOTCH2NL_1q21.1	5.80143	2.02509e-15	1.85264	0
NBPF10_1q21.1	5.80143	2.02509e-15	1.85264	0
HFE2_1q21.1	5.80143	2.02509e-15	1.85264	0
TXNIP_1q21.1	5.80143	2.02509e-15	1.85264	0
POLR3GL_1q21.1	5.80143	2.02509e-15	1.85264	0
ANKRD34A_1q21.1	5.80143	2.02509e-15	1.85264	0
LIX1L_1q21.1	5.80143	2.02509e-15	1.85264	0
RBM8A_1q21.1	5.80143	2.02509e-15	1.85264	0
GNRHR2_1q21.1	5.80143	2.02509e-15	1.85264	0
PEX11B_1q21.1	5.80143	2.02509e-15	1.85264	0
ITGA10_1q21.1	5.80143	2.02509e-15	1.85264	0
ANKRD35_1q21.1	5.80143	2.02509e-15	1.85264	0
PIAS3_1q21.1	5.80143	2.02509e-15	1.85264	0
NUDT17_1q21.1	5.80143	2.02509e-15	1.85264	0
POLR3C_1q21.1	5.80143	2.02509e-15	1.85264	0
RNF115_1q21.1	5.80143	2.02509e-15	1.85264	0
CD160_1q21.1	5.80143	2.02509e-15	1.85264	0
PDZK1_1q21.1	5.80143	2.02509e-15	1.85264	0
GPR89A_1q21.1	5.80143	2.02509e-15	1.85264	0
GPR89C_1q21.1	5.80143	2.02509e-15	1.85264	0
PDZK1P1_1q21.1	5.80143	2.02509e-15	1.85264	0
NBPF11_1q21.1	5.80143	2.02509e-15	1.85264	0
RNA5SP57_1q21.1	5.80143	2.02509e-15	1.85264	0
HYDIN2_1q21.1	5.80143	2.02509e-15	1.85264	0
NBPF12_1q21.1	5.80143	2.02509e-15	1.85264	0
PRKAB2_1q21.1	5.80143	2.02509e-15	1.85264	0
FMO5_1q21.1	5.80143	2.02509e-15	1.85264	0
CHD1L_1q21.1	5.80143	2.02509e-15	1.85264	0
LINC00624_1q21.1	5.80143	2.02509e-15	1.85264	0
BCL9_1q21.2	5.80143	2.02509e-15	1.85264	0
ACP6_1q21.2	5.80143	2.02509e-15	1.85264	0
RN7SL261P_1q21.2	5.80143	2.02509e-15	1.85264	0
GJA5_1q21.2	5.80143	2.02509e-15	1.85264	0
GJA8_1q21.2	5.80143	2.02509e-15	1.85264	0
GPR89B_1q21.2	5.80143	2.02509e-15	1.85264	0
NBPF24_1q21.2	5.80143	2.02509e-15	1.85264	0
RNA5SP58_1q21.2	5.80143	2.02509e-15	1.85264	0
PPIAL4A_1q21.2	5.80143	2.02509e-15	1.85264	0
NBPF14_1q21.2	5.80143	2.02509e-15	1.85264	0
PPIAL4D_1q21.2	5.80143	2.02509e-15	1.85264	0
NBPF20_1q21.2	5.80143	2.02509e-15	1.85264	0
NBPF15_1q21.2	5.80143	2.02509e-15	1.85264	0
NBPF16_1q21.2	5.80143	2.02509e-15	1.85264	0
RNA5SP59_1q21.2	5.80143	2.02509e-15	1.85264	0
FCGR1C_1q21.2	5.80143	2.02509e-15	1.85264	0
FAM72C_1q21.2	5.80143	2.02509e-15	1.85264	0
PPIAL4C_1q21.2	5.80143	2.02509e-15	1.85264	0
FCGR1A_1q21.2	5.80143	2.02509e-15	1.85264	0
HIST2H2BF_1q21.2	5.80143	2.02509e-15	1.85264	0
HIST2H3D_1q21.2	5.80143	2.02509e-15	1.85264	0
HIST2H4A_1q21.2	5.80143	2.02509e-15	1.85264	0
HIST2H3C_1q21.2	5.80143	2.02509e-15	1.85264	0
HIST2H2AA3_1q21.2	5.80143	2.02509e-15	1.85264	0
HIST2H2AA4_1q21.2	5.80143	2.02509e-15	1.85264	0
HIST2H3A_1q21.2	5.80143	2.02509e-15	1.85264	0
HIST2H4B_1q21.2	5.80143	2.02509e-15	1.85264	0
HIST2H2BE_1q21.2	5.80143	2.02509e-15	1.85264	0
HIST2H2AC_1q21.2	5.80143	2.02509e-15	1.85264	0
HIST2H2AB_1q21.2	5.80143	2.02509e-15	1.85264	0
BOLA1_1q21.2	5.80143	2.02509e-15	1.85264	0
SV2A_1q21.2	8.85494	2.02509e-15	2.93961	0
SF3B4_1q21.2	10.3533	2.02509e-15	3.095	0
MTMR11_1q21.2	10.3533	2.02509e-15	3.00552	0
OTUD7B_1q21.2	11.1274	2.02509e-15	3.17015	0
VPS45_1q21.2	11.0563	2.02509e-15	3.17015	0
PLEKHO1_1q21.2	11.0563	2.02509e-15	3.17015	0
RN7SL480P_1q21.2	11.0603	2.02509e-15	3.17015	0
ANP32E_1q21.2	11.0603	2.02509e-15	3.17015	0
CA14_1q21.2	11.0603	2.02509e-15	3.17015	0
snoU13|ENSG00000238526.1_1q21.2	11.0603	2.02509e-15	3.17015	0
APH1A_1q21.2	11.0776	2.02509e-15	3.17015	0
C1orf54_1q21.2	11.0776	2.02509e-15	3.17015	0
C1orf51_1q21.2	11.0776	2.02509e-15	3.17015	0
MRPS21_1q21.2	11.0776	2.02509e-15	3.17015	0
PRPF3_1q21.2	10.961	2.02509e-15	3.1745	0
RPRD2_1q21.3	11.1528	2.02509e-15	3.00552	0
TARS2_1q21.3	11.1528	2.02509e-15	3.00552	0
ECM1_1q21.3	11.1528	2.02509e-15	3.00552	0
LINC00568_1q21.3	11.1528	2.02509e-15	3.00552	0
ADAMTSL4_1q21.3	11.1528	2.02509e-15	2.93961	0
MIR4257_1q21.3	11.1528	2.02509e-15	2.93961	0
C1orf138_1q21.3	11.1528	2.02509e-15	2.93961	0
RN7SL473P_1q21.3	11.1528	2.02509e-15	2.93961	0
RN7SL600P_1q21.3	11.1528	2.02509e-15	2.93961	0
MCL1_1q21.3	11.1528	2.02509e-15	2.93961	0
SNORA40|ENSG00000253047.1_1q21.3	11.1528	2.02509e-15	2.93961	0
ENSA_1q21.3	11.1528	2.02509e-15	2.93961	0
GOLPH3L_1q21.3	11.1159	2.02509e-15	2.86786	0
HORMAD1_1q21.3	11.1148	2.02509e-15	2.7777	0
CTSS_1q21.3	11.0149	2.02509e-15	2.86786	0
CTSK_1q21.3	10.7711	2.02509e-15	2.93961	0
ARNT_1q21.3	11.0198	2.02509e-15	2.86786	0
SETDB1_1q21.3	11.0198	2.02509e-15	2.86786	0
CERS2_1q21.3	10.9061	2.02509e-15	2.86786	0
ANXA9_1q21.3	11.1274	2.02509e-15	2.86786	0
FAM63A_1q21.3	11.1528	2.02509e-15	2.86786	0
PRUNE_1q21.3	11.1528	2.02509e-15	2.86786	0
BNIPL_1q21.3	11.1528	2.02509e-15	2.86786	0
C1orf56_1q21.3	11.1528	2.02509e-15	2.86786	0
CDC42SE1_1q21.3	11.1528	2.02509e-15	2.86786	0
MLLT11_1q21.3	11.1528	2.02509e-15	2.86786	0
GABPB2_1q21.3	11.1528	2.02509e-15	2.86786	0
SEMA6C_1q21.3	11.2473	2.02509e-15	2.93961	0
TNFAIP8L2_1q21.3	11.2473	2.02509e-15	2.93961	0
SCNM1_1q21.3	11.2473	2.02509e-15	2.93961	0
LYSMD1_1q21.3	11.2473	2.02509e-15	2.93961	0
TMOD4_1q21.3	11.2473	2.02509e-15	2.93961	0
VPS72_1q21.3	11.2473	2.02509e-15	2.93961	0
PIP5K1A_1q21.3	11.2744	2.02509e-15	3.36094	0
PSMD4_1q21.3	11.2744	2.02509e-15	3.36094	0
ZNF687_1q21.3	11.2744	2.02509e-15	3.36094	0
PI4KB_1q21.3	11.2744	2.02509e-15	3.36094	0
RN7SL444P_1q21.3	11.2744	2.02509e-15	3.36094	0
RFX5_1q21.3	11.2744	2.02509e-15	3.36094	0
SELENBP1_1q21.3	11.2744	2.02509e-15	3.36094	0
PSMB4_1q21.3	11.2744	2.02509e-15	3.36094	0
POGZ_1q21.3	11.2744	2.02509e-15	3.36094	0
RNY4P25_1q21.3	11.2744	2.02509e-15	3.36094	0
CGN_1q21.3	11.2524	2.02509e-15	3.36094	0
SNORA44_1q21.3	11.2524	2.02509e-15	3.36094	0
TUFT1_1q21.3	11.2524	2.02509e-15	3.36094	0
MIR554_1q21.3	11.1464	2.02509e-15	3.1745	0
SNX27_1q21.3	11.1464	2.02509e-15	3.1745	0
CELF3_1q21.3	11.1464	2.02509e-15	3.1745	0
RIIAD1_1q21.3	11.1464	2.02509e-15	3.1745	0
MRPL9_1q21.3	11.1528	2.02509e-15	3.1745	0
OAZ3_1q21.3	11.1528	2.02509e-15	3.1745	0
TDRKH_1q21.3	11.2744	2.02509e-15	3.36094	0
LINGO4_1q21.3	11.2744	2.02509e-15	3.36094	0
RORC_1q21.3	11.2744	2.02509e-15	3.36094	0
C2CD4D_1q21.3	11.2744	2.02509e-15	3.36094	0
THEM5_1q21.3	11.2744	2.02509e-15	3.36094	0
THEM4_1q21.3	11.2744	2.02509e-15	3.36094	0
S100A10_1q21.3	11.2744	2.02509e-15	3.36094	0
NBPF18P_1q21.3	11.2744	2.02509e-15	3.36094	0
S100A11_1q21.3	11.2744	2.02509e-15	3.36094	0
TCHHL1_1q21.3	11.2744	2.02509e-15	3.36094	0
TCHH_1q21.3	11.2744	2.02509e-15	3.36094	0
RPTN_1q21.3	11.2744	2.02509e-15	3.36094	0
HRNR_1q21.3	11.2744	2.02509e-15	3.36094	0
FLG_1q21.3	11.2744	2.02509e-15	3.36094	0
FLG2_1q21.3	11.2744	2.02509e-15	3.36094	0
CRNN_1q21.3	11.2473	2.02509e-15	3.36094	0
LCE5A_1q21.3	11.2473	2.02509e-15	3.36094	0
CRCT1_1q21.3	11.2473	2.02509e-15	3.36094	0
LCE3E_1q21.3	11.21	2.02509e-15	3.36094	0
LCE3D_1q21.3	11.21	2.02509e-15	3.36094	0
LCE3C_1q21.3	11.21	2.02509e-15	3.36094	0
LCE3B_1q21.3	11.21	2.02509e-15	3.36094	0
LCE3A_1q21.3	11.21	2.02509e-15	3.36094	0
LINC00302_1q21.3	11.2109	2.02509e-15	3.36094	0
LCE2D_1q21.3	11.2109	2.02509e-15	3.36094	0
LCE2B_1q21.3	11.1528	2.02509e-15	3.33836	0
LCE2C_1q21.3	11.1528	2.02509e-15	3.33836	0
LCE2A_1q21.3	11.1528	2.02509e-15	3.33836	0
LCE4A_1q21.3	11.1528	2.02509e-15	3.33836	0
C1orf68_1q21.3	11.1528	2.02509e-15	3.33836	0
KPRP_1q21.3	11.1274	2.02509e-15	3.17015	0
LCE1F_1q21.3	11.1528	2.02509e-15	3.17015	0
LCE1E_1q21.3	11.2744	2.02509e-15	3.33836	0
LCE1D_1q21.3	11.2744	2.02509e-15	3.33836	0
LCE1C_1q21.3	11.2744	2.02509e-15	3.33836	0
LCE1B_1q21.3	11.2744	2.02509e-15	3.33836	0
LCE1A_1q21.3	11.2744	2.02509e-15	3.33836	0
LCE6A_1q21.3	11.2744	2.02509e-15	3.33836	0
SMCP_1q21.3	11.2473	2.02509e-15	3.17015	0
IVL_1q21.3	11.1528	2.02509e-15	3.1745	0
SPRR4_1q21.3	11.1528	2.02509e-15	3.1745	0
SPRR1A_1q21.3	11.2524	2.02509e-15	3.17015	0
SPRR3_1q21.3	11.1528	2.02509e-15	3.17015	0
SNORA31|ENSG00000252920.1_1q21.3	11.1528	2.02509e-15	3.17015	0
SPRR1B_1q21.3	11.1528	2.02509e-15	3.095	0
SPRR2D_1q21.3	11.1528	2.02509e-15	3.095	0
SPRR2A_1q21.3	11.2744	2.02509e-15	3.27446	0
SPRR2B_1q21.3	11.2744	2.02509e-15	3.27446	0
SPRR2E_1q21.3	11.2744	2.02509e-15	3.27446	0
SPRR2F_1q21.3	11.2744	2.02509e-15	3.27446	0
SPRR2G_1q21.3	11.2744	2.02509e-15	3.27446	0
LELP1_1q21.3	11.2744	2.02509e-15	3.27446	0
PRR9_1q21.3	11.2473	2.02509e-15	3.27446	0
LOR_1q21.3	11.2473	2.02509e-15	3.27446	0
PGLYRP3_1q21.3	11.1528	2.02509e-15	3.095	0
PGLYRP4_1q21.3	11.1528	2.02509e-15	3.095	0
S100A9_1q21.3	11.1528	2.02509e-15	3.095	0
S100A12_1q21.3	11.1528	2.02509e-15	3.095	0
S100A8_1q21.3	11.1528	2.02509e-15	3.095	0
S100A7A_1q21.3	10.7693	2.02509e-15	2.93811	0
S100A7L2_1q21.3	11.04	2.02509e-15	3.1745	0
S100A7_1q21.3	11.04	2.02509e-15	3.1745	0
RN7SL44P_1q21.3	10.9489	2.02509e-15	3.1745	0
S100A6_1q21.3	10.9918	2.02509e-15	3.17015	0
S100A5_1q21.3	10.9918	2.02509e-15	3.17015	0
S100A4_1q21.3	10.9918	2.02509e-15	3.17015	0
S100A3_1q21.3	10.9918	2.02509e-15	3.17015	0
S100A2_1q21.3	10.6506	2.02509e-15	3.17015	0
S100A16_1q21.3	10.6506	2.02509e-15	3.17015	0
S100A14_1q21.3	10.6506	2.02509e-15	3.17015	0
S100A13_1q21.3	10.9082	2.02509e-15	3.33836	0
S100A1_1q21.3	10.9082	2.02509e-15	3.33836	0
CHTOP_1q21.3	10.9082	2.02509e-15	3.33836	0
SNAPIN_1q21.3	10.7523	2.02509e-15	3.33836	0
ILF2_1q21.3	10.7523	2.02509e-15	3.33836	0
NPR1_1q21.3	10.8667	2.02509e-15	3.33836	0
RN7SL372P_1q21.3	11.127	2.02509e-15	3.36094	0
INTS3_1q21.3	11.127	2.02509e-15	3.36094	0
snoU13|ENSG00000238511.1_1q21.3	11.127	2.02509e-15	3.36094	0
SLC27A3_1q21.3	11.127	2.02509e-15	3.36094	0
GATAD2B_1q21.3	11.1528	2.02509e-15	3.36094	0
DENND4B_1q21.3	11.1528	2.02509e-15	3.36094	0
CRTC2_1q21.3	11.1528	2.02509e-15	3.36094	0
SLC39A1_1q21.3	11.1274	2.02509e-15	3.36094	0
CREB3L4_1q21.3	11.1274	2.02509e-15	3.36094	0
JTB_1q21.3	11.1274	2.02509e-15	3.36094	0
RAB13_1q21.3	11.1274	2.02509e-15	3.36094	0
RPS27_1q21.3	11.1274	2.02509e-15	3.36094	0
NUP210L_1q21.3	11.1528	2.02509e-15	3.36094	0
U3|ENSG00000252669.1_1q21.3	11.1274	2.02509e-15	3.36094	0
MIR5698_1q21.3	11.1274	2.02509e-15	3.36094	0
TPM3_1q21.3	11.0198	2.02509e-15	3.36094	0
RN7SL431P_1q21.3	11.0198	2.02509e-15	3.36094	0
MIR190B_1q21.3	11.0198	2.02509e-15	3.36094	0
C1orf189_1q21.3	11.1274	2.02509e-15	3.36094	0
C1orf43_1q21.3	11.1274	2.02509e-15	3.36094	0
UBAP2L_1q21.3	11.0603	2.02509e-15	3.36094	0
SNORA58|ENSG00000201129.1_1q21.3	11.0603	2.02509e-15	3.36094	0
HAX1_1q21.3	11.0603	2.02509e-15	3.36094	0
SNORD59|ENSG00000252682.1_1q21.3	11.0603	2.02509e-15	3.36094	0
AQP10_1q21.3	11.1528	2.02509e-15	3.36094	0
ATP8B2_1q21.3	11.1528	2.02509e-15	3.36094	0
IL6R_1q21.3	11.1528	2.02509e-15	3.36094	0
SHE_1q21.3	11.1528	2.02509e-15	3.36094	0
TDRD10_1q21.3	11.1528	2.02509e-15	3.36094	0
UBE2Q1_1q21.3	11.1528	2.02509e-15	3.36094	0
CHRNB2_1q21.3	11.1528	2.02509e-15	3.36094	0
ADAR_1q21.3	11.1528	2.02509e-15	3.36094	0
KCNN3_1q21.3	11.1528	2.02509e-15	3.36094	0
PMVK_1q21.3	11.1528	2.02509e-15	3.36094	0
PBXIP1_1q21.3	11.2744	2.02509e-15	3.36094	0
PYGO2_1q21.3	11.2744	2.02509e-15	3.36094	0
SHC1_1q21.3	11.2744	2.02509e-15	3.36094	0
CKS1B|ENSG00000173207.8_1q21.3	11.2744	2.02509e-15	3.36094	0
MIR4258_1q21.3	11.2744	2.02509e-15	3.36094	0
FLAD1_1q21.3	11.2744	2.02509e-15	3.36094	0
LENEP_1q21.3	11.2744	2.02509e-15	3.36094	0
ZBTB7B_1q21.3	11.2744	2.02509e-15	3.36094	0
DCST2_1q21.3	11.2744	2.02509e-15	3.36094	0
DCST1_1q22	11.2744	2.02509e-15	3.36094	0
ADAM15_1q22	11.2744	2.02509e-15	3.36094	0
EFNA4_1q22	11.2744	2.02509e-15	3.36094	0
EFNA3_1q22	11.2744	2.02509e-15	3.36094	0
EFNA1_1q22	11.21	2.02509e-15	3.36094	0
SLC50A1_1q22	11.1779	2.02509e-15	3.36094	0
DPM3_1q22	11.1779	2.02509e-15	3.36094	0
KRTCAP2_1q22	11.1528	2.02509e-15	3.36094	0
TRIM46_1q22	11.1528	2.02509e-15	3.36094	0
MUC1_1q22	11.1528	2.02509e-15	3.36094	0
MIR92B_1q22	11.1528	2.02509e-15	3.36094	0
THBS3_1q22	11.1528	2.02509e-15	3.36094	0
MTX1_1q22	11.1528	2.02509e-15	3.36094	0
GBAP1_1q22	11.1528	2.02509e-15	3.36094	0
GBA_1q22	11.1528	2.02509e-15	3.36094	0
FAM189B_1q22	11.1528	2.02509e-15	3.36094	0
SCAMP3_1q22	11.1528	2.02509e-15	3.36094	0
CLK2_1q22	11.1528	2.02509e-15	3.36094	0
HCN3_1q22	11.1528	2.02509e-15	3.36094	0
PKLR_1q22	11.1274	2.02509e-15	3.36094	0
FDPS_1q22	11.1274	2.02509e-15	3.36094	0
RUSC1_1q22	11.1274	2.02509e-15	3.36094	0
ASH1L_1q22	10.49	2.02509e-15	3.36094	0
MIR555_1q22	11.1274	2.02509e-15	3.36094	0
snoU13|ENSG00000238805.1_1q22	10.8786	2.02509e-15	3.36094	0
MSTO1_1q22	11.1779	2.02509e-15	3.36094	0
YY1AP1_1q22	11.1528	2.02509e-15	3.33836	0
DAP3_1q22	11.1528	2.02509e-15	3.33836	0
GON4L_1q22	11.2666	2.02509e-15	3.36094	0
SYT11_1q22	11.1528	2.02509e-15	3.33836	0
RIT1_1q22	10.89	2.02509e-15	3.27446	0
KIAA0907_1q22	10.7351	2.02509e-15	3.27446	0
SNORA42|ENSG00000207475.1_1q22	10.7351	2.02509e-15	3.27446	0
SCARNA4|ENSG00000252808.1_1q22	10.7351	2.02509e-15	3.27446	0
RXFP4_1q22	10.7351	2.02509e-15	3.27446	0
ARHGEF2_1q22	11.0776	2.02509e-15	3.33836	0
SSR2_1q22	11.0776	2.02509e-15	3.33836	0
UBQLN4_1q22	11.1528	2.02509e-15	3.36094	0
LAMTOR2_1q22	11.1528	2.02509e-15	3.36094	0
RAB25_1q22	11.1528	2.02509e-15	3.36094	0
MEX3A_1q22	11.1528	2.02509e-15	3.33836	0
LMNA_1q22	11.1779	2.02509e-15	3.33836	0
SEMA4A_1q22	11.1528	2.02509e-15	3.17015	0
SNORA26|ENSG00000252236.1_1q22	11.1528	2.02509e-15	3.17015	0
SLC25A44_1q22	11.1274	2.02509e-15	3.17015	0
PMF1_1q22	11.1274	2.02509e-15	3.17015	0
BGLAP_1q22	11.1274	2.02509e-15	3.17015	0
PAQR6_1q22	11.1274	2.02509e-15	3.17015	0
SMG5_1q22	11.1274	2.02509e-15	3.17015	0
TMEM79_1q22	11.1274	2.02509e-15	3.17015	0
C1orf85_1q22	11.1274	2.02509e-15	3.17015	0
VHLL_1q22	11.1274	2.02509e-15	3.17015	0
CCT3_1q22	11.1274	2.02509e-15	3.17015	0
TSACC_1q22	11.1274	2.02509e-15	3.17015	0
RHBG_1q22	11.1274	2.02509e-15	3.17015	0
C1orf61_1q22	11.1528	2.02509e-15	3.1745	0
MEF2D_1q22	11.1274	2.02509e-15	3.23186	0
IQGAP3_1q22	11.0776	2.02509e-15	3.23186	0
snoU13|ENSG00000238843.1_1q22	11.0776	2.02509e-15	3.23186	0
TTC24_1q23.1	11.0776	2.02509e-15	3.23186	0
APOA1BP_1q23.1	11.1394	2.02509e-15	3.23186	0
GPATCH4_1q23.1	11.1394	2.02509e-15	3.23186	0
HAPLN2_1q23.1	11.1274	2.02509e-15	3.23186	0
BCAN_1q23.1	11.1528	2.02509e-15	3.27012	0
NES_1q23.1	11.1274	2.02509e-15	3.33364	0
CRABP2_1q23.1	10.7628	2.02509e-15	3.17015	0
ISG20L2_1q23.1	10.7634	2.02509e-15	3.17015	0
RRNAD1_1q23.1	10.3088	2.02509e-15	3.1745	0
MRPL24_1q23.1	10.3088	2.02509e-15	3.1745	0
HDGF_1q23.1	10.5596	2.02509e-15	3.1745	0
PRCC_1q23.1	10.7866	2.02509e-15	3.17015	0
SH2D2A_1q23.1	10.7866	2.02509e-15	3.17015	0
NTRK1_1q23.1	10.7866	2.02509e-15	3.17015	0
INSRR_1q23.1	10.7866	2.02509e-15	3.17015	0
PEAR1_1q23.1	10.9086	2.02509e-15	3.095	0
LRRC71_1q23.1	10.9086	2.02509e-15	3.095	0
ARHGEF11_1q23.1	10.9082	2.02509e-15	3.095	0
MIR765_1q23.1	10.9086	2.02509e-15	3.095	0
RN7SL612P_1q23.1	10.9086	2.02509e-15	3.095	0
ETV3L_1q23.1	10.7664	2.02509e-15	3.17015	0
ETV3_1q23.1	10.7664	2.02509e-15	3.17015	0
FCRL5_1q23.1	10.215	2.02509e-15	2.86786	0
FCRL4_1q23.1	10.215	2.02509e-15	2.86786	0
FCRL3_1q23.1	9.74389	2.02509e-15	2.58764	0
FCRL2_1q23.1	8.98061	2.02509e-15	2.25058	0
FCRL1_1q23.1	8.99127	2.02509e-15	2.25058	0
CD5L_1q23.1	8.15615	2.02509e-15	1.92913	0
KIRREL_1q23.1	8.5092	2.02509e-15	2.16159	0
CD1D_1q23.1	8.54663	2.02509e-15	2.25058	0
CD1A_1q23.1	8.85574	2.02509e-15	2.58764	0
CD1C_1q23.1	8.90359	2.02509e-15	2.58764	0
CD1B_1q23.1	8.90359	2.02509e-15	2.58764	0
CD1E_1q23.1	8.90359	2.02509e-15	2.58764	0
OR10T2_1q23.1	8.93248	2.02509e-15	2.58764	0
OR10K2_1q23.1	8.93248	2.02509e-15	2.58764	0
OR10K1_1q23.1	9.10502	2.02509e-15	2.58764	0
OR10R2_1q23.1	9.10502	2.02509e-15	2.58764	0
OR6Y1_1q23.1	9.6951	2.02509e-15	2.65678	0
OR6P1_1q23.1	9.6951	2.02509e-15	2.65678	0
OR10X1_1q23.1	9.6951	2.02509e-15	2.65678	0
OR10Z1_1q23.1	9.95631	2.02509e-15	2.86786	0
SPTA1_1q23.1	9.95631	2.02509e-15	2.86786	0
OR6K2_1q23.1	9.8742	2.02509e-15	2.86786	0
OR6K3_1q23.1	9.95631	2.02509e-15	2.93961	0
OR6K6_1q23.1	9.95631	2.02509e-15	2.93961	0
OR6N1_1q23.1	9.89205	2.02509e-15	2.93961	0
OR6N2_1q23.1	9.89205	2.02509e-15	2.93961	0
MNDA_1q23.1	9.89205	2.02509e-15	2.93961	0
PYHIN1_1q23.1	9.89205	2.02509e-15	2.93961	0
IFI16_1q23.1	10.4126	2.02509e-15	3.1745	0
AIM2_1q23.1	10.9082	2.02509e-15	3.17015	0
CADM3_1q23.2	10.3533	2.02509e-15	3.17015	0
RNA5SP60_1q23.2	10.0321	2.02509e-15	3.1745	0
DARC_1q23.2	10.3528	2.02509e-15	3.17015	0
FCER1A_1q23.2	10.5656	2.02509e-15	3.17015	0
OR10J3_1q23.2	10.5656	2.02509e-15	3.17015	0
OR10J4_1q23.2	10.2365	2.02509e-15	3.1745	0
OR10J1_1q23.2	10.2365	2.02509e-15	3.1745	0
OR10J5_1q23.2	10.348	2.02509e-15	3.23186	0
APCS_1q23.2	10.348	2.02509e-15	3.23186	0
CRP_1q23.2	9.91856	2.02509e-15	3.23186	0
DUSP23_1q23.2	9.91856	2.02509e-15	3.23186	0
FCRL6_1q23.2	10.2696	2.02509e-15	3.23186	0
SLAMF8_1q23.2	10.2431	2.02509e-15	3.23186	0
C1orf204_1q23.2	10.2431	2.02509e-15	3.23186	0
SNORD64|ENSG00000212161.1_1q23.2	10.2431	2.02509e-15	3.23186	0
VSIG8_1q23.2	10.2431	2.02509e-15	3.23186	0
CCDC19_1q23.2	10.5075	2.02509e-15	3.23186	0
TAGLN2_1q23.2	10.5075	2.02509e-15	3.23186	0
IGSF9_1q23.2	10.5075	2.02509e-15	3.23186	0
SLAMF9_1q23.2	10.5075	2.02509e-15	3.23186	0
PIGM_1q23.2	10.49	2.02509e-15	3.23186	0
KCNJ10_1q23.2	10.49	2.02509e-15	3.23186	0
KCNJ9_1q23.2	10.49	2.02509e-15	3.23186	0
IGSF8_1q23.2	10.49	2.02509e-15	3.23186	0
ATP1A2_1q23.2	10.49	2.02509e-15	3.23186	0
ATP1A4_1q23.2	10.1575	2.02509e-15	3.095	0
CASQ1_1q23.2	10.1575	2.02509e-15	3.095	0
PEA15_1q23.2	10.2079	2.02509e-15	3.095	0
DCAF8_1q23.2	10.4462	2.02509e-15	3.00552	0
PEX19_1q23.2	10.0321	2.02509e-15	2.71165	0
COPA_1q23.2	10.1426	2.02509e-15	2.71165	0
NCSTN_1q23.2	9.97879	2.02509e-15	2.78582	0
NHLH1_1q23.2	9.97879	2.02509e-15	2.78582	0
VANGL2_1q23.2	9.97879	2.02509e-15	2.78582	0
SLAMF6_1q23.2	9.97879	2.02509e-15	2.78582	0
CD84_1q23.3	9.80512	2.02509e-15	2.71165	0
SLAMF1_1q23.3	9.80512	2.02509e-15	2.71165	0
CD48_1q23.3	9.8075	2.02509e-15	2.71165	0
SLAMF7_1q23.3	9.80838	2.02509e-15	2.71165	0
LY9_1q23.3	10.0321	2.02509e-15	2.78582	0
CD244_1q23.3	10.2324	2.02509e-15	2.71165	0
ITLN1_1q23.3	10.2324	2.02509e-15	2.71165	0
ITLN2_1q23.3	10.2324	2.02509e-15	2.71165	0
F11R_1q23.3	9.97879	2.02509e-15	2.65678	0
TSTD1_1q23.3	9.97879	2.02509e-15	2.65678	0
USF1_1q23.3	9.97879	2.02509e-15	2.65678	0
ARHGAP30_1q23.3	9.97879	2.02509e-15	2.65678	0
PVRL4_1q23.3	9.97879	2.02509e-15	2.65678	0
KLHDC9_1q23.3	9.97879	2.02509e-15	2.65678	0
PFDN2_1q23.3	9.97879	2.02509e-15	2.65678	0
NIT1_1q23.3	10.0959	2.02509e-15	2.65678	0
DEDD_1q23.3	10.0959	2.02509e-15	2.65678	0
ACA64|ENSG00000238934.1_1q23.3	10.0959	2.02509e-15	2.65678	0
UFC1_1q23.3	10.0959	2.02509e-15	2.65678	0
USP21_1q23.3	10.0959	2.02509e-15	2.65678	0
PPOX_1q23.3	10.0959	2.02509e-15	2.65678	0
B4GALT3_1q23.3	10.0959	2.02509e-15	2.65678	0
ADAMTS4_1q23.3	10.0959	2.02509e-15	2.65678	0
NDUFS2_1q23.3	10.0959	2.02509e-15	2.65678	0
FCER1G_1q23.3	10.764	2.02509e-15	2.71165	0
APOA2_1q23.3	10.764	2.02509e-15	2.71165	0
TOMM40L_1q23.3	10.764	2.02509e-15	2.71165	0
MIR5187_1q23.3	10.764	2.02509e-15	2.71165	0
NR1I3_1q23.3	10.764	2.02509e-15	2.71165	0
PCP4L1_1q23.3	10.764	2.02509e-15	2.71165	0
MPZ_1q23.3	10.764	2.02509e-15	2.71165	0
SDHC_1q23.3	10.3533	2.02509e-15	2.65678	0
C1orf192_1q23.3	10.3533	2.02509e-15	2.65678	0
FCGR2A_1q23.3	10.2079	2.02509e-15	2.65678	0
HSPA6_1q23.3	10.2079	2.02509e-15	2.65678	0
FCGR3A_1q23.3	10.2079	2.02509e-15	2.65678	0
FCGR2B_1q23.3	10.2079	2.02509e-15	2.65678	0
FCGR2C_1q23.3	10.2079	2.02509e-15	2.65678	0
FCGR3B_1q23.3	10.2079	2.02509e-15	2.65678	0
RPL31P11_1q23.3	10.2079	2.02509e-15	2.65678	0
FCRLA_1q23.3	10.2079	2.02509e-15	2.65678	0
FCRLB_1q23.3	10.2079	2.02509e-15	2.65678	0
RN7SL466P_1q23.3	10.2079	2.02509e-15	2.65678	0
DUSP12_1q23.3	10.2079	2.02509e-15	2.65678	0
ATF6_1q23.3	10.0356	2.02509e-15	2.65678	0
OLFML2B_1q23.3	8.91379	2.02509e-15	2.40275	0
NOS1AP_1q23.3	9.06913	2.02509e-15	2.3174	0
MIR4654_1q23.3	8.84168	2.02509e-15	2.40275	0
RNA5SP61_1q23.3	8.89657	2.02509e-15	2.3174	0
MIR556_1q23.3	8.89657	2.02509e-15	2.3174	0
C1orf226_1q23.3	8.97049	2.02509e-15	2.3174	0
C1orf111_1q23.3	8.97049	2.02509e-15	2.3174	0
SH2D1B_1q23.3	8.97049	2.02509e-15	2.3174	0
UHMK1_1q23.3	8.56088	2.02509e-15	1.9897	0
UAP1_1q23.3	8.51301	2.02509e-15	1.9897	0
DDR2_1q23.3	7.98362	2.02509e-15	2.07464	0
RN7SL861P_1q23.3	7.98362	2.02509e-15	2.07464	0
HSD17B7_1q23.3	7.36809	2.02509e-15	1.83774	0
C1orf110_1q23.3	7.38612	2.02509e-15	1.75706	0
RGS4_1q23.3	7.40265	2.02509e-15	1.75706	0
RGS5_1q23.3	8.01466	2.02509e-15	1.9897	0
NUF2_1q23.3	7.70295	2.02509e-15	1.75706	0
SNORD112|ENSG00000252740.1_1q23.3	7.35394	2.02509e-15	1.48382	0
RNA5SP62_1q23.3	7.60396	2.02509e-15	1.41878	0
RNA5SP63_1q23.3	8.62566	2.02509e-15	1.75706	0
U3|ENSG00000212538.1_1q23.3	7.8506	2.02509e-15	1.55287	0
PBX1_1q23.3	7.05301	2.02509e-15	1.21077	0
SNORD112|ENSG00000252359.1_1q23.3	7.08904	2.02509e-15	1.38672	0
LMX1A_1q23.3	7.35038	2.02509e-15	1.34573	0
RXRG_1q23.3	6.85248	2.02509e-15	1.25313	0
LRRC52_1q24.1	6.77631	2.02509e-15	1.25313	0
MGST3_1q24.1	6.92707	2.02509e-15	1.25313	0
ALDH9A1_1q24.1	6.92707	2.02509e-15	1.25313	0
TMCO1_1q24.1	6.93503	2.02509e-15	1.25313	0
UCK2_1q24.1	6.68624	2.02509e-15	1.25313	0
RNA5SP64_1q24.1	6.36879	2.02509e-15	1.12513	0
FAM78B_1q24.1	6.29998	2.02509e-15	1.09306	0
MIR921_1q24.1	6.29998	2.02509e-15	1.09306	0
FMO9P_1q24.1	6.47705	2.02509e-15	1.12513	0
POGK_1q24.1	5.90212	2.02509e-15	1.00486	0.0850766
TADA1_1q24.1	5.97551	2.02509e-15	1.00486	0.0850766
ILDR2_1q24.1	6.20793	2.02509e-15	1.05507	0.0850766
MAEL_1q24.1	5.85346	2.02509e-15	1.05507	0.0850766
RNA5SP65_1q24.1	5.85346	2.02509e-15	1.05507	0.0850766
snoU13|ENSG00000238325.1_1q24.1	5.98791	2.02509e-15	1.05507	0.0850766
GPA33_1q24.1	5.98791	2.02509e-15	1.05507	0.0850766
DUSP27_1q24.1	5.98791	2.02509e-15	1.05507	0.0850766
POU2F1_1q24.1	5.47354	2.02509e-15	1.00486	0.0850766
CD247_1q24.2	5.80143	2.02509e-15	1.12513	0
CREG1_1q24.2	5.80143	2.02509e-15	1.12513	0
RCSD1_1q24.2	5.80143	2.02509e-15	1.12513	0
MPZL1_1q24.2	5.59189	2.02509e-15	1.00486	0.0850766
ADCY10_1q24.2	5.5576	2.02509e-15	1.00486	0.0850766
MPC2_1q24.2	5.49381	2.02509e-15	1.00486	0.0850766
DCAF6_1q24.2	5.37544	2.02509e-15	0.959727	0.0850766
MIR1255B2_1q24.2	5.39737	2.02509e-15	1.00486	0.0850766
GPR161_1q24.2	5.37483	2.02509e-15	0.959727	0.138366
TIPRL_1q24.2	5.82662	2.02509e-15	1.09306	0.0167385
SFT2D2_1q24.2	5.80143	2.02509e-15	1.09306	0.0167385
ANKRD36BP1_1q24.2	5.80143	2.02509e-15	1.09306	0.0167385
TBX19_1q24.2	5.80143	2.02509e-15	1.09306	0.0167385
MIR557_1q24.2	5.63543	2.02509e-15	1.09306	0.0167385
XCL2_1q24.2	5.69077	2.02509e-15	1.05925	0.0167385
XCL1_1q24.2	6.15341	2.02509e-15	1.09306	0.0167385
DPT_1q24.2	6.20591	2.02509e-15	1.09306	0.0167385
LINC00626_1q24.2	6.20591	2.02509e-15	1.09306	0.0167385
LINC00970_1q24.2	6.25956	2.02509e-15	1.09306	0.0167385
RNA5SP66_1q24.2	6.20777	2.02509e-15	1.09306	0.0167385
ATP1B1_1q24.2	6.20777	2.02509e-15	1.09306	0.0167385
NME7_1q24.2	6.07351	2.02509e-15	1.12513	0
BLZF1_1q24.2	6.15489	2.02509e-15	1.09306	0.0167385
CCDC181_1q24.2	6.15489	2.02509e-15	1.09306	0.0167385
SLC19A2_1q24.2	6.15489	2.02509e-15	1.09306	0.0167385
F5_1q24.2	6.23332	2.02509e-15	1.09306	0.0167385
SELP_1q24.2	6.18071	2.02509e-15	1.05925	0.0167385
C1orf112_1q24.2	6.73579	2.02509e-15	1.21077	0.0167385
SELL_1q24.2	6.298	2.02509e-15	1.05925	0.0167385
SELE_1q24.2	6.73579	2.02509e-15	1.21077	0.0167385
METTL18_1q24.2	6.77025	2.02509e-15	1.21077	0.0167385
SCYL3_1q24.2	6.77025	2.02509e-15	1.21077	0.0167385
RN7SL333P_1q24.2	6.77025	2.02509e-15	1.21077	0.0167385
KIFAP3_1q24.2	6.77025	2.02509e-15	1.21077	0.0167385
RN7SL269P_1q24.2	6.77025	2.02509e-15	1.21077	0.0167385
METTL11B_1q24.2	6.60584	2.02509e-15	1.21077	0.0167385
GORAB_1q24.2	5.76543	2.02509e-15	1.05925	0.0167385
PRRX1_1q24.2	6.21445	2.02509e-15	1.09306	0.0167385
MROH9_1q24.3	5.80143	2.02509e-15	0.959727	0.0167385
FMO3_1q24.3	5.80143	2.02509e-15	0.959727	0.0167385
MIR1295A_1q24.3	5.80143	2.02509e-15	0.959727	0.0167385
FMO6P_1q24.3	5.80143	2.02509e-15	0.959727	0.0167385
FMO2_1q24.3	5.80143	2.02509e-15	0.959727	0.0167385
FMO1_1q24.3	5.32126	2.02509e-15	0.922485	0.0167385
FMO4_1q24.3	5.32126	2.02509e-15	0.922485	0.0167385
snoU13|ENSG00000238859.1_1q24.3	5.32126	2.02509e-15	0.922485	0.0167385
PRRC2C_1q24.3	5.31349	2.02509e-15	0.922485	0.0167385
RN7SL425P_1q24.3	5.32126	2.02509e-15	0.922485	0.0167385
MYOC_1q24.3	5.31349	2.02509e-15	0.922485	0.0167385
VAMP4_1q24.3	5.25837	2.02509e-15	0.922485	0.0167385
SCARNA20|ENSG00000253060.1_1q24.3	5.25837	2.02509e-15	0.922485	0.0167385
METTL13_1q24.3	5.05879	2.02509e-15	0.748483	0.138366
DNM3_1q24.3	6.16745	2.02509e-15	1.05925	0.0649536
MIR214_1q24.3	5.77362	2.02509e-15	0.922485	0.209012
DNM3OS_1q24.3	5.77362	2.02509e-15	0.922485	0.209012
MIR199A2_1q24.3	5.77362	2.02509e-15	0.922485	0.209012
SNORD112|ENSG00000252354.1_1q24.3	5.77362	2.02509e-15	0.922485	0.209012
PIGC_1q24.3	6.18334	2.02509e-15	1.05925	0.0649536
C1orf105_1q24.3	5.80143	2.02509e-15	0.922485	0.209012
SUCO_1q24.3	5.80143	2.02509e-15	0.922485	0.209012
FASLG_1q24.3	5.80143	2.02509e-15	0.922485	0.209012
TNFSF18_1q25.1	5.80143	2.02509e-15	0.922485	0.209012
TNFSF4_1q25.1	5.80143	2.02509e-15	0.922485	0.209012
snoU13|ENSG00000251817.1_1q25.1	5.80143	2.02509e-15	0.922485	0.209012
PRDX6_1q25.1	5.80143	2.02509e-15	0.922485	0.209012
SLC9C2_1q25.1	5.80143	2.02509e-15	0.922485	0.209012
ANKRD45_1q25.1	5.80143	2.02509e-15	0.922485	0.209012
snoU13|ENSG00000238430.1_1q25.1	5.80143	2.02509e-15	0.922485	0.209012
KLHL20_1q25.1	5.80143	2.02509e-15	0.922485	0.209012
RN7SKP160_1q25.1	5.80143	2.02509e-15	0.922485	0.209012
CENPL_1q25.1	5.80143	2.02509e-15	0.922485	0.209012
DARS2_1q25.1	5.96037	2.02509e-15	0.922485	0.209012
GAS5_1q25.1	6.2007	2.02509e-15	0.959727	0.138366
SNORD78|ENSG00000208317.1_1q25.1	6.2007	2.02509e-15	0.959727	0.138366
ZBTB37_1q25.1	6.2007	2.02509e-15	0.959727	0.138366
SERPINC1_1q25.1	6.2007	2.02509e-15	0.959727	0.138366
RNA5SP67_1q25.1	6.2007	2.02509e-15	0.959727	0.138366
RC3H1_1q25.1	6.2007	2.02509e-15	0.959727	0.138366
RNA5SP68_1q25.1	6.2007	2.02509e-15	0.959727	0.138366
RABGAP1L_1q25.1	6.09318	2.02509e-15	1.02447	0.138366
snoU13|ENSG00000238872.1_1q25.1	6.21445	2.02509e-15	0.959727	0.138366
GPR52_1q25.1	5.91885	2.02509e-15	0.922485	0.209012
CACYBP_1q25.1	5.60744	2.02509e-15	0.922485	0.0649536
MRPS14_1q25.1	5.60744	2.02509e-15	0.922485	0.0649536
TNN_1q25.1	5.80143	2.02509e-15	1.05925	0.0649536
KIAA0040_1q25.1	5.80143	2.02509e-15	1.05925	0.0649536
TNR_1q25.1	5.75155	2.02509e-15	1.18934	0
RFWD2_1q25.1	6.08391	2.02509e-15	1.29746	0.0390744
SCARNA3_1q25.1	6.21358	2.02509e-15	1.29746	0
PAPPA2_1q25.2	5.37578	2.02509e-15	1.05507	0.154782
ASTN1_1q25.2	5.88188	2.02509e-15	1.26564	0
MIR488_1q25.2	5.88188	2.02509e-15	1.26564	0
FAM5B_1q25.2	5.88188	2.02509e-15	1.26564	0
SEC16B_1q25.2	6.27977	2.02509e-15	1.26564	0
RASAL2_1q25.2	6.15069	2.02509e-15	1.26564	0
LINC00083_1q25.2	6.23909	2.02509e-15	1.26564	0
TEX35_1q25.2	6.23909	2.02509e-15	1.26564	0
C1orf220_1q25.2	6.21445	2.02509e-15	1.26564	0
C1ORF220_1q25.2	6.21445	2.02509e-15	1.26564	0
RNA5SP69_1q25.2	6.21445	2.02509e-15	1.26564	0
MIR4424_1q25.2	6.21445	2.02509e-15	1.26564	0
RALGPS2_1q25.2	6.45653	2.02509e-15	1.22644	0
SNORA63|ENSG00000201791.1_1q25.2	6.17967	2.02509e-15	1.26564	0
ANGPTL1_1q25.2	6.40299	2.02509e-15	1.22644	0
FAM20B_1q25.2	6.36879	2.02509e-15	1.22644	0
TOR3A_1q25.2	6.36879	2.02509e-15	1.22644	0
ABL2_1q25.2	6.36879	2.02509e-15	1.22644	0
SNORA67|ENSG00000212338.1_1q25.2	6.36879	2.02509e-15	1.22644	0
SNORA67|ENSG00000201619.1_1q25.2	6.36879	2.02509e-15	1.22644	0
SOAT1_1q25.2	6.36879	2.02509e-15	1.22644	0
RN7SL374P_1q25.2	6.36879	2.02509e-15	1.22644	0
AXDND1_1q25.2	6.36879	2.02509e-15	1.22644	0
NPHS2_1q25.2	6.36879	2.02509e-15	1.22644	0
TDRD5_1q25.2	6.36879	2.02509e-15	1.22644	0
FAM163A_1q25.2	6.30606	2.02509e-15	1.22644	0
TOR1AIP2_1q25.2	6.16973	2.02509e-15	1.08363	0
IFRG15_1q25.2	6.16973	2.02509e-15	1.08363	0
TOR1AIP1_1q25.2	6.08092	2.02509e-15	1.08363	0
RN7SL230P_1q25.2	6.08092	2.02509e-15	1.08363	0
CEP350_1q25.2	6.08092	2.02509e-15	1.08363	0
QSOX1_1q25.2	6.04837	2.02509e-15	1.08363	0
LHX4_1q25.2	5.96962	2.02509e-15	1.05507	0
ACBD6_1q25.2	5.73412	2.02509e-15	1.05507	0.0390744
MIR3121_1q25.3	5.91283	2.02509e-15	1.05507	0
XPR1_1q25.3	5.85423	2.02509e-15	1.05507	0
U6|ENSG00000272292.1_1q25.3	6.09197	2.02509e-15	1.10609	0
KIAA1614_1q25.3	6.23332	2.02509e-15	1.08363	0
STX6_1q25.3	6.0655	2.02509e-15	1.08363	0
MR1_1q25.3	6.0655	2.02509e-15	1.08363	0
IER5_1q25.3	6.0655	2.02509e-15	1.08363	0
CACNA1E_1q25.3	6.18077	2.02509e-15	1.05507	0
RNA5SP70_1q25.3	6.25206	2.02509e-15	1.08363	0
RN7SKP229_1q25.3	6.25206	2.02509e-15	1.08363	0
ZNF648_1q25.3	6.25206	2.02509e-15	1.08363	0
GLUL_1q25.3	6.25885	2.02509e-15	1.08363	0
TEDDM1_1q25.3	6.25885	2.02509e-15	1.08363	0
LINC00272_1q25.3	6.25885	2.02509e-15	1.08363	0
RGSL1_1q25.3	6.39043	2.02509e-15	1.05507	0
RNASEL_1q25.3	6.39043	2.02509e-15	1.05507	0
RGS16_1q25.3	6.39043	2.02509e-15	1.05507	0
RGS8_1q25.3	6.39043	2.02509e-15	1.05507	0
NPL_1q25.3	6.39043	2.02509e-15	1.05507	0
DHX9_1q25.3	6.39043	2.02509e-15	1.05507	0
SHCBP1L_1q25.3	6.34272	2.02509e-15	1.08363	0
RNA5SP71_1q25.3	6.34272	2.02509e-15	1.08363	0
LAMC1_1q25.3	6.27407	2.02509e-15	1.08363	0
LAMC2_1q25.3	6.27407	2.02509e-15	1.08363	0
NMNAT2_1q25.3	6.2019	2.02509e-15	1.05507	0
SMG7_1q25.3	6.27407	2.02509e-15	1.08363	0
NCF2_1q25.3	6.27407	2.02509e-15	1.08363	0
ARPC5_1q25.3	6.27407	2.02509e-15	1.08363	0
RGL1_1q25.3	6.1558	2.02509e-15	1.08363	0
APOBEC4_1q25.3	6.27407	2.02509e-15	1.08363	0
COLGALT2_1q25.3	6.1558	2.02509e-15	1.08363	0
TSEN15_1q25.3	6.1558	2.02509e-15	1.08363	0
RN7SL654P_1q25.3	6.2007	2.02509e-15	1.05507	0
C1orf21_1q25.3	6.17099	2.02509e-15	1.00486	0
SNORD112|ENSG00000252790.1_1q25.3	6.21016	2.02509e-15	1.05507	0
EDEM3_1q25.3	6.21016	2.02509e-15	1.05507	0
FAM129A_1q25.3	6.298	2.02509e-15	1.05507	0
RNA5SP72_1q25.3	6.298	2.02509e-15	1.05507	0
RNF2_1q25.3	6.27562	2.02509e-15	1.05507	0
TRMT1L_1q25.3	6.27562	2.02509e-15	1.05507	0
SWT1_1q25.3	6.27562	2.02509e-15	1.05507	0
IVNS1ABP_1q25.3	6.27562	2.02509e-15	1.05507	0
HMCN1_1q25.3	5.52163	2.02509e-15	0.734907	0
PRG4_1q31.1	5.41157	2.02509e-15	0.734907	0
TPR_1q31.1	5.41157	2.02509e-15	0.734907	0
C1orf27_1q31.1	5.43396	2.02509e-15	0.734907	0
OCLM_1q31.1	5.41157	2.02509e-15	0.734907	0
PDC_1q31.1	5.43396	2.02509e-15	0.734907	0
PTGS2_1q31.1	5.40781	2.02509e-15	0.734907	0
PLA2G4A_1q31.1	5.65433	2.02509e-15	0.901802	0
RN7SKP156_1q31.1	6.3114	2.02509e-15	1.05507	0
RNA5SP73_1q31.1	5.94991	2.02509e-15	0.984021	0
FAM5C_1q31.1	5.38465	2.02509e-15	0.734907	0
RGS18_1q31.2	5.53471	2.02509e-15	0.694187	0.0390744
RGS21_1q31.2	5.53251	2.02509e-15	0.694187	0.0390744
RGS1_1q31.2	6.08391	2.02509e-15	0.78617	0
RGS13_1q31.2	5.72434	2.02509e-15	0.734907	0.0390744
RGS2_1q31.2	5.25661	2.02509e-15	0.694187	0.0390744
RN7SKP126_1q31.2	5.25661	2.02509e-15	0.694187	0.0390744
UCHL5_1q31.2	5.25661	2.02509e-15	0.694187	0.0390744
snoU109|ENSG00000238754.1_1q31.2	5.25661	2.02509e-15	0.694187	0.0390744
TROVE2_1q31.2	5.25661	2.02509e-15	0.694187	0.0390744
GLRX2_1q31.2	5.25661	2.02509e-15	0.694187	0.0390744
CDC73_1q31.2	5.25661	2.02509e-15	0.694187	0.0390744
MIR1278_1q31.2	4.95818	2.02509e-15	0.592629	0.154782
B3GALT2_1q31.2	5.25661	2.02509e-15	0.694187	0.0390744
U3|ENSG00000252241.1_1q31.2	4.50877	2.02509e-15	0.475447	0.154782
KCNT2_1q31.3	4.50877	2.02509e-15	0.537129	0.154782
MIR4735_1q31.3	4.50877	2.02509e-15	0.537129	0.154782
CFH_1q31.3	4.50877	2.02509e-15	0.537129	0.154782
CFHR3_1q31.3	4.51196	2.02509e-15	0.537129	0.154782
CFHR1_1q31.3	4.51196	2.02509e-15	0.537129	0.154782
CFHR2_1q31.3	4.51196	2.02509e-15	0.537129	0.154782
CFHR4_1q31.3	4.51196	2.02509e-15	0.537129	0.154782
CFHR5_1q31.3	4.51196	2.02509e-15	0.537129	0.154782
F13B_1q31.3	4.38263	2.02509e-15	0.537129	0.154782
ASPM_1q31.3	4.38263	2.02509e-15	0.537129	0.154782
ZBTB41_1q31.3	4.46031	2.02509e-15	0.537129	0.0981513
CRB1_1q31.3	4.46031	2.02509e-15	0.537129	0.0981513
DENND1B_1q31.3	4.60799	2.02509e-15	0.537129	0.154782
C1orf53_1q31.3	4.34644	2.02509e-15	0.438173	0.281395
LHX9_1q31.3	4.4551	2.02509e-15	0.438173	0.281395
NEK7_1q31.3	4.47877	2.02509e-15	0.537129	0.223447
ATP6V1G3_1q31.3	4.54673	2.02509e-15	0.561707	0.223447
PTPRC_1q31.3	4.58675	2.02509e-15	0.561707	0.223447
MIR181A1HG_1q32.1	4.98784	2.02509e-15	0.63654	0.154782
MIR181B1_1q32.1	4.563	2.02509e-15	0.537129	0.281395
[truncated: 22,777 more rows]
