# Supplementary material for: Elastic Net Models Based on DNA Copy Number Variations Predicts Clinical Features, Expression Signatures, and Mutations in Lung Adenocarcinoma
Source: Front Genet. 2021 May 31;12:668040. doi: 10.3389/fgene.2021.668040 (PMC8202527; doi:10.3389/fgene.2021.668040)
Supplement: Supplementary file 1 [file Data_Sheet_1.zip › SupplementaryTable2_Pcorr_magnoid_PLOS.2012.xlsx]

## Sheet: SupplementaryTable2_Pcorr_magno
spearman_pos	spearman_neg	CN_gain	CN_loss
DDX11L1_1p36.33	0	6.00835	0.00166608	2.97836
FAM138A_1p36.33	0	6.00835	0.00166608	2.97836
OR4F5_1p36.33	0	6.00835	0.00166608	2.97836
OR4F29_1p36.33	0	6.00835	0.00166608	2.97836
OR4F16_1p36.33	0	6.00835	0.00166608	2.97836
FAM87B_1p36.33	0	6.00835	0.00166608	2.97836
LINC00115_1p36.33	0	6.00835	0.00166608	2.97836
FAM41C_1p36.33	0	6.00835	0.00166608	2.97836
SAMD11_1p36.33	0	6.00835	0.00166608	2.97836
NOC2L_1p36.33	0	6.00835	0.00166608	2.97836
KLHL17_1p36.33	0	6.00835	0.00166608	2.97836
PLEKHN1_1p36.33	0	6.00835	0.00166608	2.97836
C1orf170_1p36.33	0	6.00835	0.00166608	2.97836
HES4_1p36.33	0	6.00835	0.00166608	2.97836
ISG15_1p36.33	0	6.00835	0.00166608	2.97836
AGRN_1p36.33	0	6.00835	0.00166608	2.97836
RNF223_1p36.33	0	6.00835	0.00166608	2.97836
C1orf159_1p36.33	0	6.00835	0.00166608	2.97836
MIR200B_1p36.33	0	6.00835	0.00166608	2.97836
MIR200A_1p36.33	0	6.00835	0.00166608	2.97836
MIR429_1p36.33	0	6.00835	0.00166608	2.97836
TTLL10_1p36.33	0	6.00835	0.00166608	2.97836
TNFRSF18_1p36.33	0	6.00835	0.00166608	2.97836
TNFRSF4_1p36.33	0	6.00835	0.00166608	2.97836
SDF4_1p36.33	0	6.00835	0.00166608	2.97836
B3GALT6_1p36.33	0	6.00835	0.00166608	2.97836
FAM132A_1p36.33	0	6.00835	0.00166608	2.97836
UBE2J2_1p36.33	0	6.00835	0.00166608	2.97836
SCNN1D_1p36.33	0	6.00835	0.00166608	2.97836
ACAP3_1p36.33	0	6.00835	0.00166608	2.97836
PUSL1_1p36.33	0	6.00835	0.00166608	2.97836
CPSF3L_1p36.33	0	6.00835	0.00166608	2.97836
GLTPD1_1p36.33	0	6.00835	0.00166608	2.97836
TAS1R3_1p36.33	0	6.00835	0.00166608	2.97836
DVL1_1p36.33	0	6.00835	0.00166608	2.97836
MXRA8_1p36.33	0	6.00835	0.00166608	2.97836
AURKAIP1_1p36.33	0	6.00835	0.00166608	2.97836
CCNL2_1p36.33	0	6.00835	0.00166608	2.97836
MRPL20_1p36.33	0	6.00835	0.00166608	2.97836
RN7SL657P_1p36.33	0	6.00835	0.00166608	2.97836
ANKRD65_1p36.33	0	6.00835	0.00166608	2.97836
TMEM88B_1p36.33	0	6.00835	0.00166608	2.97836
VWA1_1p36.33	0	6.00835	0.00166608	2.97836
ATAD3C_1p36.33	0	6.00835	0.00166608	2.97836
ATAD3B_1p36.33	0	6.00835	0.00166608	2.97836
ATAD3A_1p36.33	0	6.00835	0.00166608	2.97836
TMEM240_1p36.33	0	6.00835	0.00166608	2.97836
SSU72_1p36.33	0	6.00835	0.00166608	2.97836
C1orf233_1p36.33	0	6.00835	0.00166608	2.97836
MIB2_1p36.33	0	6.00835	0.00166608	2.97836
MMP23B_1p36.33	0	6.00835	0.00166608	2.97836
CDK11B_1p36.33	0	6.00835	0.00166608	2.97836
SLC35E2B_1p36.33	0	6.00835	0.00166608	2.97836
CDK11A_1p36.33	0	6.00835	0.00166608	2.97836
SLC35E2_1p36.33	0	6.00835	0.00166608	2.97836
NADK_1p36.33	0	6.00835	0.00166608	2.97836
GNB1_1p36.33	0	6.00835	0.00166608	2.97836
CALML6_1p36.33	0	6.00835	0.00166608	2.97836
TMEM52_1p36.33	0	6.00835	0.00166608	2.97836
C1orf222_1p36.33	0	6.00835	0.00166608	2.97836
GABRD_1p36.33	0	6.00835	0.00166608	2.97836
PRKCZ_1p36.33	0	6.00835	0.00166608	2.97836
C1orf86_1p36.33	0	6.00835	0.00166608	2.97836
SKI_1p36.33	0	6.00835	0.00166608	2.97836
MORN1_1p36.33	0	6.00835	0.00166608	2.97836
RER1_1p36.32	0	6.00835	0.00166608	2.97836
PEX10_1p36.32	0	6.00835	0.00166608	2.97836
PLCH2_1p36.32	0	6.00835	0.00166608	2.97836
PANK4_1p36.32	0	6.00835	0.00166608	2.97836
HES5_1p36.32	0	6.00835	0.00166608	2.97836
TNFRSF14_1p36.32	0	6.00835	0.00166608	2.97836
FAM213B_1p36.32	0	6.00835	0.00166608	2.97836
MMEL1_1p36.32	0	6.00835	0.00166608	2.97836
TTC34_1p36.32	0	6.00835	0.00166608	2.97836
ACTRT2_1p36.32	0	6.00835	0.00166608	2.97836
LINC00982_1p36.32	0	6.00835	0.00166608	2.97836
PRDM16_1p36.32	0	6.00835	0.00166608	2.97836
ARHGEF16_1p36.32	0	5.75399	0.0113236	2.87907
MEGF6_1p36.32	0	5.68455	0.00467132	3.01369
MIR551A_1p36.32	0	5.68772	0.00467132	2.7807
TPRG1L_1p36.32	0	5.89146	1.2263e-05	3.01369
WRAP73_1p36.32	0	5.89146	1.2263e-05	3.01369
TP73_1p36.32	0	5.85139	1.2263e-05	3.01369
CCDC27_1p36.32	0	6.78062	1.2263e-05	3.55105
SMIM1_1p36.32	0	6.58423	1.2263e-05	3.33153
LRRC47_1p36.32	0	6.77991	1.2263e-05	3.2388
RN7SL574P_1p36.32	0	6.58757	1.2263e-05	3.33153
CEP104_1p36.32	0	6.77991	1.2263e-05	3.2388
DFFB_1p36.32	0	6.77991	1.2263e-05	3.2388
C1orf174_1p36.32	0	6.77991	1.2263e-05	3.2388
AJAP1_1p36.32	0	6.89686	1.2263e-05	3.14361
MIR4417_1p36.31	0	6.99886	1.2263e-05	3.2388
MIR4689_1p36.31	0	7.55839	1.2263e-05	2.96086
NPHP4_1p36.31	0	7.46624	1.2263e-05	2.96086
KCNAB2_1p36.31	0	7.47571	1.2263e-05	2.96086
CHD5_1p36.31	0	7.34381	0.00392956	2.96086
RPL22_1p36.31	0	7.05845	0.00392956	2.86482
RNF207_1p36.31	0	6.70973	1.2263e-05	2.96086
ICMT_1p36.31	0	6.70973	1.2263e-05	2.96086
LINC00337_1p36.31	0	7.05578	1.2263e-05	3.05386
HES3_1p36.31	0	7.05578	1.2263e-05	3.05386
GPR153_1p36.31	0	7.05578	1.2263e-05	3.05386
ACOT7_1p36.31	0	7.05578	1.2263e-05	3.05386
HES2_1p36.31	0	7.44519	1.2263e-05	3.14361
ESPN_1p36.31	0	7.52327	1.2263e-05	3.36501
MIR4252_1p36.31	0	7.44519	1.2263e-05	3.14361
TNFRSF25_1p36.31	0	7.52327	1.2263e-05	3.36501
PLEKHG5_1p36.31	0	7.52327	1.2263e-05	3.36501
NOL9_1p36.31	0	7.50935	1.2263e-05	3.45904
TAS1R1_1p36.31	0	6.69488	1.2263e-05	3.33153
ZBTB48_1p36.31	0	6.69488	1.2263e-05	3.33153
KLHL21_1p36.31	0	6.69488	1.2263e-05	3.33153
PHF13_1p36.31	0	6.69488	1.2263e-05	3.33153
THAP3_1p36.31	0	6.69488	1.2263e-05	3.33153
DNAJC11_1p36.31	0	6.95686	1.2263e-05	3.2388
snoU13|ENSG00000239166.1_1p36.31	0	6.95686	1.2263e-05	3.2388
CAMTA1_1p36.31	0	6.54133	0.0103842	2.86482
VAMP3_1p36.23	0	6.64527	0.0103842	3.33153
PER3_1p36.23	0	6.64527	0.0103842	3.33153
UTS2_1p36.23	0	6.54265	0.0103842	3.42614
TNFRSF9_1p36.23	0	6.58098	0.0165269	3.42614
PARK7_1p36.23	0	6.46243	0.0165269	3.33153
ERRFI1_1p36.23	0	6.46243	0.0165269	3.33153
RN7SL729P_1p36.23	0	6.72169	0.00138373	3.45904
SLC45A1_1p36.23	0	7.098	1.2263e-05	3.45904
RERE_1p36.23	0	7.34929	1.2263e-05	3.36501
SNORA77|ENSG00000221083.1_1p36.23	0	7.17537	1.2263e-05	3.55105
ENO1_1p36.23	0	7.00075	1.2263e-05	3.36501
CA6_1p36.23	0	7.06816	1.2263e-05	3.45904
RN7SL451P_1p36.23	0	6.48913	1.2263e-05	3.36501
SLC2A7_1p36.23	0	7.06724	1.2263e-05	3.45904
SLC2A5_1p36.23	0	6.96013	1.2263e-05	3.45904
SCARNA16|ENSG00000252404.1_1p36.23	0	6.95469	1.2263e-05	3.45904
GPR157_1p36.23	0	6.96013	1.2263e-05	3.45904
MIR34A_1p36.22	0	6.96013	1.2263e-05	3.45904
H6PD_1p36.22	0	6.96013	1.2263e-05	3.45904
SPSB1_1p36.22	0	6.96013	1.2263e-05	3.45904
RNA5SP40_1p36.22	0	7.06703	1.2263e-05	3.45904
SLC25A33_1p36.22	0	7.62587	1.2263e-05	3.55105
TMEM201_1p36.22	0	7.62587	1.2263e-05	3.55105
PIK3CD_1p36.22	0	7.37335	1.2263e-05	3.55105
C1orf200_1p36.22	0	7.62027	1.2263e-05	3.55105
CLSTN1_1p36.22	0	7.37335	1.2263e-05	3.55105
CTNNBIP1_1p36.22	0	7.38053	1.2263e-05	3.63601
LZIC_1p36.22	0	7.5889	1.2263e-05	3.63601
NMNAT1_1p36.22	0	7.5889	1.2263e-05	3.63601
RN7SKP269_1p36.22	0	7.5889	1.2263e-05	3.63601
MIR5697_1p36.22	0	7.5889	1.2263e-05	3.63601
RBP7_1p36.22	0	7.5889	1.2263e-05	3.63601
UBE4B_1p36.22	0	7.5889	1.2263e-05	3.63601
KIF1B_1p36.22	0	7.94421	1.2263e-05	3.63601
MIR1273D_1p36.22	0	7.94421	1.2263e-05	3.63601
RN7SL731P_1p36.22	0	7.61261	1.2263e-05	3.63601
RN7SL721P_1p36.22	0	7.16914	0.00138373	3.55105
PGD_1p36.22	0	7.16914	0.00138373	3.55105
APITD1_1p36.22	0	7.21769	0.00138373	3.63601
CORT_1p36.22	0	7.21769	0.00138373	3.63601
DFFA_1p36.22	0	7.21769	0.00138373	3.63601
PEX14_1p36.22	0	6.84228	0.0163581	3.42614
RN7SL614P_1p36.22	0	6.84228	0.0163581	3.42614
CASZ1_1p36.22	0	6.84228	0.0163581	3.42614
C1orf127_1p36.22	0	6.81041	0.0381962	3.42614
TARDBP_1p36.22	0	6.8376	0.0163581	3.2388
MASP2_1p36.22	0	6.8376	0.0163581	3.2388
SRM_1p36.22	0	6.8308	0.0163581	3.14361
EXOSC10_1p36.22	0	6.8308	0.0163581	3.14361
MTOR_1p36.22	0	7.17561	1.2263e-05	3.36501
snoU13|ENSG00000271794.1_1p36.22	0	7.17888	1.2263e-05	3.36501
ANGPTL7_1p36.22	0	7.15342	1.2263e-05	3.36501
UBIAD1_1p36.22	0	7.42271	1.2263e-05	3.58646
PTCHD2_1p36.22	0	7.71565	1.2263e-05	3.6711
FBXO2_1p36.22	0	7.5837	1.2263e-05	3.75854
FBXO44_1p36.22	0	7.5837	1.2263e-05	3.75854
FBXO6_1p36.22	0	7.5837	1.2263e-05	3.75854
MAD2L2_1p36.22	0	7.5837	1.2263e-05	3.75854
DRAXIN_1p36.22	0	7.59002	1.2263e-05	3.85238
AGTRAP_1p36.22	0	7.59002	1.2263e-05	3.85238
C1orf167_1p36.22	0	7.30423	1.2263e-05	3.85238
MTHFR_1p36.22	0	7.30423	1.2263e-05	3.85238
CLCN6_1p36.22	0	7.30423	1.2263e-05	3.85238
NPPA_1p36.22	0	7.30423	1.2263e-05	3.85238
NPPB_1p36.22	0	7.30423	1.2263e-05	3.85238
KIAA2013_1p36.22	0	7.30423	1.2263e-05	3.85238
PLOD1_1p36.22	0	7.30423	1.2263e-05	3.85238
MFN2_1p36.22	0	7.30423	1.2263e-05	3.85238
MIIP_1p36.22	0	7.53528	1.2263e-05	3.85238
RN7SL649P_1p36.22	0	7.53528	1.2263e-05	3.85238
TNFRSF8_1p36.22	0	7.58981	1.2263e-05	3.85238
TNFRSF1B_1p36.22	0	7.62298	1.2263e-05	3.75854
MIR4632_1p36.22	0	7.62298	1.2263e-05	3.75854
SNORA70|ENSG00000252969.1_1p36.22	0	8.01514	1.2263e-05	3.98293
VPS13D_1p36.22	0	7.94673	0.00138373	3.98293
SNORA59A_1p36.22	0	8.30638	1.2263e-05	3.98293
DHRS3_1p36.22	0	8.30638	1.2263e-05	3.98293
RNU6ATAC18P_1p36.22	0	8.30638	1.2263e-05	3.98293
AADACL4_1p36.21	0	8.47706	1.2263e-05	3.98293
AADACL3_1p36.21	0	8.93299	1.2263e-05	3.98293
snoU13|ENSG00000238771.1_1p36.21	0	8.93299	1.2263e-05	3.98293
C1orf158_1p36.21	0	8.93299	1.2263e-05	3.98293
PRAMEF12_1p36.21	0	8.57742	1.2263e-05	3.98293
PRAMEF1_1p36.21	0	8.57742	1.2263e-05	3.98293
PRAMEF11_1p36.21	0	8.57742	1.2263e-05	3.98293
HNRNPCL1_1p36.21	0	8.57742	1.2263e-05	3.98293
PRAMEF2_1p36.21	0	8.57742	1.2263e-05	3.98293
PRAMEF4_1p36.21	0	8.57742	1.2263e-05	3.98293
PRAMEF10_1p36.21	0	8.57742	1.2263e-05	3.98293
PRAMEF7_1p36.21	0	8.57742	1.2263e-05	3.98293
PRAMEF6_1p36.21	0	8.57742	1.2263e-05	3.98293
PRAMEF22_1p36.21	0	8.57742	1.2263e-05	3.98293
PRAMEF3_1p36.21	0	8.57742	1.2263e-05	3.98293
PRAMEF5_1p36.21	0	8.57742	1.2263e-05	3.98293
PRAMEF8_1p36.21	0	8.57742	1.2263e-05	3.98293
PRAMEF9_1p36.21	0	8.57742	1.2263e-05	3.98293
PRAMEF13_1p36.21	0	8.57742	1.2263e-05	3.98293
PRAMEF18_1p36.21	0	8.57742	1.2263e-05	3.98293
PRAMEF16_1p36.21	0	8.57742	1.2263e-05	3.98293
PRAMEF21_1p36.21	0	8.57742	1.2263e-05	3.98293
PRAMEF15_1p36.21	0	8.57742	1.2263e-05	3.98293
PRAMEF14_1p36.21	0	8.57742	1.2263e-05	3.98293
PRAMEF19_1p36.21	0	8.57742	1.2263e-05	3.98293
PRAMEF17_1p36.21	0	8.57742	1.2263e-05	3.98293
PRAMEF20_1p36.21	0	9.20187	1.2263e-05	4.23185
LRRC38_1p36.21	0	9.20187	1.2263e-05	4.23185
PDPN_1p36.21	0	9.39237	1.2263e-05	4.23185
RNA5SP41_1p36.21	0	9.39237	1.2263e-05	4.23185
SCARNA11|ENSG00000253085.1_1p36.21	0	9.24184	1.2263e-05	4.23185
PRDM2_1p36.21	0	9.27578	1.2263e-05	4.01566
KAZN_1p36.21	0	8.06809	0.00138373	3.49149
TMEM51_1p36.21	0	7.81109	0.0386264	3.45904
C1orf195_1p36.21	0	7.96352	0.0165269	3.45904
FHAD1_1p36.21	0	7.51593	0.0386264	3.18589
EFHD2_1p36.21	0	8.03668	0.00138373	3.49149
CTRC_1p36.21	0	8.10524	0.00138373	3.49149
CELA2A_1p36.21	0	8.10524	0.00138373	3.49149
CELA2B_1p36.21	0	8.10524	0.00138373	3.49149
CASP9_1p36.21	0	8.10524	0.00138373	3.49149
DNAJC16_1p36.21	0	8.10524	0.00138373	3.49149
SCARNA21|ENSG00000251866.1_1p36.21	0	8.10524	0.00138373	3.49149
AGMAT_1p36.21	0	8.10524	0.00138373	3.49149
DDI2_1p36.21	0	7.96314	1.2263e-05	3.49149
RSC1A1_1p36.21	0	7.96314	1.2263e-05	3.49149
PLEKHM2_1p36.21	0	8.18392	1.2263e-05	3.70282
SLC25A34_1p36.21	0	8.18392	1.2263e-05	3.70282
TMEM82_1p36.21	0	8.18392	1.2263e-05	3.70282
FBLIM1_1p36.21	0	8.18392	1.2263e-05	3.70282
SPEN_1p36.21	0	7.94427	1.2263e-05	3.49149
snoU13|ENSG00000238818.1_1p36.13	0	8.17241	0.00138373	3.49149
ZBTB17_1p36.13	0	8.17241	0.00138373	3.49149
C1orf64_1p36.13	0	8.17241	0.00138373	3.49149
HSPB7_1p36.13	0	8.17241	0.00138373	3.49149
CLCNKA_1p36.13	0	8.17241	0.00138373	3.49149
CLCNKB_1p36.13	0	8.17241	0.00138373	3.49149
FAM131C_1p36.13	0	8.17241	0.00138373	3.49149
EPHA2_1p36.13	0	8.28326	1.2263e-05	3.70282
ARHGEF19_1p36.13	0	8.3056	0.00138373	3.70282
ANO7P1_1p36.13	0	8.3056	0.00138373	3.70282
C1orf134_1p36.13	0	8.3056	0.00138373	3.70282
RSG1_1p36.13	0	8.3056	0.00138373	3.70282
FBXO42_1p36.13	0	8.3056	0.00138373	3.70282
SZRD1_1p36.13	0	8.68281	1.2263e-05	3.70282
SPATA21_1p36.13	0	8.68281	1.2263e-05	3.70282
NECAP2_1p36.13	0	8.68281	1.2263e-05	3.70282
CROCCP3_1p36.13	0	8.84684	1.2263e-05	3.61663
U1|ENSG00000233421.3_1p36.13	0	8.92436	1.2263e-05	3.61663
NBPF1_1p36.13	0	8.92436	1.2263e-05	3.61663
CROCCP2_1p36.13	0	8.92436	1.2263e-05	3.61663
ESPNP_1p36.13	0	8.92436	1.2263e-05	3.61663
CROCC_1p36.13	0	8.92436	1.2263e-05	3.61663
MST1L_1p36.13	0	8.92436	1.2263e-05	3.61663
MIR3675_1p36.13	0	8.92436	1.2263e-05	3.61663
U1|ENSG00000228549.2_1p36.13	0	8.92436	1.2263e-05	3.61663
MFAP2_1p36.13	0	8.92436	1.2263e-05	3.61663
ATP13A2_1p36.13	0	9.36693	1.2263e-05	3.81749
SDHB_1p36.13	0	9.65397	1.2263e-05	3.92299
PADI2_1p36.13	0	9.64177	1.2263e-05	3.92299
PADI1_1p36.13	0	9.41656	1.2263e-05	3.70282
PADI3_1p36.13	0	9.41656	1.2263e-05	3.70282
MIR3972_1p36.13	0	9.41656	1.2263e-05	3.70282
PADI4_1p36.13	0	9.41656	1.2263e-05	3.70282
PADI6_1p36.13	0	9.85848	1.2263e-05	4.01566
RCC2_1p36.13	0	9.85848	1.2263e-05	4.01566
snoU13|ENSG00000239020.1_1p36.13	0	9.8595	1.2263e-05	4.01566
ARHGEF10L_1p36.13	0	10.0744	1.2263e-05	3.92299
ACTL8_1p36.13	0	10.0708	1.2263e-05	3.92299
IGSF21_1p36.13	0	9.86047	1.2263e-05	3.95241
KLHDC7A_1p36.13	0	10.6048	1.2263e-05	4.01566
PAX7_1p36.13	0	10.6095	1.2263e-05	4.01566
TAS1R2_1p36.13	0	10.9051	1.2263e-05	4.27239
ALDH4A1_1p36.13	0	10.9051	1.2263e-05	4.27239
MIR4695_1p36.13	0	10.9017	1.2263e-05	4.27239
MIR1290_1p36.13	0	10.9017	1.2263e-05	4.27239
IFFO2_1p36.13	0	10.9017	1.2263e-05	4.27239
UBR4_1p36.13	0	10.9017	1.2263e-05	4.27239
EMC1_1p36.13	0	10.9017	1.2263e-05	4.27239
MRTO4_1p36.13	0	10.9017	1.2263e-05	4.27239
AKR7L_1p36.13	0	10.9017	1.2263e-05	4.27239
AKR7A3_1p36.13	0	10.9017	1.2263e-05	4.27239
AKR7A2_1p36.13	0	10.9017	1.2263e-05	4.27239
PQLC2_1p36.13	0	10.9017	1.2263e-05	4.27239
RN7SL85P_1p36.13	0	10.8987	1.2263e-05	4.27239
CAPZB_1p36.13	0	10.8154	1.2263e-05	4.27239
RN7SL277P_1p36.13	0	10.8987	1.2263e-05	4.27239
snoU13|ENSG00000239027.1_1p36.13	0	10.9181	1.2263e-05	4.38938
MINOS1_1p36.13	0	10.7966	1.2263e-05	4.43076
NBL1_1p36.13	0	10.8051	1.2263e-05	4.54719
HTR6_1p36.13	0	10.8527	1.2263e-05	4.43076
TMCO4_1p36.13	0	10.8527	1.2263e-05	4.43076
RNF186_1p36.13	0	10.9126	1.2263e-05	4.54719
OTUD3_1p36.13	0	10.7308	1.2263e-05	4.54719
PLA2G2E_1p36.13	0	10.7308	1.2263e-05	4.54719
RN7SL304P_1p36.13	0	10.7212	1.2263e-05	4.43076
PLA2G2A_1p36.13	0	10.7212	1.2263e-05	4.43076
PLA2G5_1p36.13	0	10.7212	1.2263e-05	4.43076
PLA2G2D_1p36.12	0	10.8137	1.2263e-05	4.7182
PLA2G2F_1p36.12	0	10.7833	1.2263e-05	4.7182
PLA2G2C_1p36.12	0	10.7833	1.2263e-05	4.7182
UBXN10_1p36.12	0	10.7833	1.2263e-05	4.7182
VWA5B1_1p36.12	0	10.611	1.2263e-05	4.7182
CAMK2N1_1p36.12	0	10.7235	1.2263e-05	4.58386
MUL1_1p36.12	0	10.6483	1.2263e-05	4.7182
FAM43B_1p36.12	0	10.6483	1.2263e-05	4.7182
CDA_1p36.12	0	10.678	1.2263e-05	4.7182
PINK1_1p36.12	0	10.8015	1.2263e-05	4.84324
DDOST_1p36.12	0	10.8015	1.2263e-05	4.84324
KIF17_1p36.12	0	10.8015	1.2263e-05	4.84324
SH2D5_1p36.12	0	10.8015	1.2263e-05	4.84324
HP1BP3_1p36.12	0	10.8015	1.2263e-05	4.84324
EIF4G3_1p36.12	0	10.2264	1.2263e-05	4.96979
MIR1256_1p36.12	0	10.2941	1.2263e-05	4.54719
ECE1_1p36.12	0	10.3202	1.2263e-05	4.96979
NBPF3_1p36.12	0	10.8027	1.2263e-05	5.10167
ALPL_1p36.12	0	10.9923	1.2263e-05	4.96979
RAP1GAP_1p36.12	0	11.2494	1.2263e-05	4.84324
USP48_1p36.12	0	11.2494	1.2263e-05	4.84324
LDLRAD2_1p36.12	0	11.2494	1.2263e-05	4.84324
HSPG2_1p36.12	0	10.9994	1.2263e-05	4.84324
CELA3B_1p36.12	0	10.9994	1.2263e-05	4.84324
RN7SL421P_1p36.12	0	10.9994	1.2263e-05	4.84324
RN7SL386P_1p36.12	0	10.9994	1.2263e-05	4.84324
CELA3A_1p36.12	0	10.9994	1.2263e-05	4.84324
RN7SL768P_1p36.12	0	10.9994	1.2263e-05	4.84324
RN7SL186P_1p36.12	0	10.9994	1.2263e-05	4.84324
LINC00339_1p36.12	0	10.9994	1.2263e-05	4.84324
CDC42_1p36.12	0	10.9994	1.2263e-05	4.84324
WNT4_1p36.12	0	11.2494	1.2263e-05	4.84324
MIR4418_1p36.12	0	10.1616	1.2263e-05	4.54719
ZBTB40_1p36.12	0	9.96604	1.2263e-05	4.31192
EPHA8_1p36.12	0	10.4024	1.2263e-05	4.31192
C1QA_1p36.12	0	10.4024	1.2263e-05	4.31192
C1QC_1p36.12	0	10.4024	1.2263e-05	4.31192
C1QB_1p36.12	0	10.4024	1.2263e-05	4.31192
EPHB2_1p36.12	0	10.4024	1.2263e-05	4.31192
MIR4684_1p36.12	0	10.4024	1.2263e-05	4.31192
MIR4253_1p36.12	0	10.4024	1.2263e-05	4.31192
LACTBL1_1p36.12	0	10.5738	1.2263e-05	4.196
C1orf234_1p36.12	0	10.5738	1.2263e-05	4.196
KDM1A_1p36.12	0	10.5738	1.2263e-05	4.196
MIR3115_1p36.12	0	10.5738	1.2263e-05	4.196
MIR4419A_1p36.12	0	10.5738	1.2263e-05	4.196
LUZP1_1p36.12	0	10.094	1.2263e-05	4.08718
HTR1D_1p36.12	0	10.0495	1.2263e-05	4.08718
HNRNPR_1p36.12	0	10.156	1.2263e-05	3.98571
ZNF436_1p36.12	0	10.156	1.2263e-05	3.98571
C1orf213_1p36.12	0	10.156	1.2263e-05	3.98571
TCEA3_1p36.12	0	10.156	1.2263e-05	3.98571
ASAP3_1p36.12	0	10.1583	1.2263e-05	3.98571
E2F2_1p36.12	0	10.1292	1.2263e-05	3.98571
ID3_1p36.12	0	10.578	1.2263e-05	4.08718
MDS2_1p36.11	0	10.0708	1.2263e-05	3.98571
RPL11_1p36.11	0	11.2234	1.2263e-05	4.47291
RN7SL532P_1p36.11	0	11.2234	1.2263e-05	4.47291
TCEB3_1p36.11	0	11.293	1.2263e-05	4.3546
PITHD1_1p36.11	0	11.4604	1.2263e-05	4.47291
LYPLA2_1p36.11	0	11.4604	1.2263e-05	4.47291
GALE_1p36.11	0	11.4604	1.2263e-05	4.47291
HMGCL_1p36.11	0	11.4604	1.2263e-05	4.47291
FUCA1_1p36.11	0	11.4604	1.2263e-05	4.47291
CNR2_1p36.11	0	11.3039	1.2263e-05	4.3546
RN7SL24P_1p36.11	0	11.3039	1.2263e-05	4.3546
snoU13|ENSG00000238538.1_1p36.11	0	11.3039	1.2263e-05	4.3546
MIR378F_1p36.11	0	11.4604	1.2263e-05	4.47291
PNRC2_1p36.11	0	11.4604	1.2263e-05	4.47291
SRSF10_1p36.11	0	11.4604	1.2263e-05	4.47291
MYOM3_1p36.11	0	11.4604	1.2263e-05	4.47291
IL22RA1_1p36.11	0	11.4604	1.2263e-05	4.47291
IFNLR1_1p36.11	0	11.4684	1.2263e-05	4.3546
GRHL3_1p36.11	0	11.0643	1.2263e-05	4.3546
STPG1_1p36.11	0	11.0931	1.2263e-05	4.3546
NIPAL3_1p36.11	0	11.4073	1.2263e-05	4.75995
RCAN3_1p36.11	0	11.4073	1.2263e-05	4.75995
RN7SL857P_1p36.11	0	11.4073	1.2263e-05	4.75995
NCMAP_1p36.11	0	11.4073	1.2263e-05	4.75995
SRRM1_1p36.11	0	11.4073	1.2263e-05	4.75995
snoU13|ENSG00000238986.1_1p36.11	0	11.4073	1.2263e-05	4.75995
CLIC4_1p36.11	0	10.9575	1.2263e-05	4.47291
RUNX3_1p36.11	0	10.9645	1.2263e-05	4.47291
MIR4425_1p36.11	0	11.2071	1.2263e-05	4.47291
SYF2_1p36.11	0	10.7212	1.2263e-05	4.3546
C1orf63_1p36.11	0	10.7212	1.2263e-05	4.3546
RHD_1p36.11	0	10.7212	1.2263e-05	4.3546
TMEM50A_1p36.11	0	10.7212	1.2263e-05	4.3546
snoU13|ENSG00000238889.1_1p36.11	0	10.7212	1.2263e-05	4.3546
RHCE_1p36.11	0	10.7788	1.2263e-05	4.3546
TMEM57_1p36.11	0	11.2791	1.2263e-05	4.63116
LDLRAP1_1p36.11	0	11.2791	1.2263e-05	4.63116
MAN1C1_1p36.11	0	11.5998	1.2263e-05	5.04828
SEPN1_1p36.11	0	11.5298	1.2263e-05	5.04828
MTFR1L_1p36.11	0	11.5298	1.2263e-05	5.04828
AUNIP_1p36.11	0	11.5298	1.2263e-05	5.04828
PAQR7_1p36.11	0	11.5298	1.2263e-05	5.04828
STMN1_1p36.11	0	11.4474	1.2263e-05	5.04828
MIR3917_1p36.11	0	11.4474	1.2263e-05	5.04828
PAFAH2_1p36.11	0	11.4155	1.2263e-05	5.04828
SCARNA17|ENSG00000252190.1_1p36.11	0	11.4155	1.2263e-05	4.92717
SCARNA18|ENSG00000252691.1_1p36.11	0	11.4155	1.2263e-05	4.92717
EXTL1_1p36.11	0	11.4155	1.2263e-05	4.80828
SLC30A2_1p36.11	0	11.4155	1.2263e-05	4.80828
TRIM63_1p36.11	0	11.5934	1.2263e-05	4.80828
PDIK1L_1p36.11	0	11.7039	1.2263e-05	4.80828
FAM110D_1p36.11	0	11.7039	1.2263e-05	4.80828
ZNF593_1p36.11	0	11.7039	1.2263e-05	4.80828
CNKSR1_1p36.11	0	11.7039	1.2263e-05	4.80828
CATSPER4_1p36.11	0	11.7039	1.2263e-05	4.80828
CEP85_1p36.11	0	11.5046	1.2263e-05	4.80828
SH3BGRL3_1p36.11	0	11.5178	1.2263e-05	4.80828
UBXN11_1p36.11	0	11.5665	1.2263e-05	4.80828
CD52_1p36.11	0	11.4651	1.2263e-05	4.92717
AIM1L_1p36.11	0	11.4651	1.2263e-05	4.92717
RN7SL490P_1p36.11	0	11.4651	1.2263e-05	4.92717
ZNF683_1p36.11	0	12.0032	1.2263e-05	5.22267
LIN28A_1p36.11	0	11.9947	1.2263e-05	5.22267
DHDDS_1p36.11	0	11.9947	1.2263e-05	5.22267
HMGN2_1p36.11	0	12.0032	1.2263e-05	5.22267
RPS6KA1_1p36.11	0	12.0032	1.2263e-05	5.22267
MIR1976_1p36.11	0	12.0032	1.2263e-05	5.22267
RN7SL679P_1p36.11	0	12.2403	1.2263e-05	5.22267
snoU13|ENSG00000238316.1_1p36.11	0	12.2903	1.2263e-05	5.22267
ARID1A_1p36.11	0	12.9695	1.2263e-05	5.39575
RN7SL501P_1p36.11	0	12.3968	1.2263e-05	5.09588
PIGV_1p36.11	0	11.8401	1.2263e-05	4.80828
RN7SL165P_1p36.11	0	11.9529	1.2263e-05	4.80828
ZDHHC18_1p36.11	0	11.446	1.2263e-05	4.80828
SFN_1p36.11	0	11.446	1.2263e-05	4.80828
GPN2_1p36.11	0	11.428	1.2263e-05	4.92717
GPATCH3_1p36.11	0	11.428	1.2263e-05	4.92717
NUDC_1p36.11	0	11.4379	1.2263e-05	4.92717
NR0B2_1p36.11	0	11.4379	1.2263e-05	4.92717
C1orf172_1p36.11	0	11.4379	1.2263e-05	4.92717
TRNP1_1p36.11	0	11.4309	1.2263e-05	4.80828
FAM46B_1p36.11	0	11.4518	1.2263e-05	4.92717
SLC9A1_1p36.11	0	11.0717	1.2263e-05	4.92717
WDTC1_1p36.11	0	10.1862	1.2263e-05	4.3546
TMEM222_1p36.11	0	10.1862	1.2263e-05	4.3546
SYTL1_1p36.11	0	10.0891	1.2263e-05	4.3546
MAP3K6_1p36.11	0	10.0891	1.2263e-05	4.3546
FCN3_1p36.11	0	10.0891	1.2263e-05	4.3546
CD164L2_1p36.11	0	9.98143	1.2263e-05	4.47291
GPR3_1p36.11	0	9.98143	1.2263e-05	4.47291
WASF2_1p36.11	0	10.1233	1.2263e-05	4.47291
AHDC1_1p36.11	0	9.94986	1.2263e-05	4.58386
FGR_1p36.11	0	9.90204	1.2263e-05	4.3546
IFI6_1p36.11	0	9.90204	1.2263e-05	4.3546
FAM76A_1p35.3	0	9.76688	1.2263e-05	4.47291
STX12_1p35.3	0	9.77907	1.2263e-05	4.47291
PPP1R8_1p35.3	0	9.77907	1.2263e-05	4.47291
SCARNA1_1p35.3	0	9.77907	1.2263e-05	4.47291
THEMIS2_1p35.3	0	9.77907	1.2263e-05	4.47291
RPA2_1p35.3	0	9.77907	1.2263e-05	4.47291
SMPDL3B_1p35.3	0	9.77907	1.2263e-05	4.47291
XKR8_1p35.3	0	9.72232	1.2263e-05	4.47291
EYA3_1p35.3	0	9.48894	1.2263e-05	4.47291
RN7SL559P_1p35.3	0	9.48894	1.2263e-05	4.47291
PTAFR_1p35.3	0	9.36226	1.2263e-05	4.196
DNAJC8_1p35.3	0	9.36226	1.2263e-05	4.196
ATPIF1_1p35.3	0	9.36226	1.2263e-05	4.196
SESN2_1p35.3	0	9.36226	1.2263e-05	4.196
MED18_1p35.3	0	9.36226	1.2263e-05	4.196
PHACTR4_1p35.3	0	9.36226	1.2263e-05	4.196
RNU6ATAC27P_1p35.3	0	9.36226	1.2263e-05	4.196
RCC1_1p35.3	0	9.36226	1.2263e-05	4.196
SNHG3_1p35.3	0	9.36226	1.2263e-05	4.196
SNORA73B_1p35.3	0	9.36226	1.2263e-05	4.196
snoU13|ENSG00000238821.1_1p35.3	0	9.36226	1.2263e-05	4.196
TRNAU1AP_1p35.3	0	9.36226	1.2263e-05	4.196
SNHG12_1p35.3	0	9.36226	1.2263e-05	4.196
SNORD99_1p35.3	0	9.36226	1.2263e-05	4.196
TAF12_1p35.3	0	9.36226	1.2263e-05	4.196
RAB42_1p35.3	0	9.36226	1.2263e-05	4.196
RNU11_1p35.3	0	9.36226	1.2263e-05	4.196
GMEB1_1p35.3	0	9.36226	1.2263e-05	4.196
SCARNA24|ENSG00000252777.1_1p35.3	0	9.36226	1.2263e-05	4.196
YTHDF2_1p35.3	0	9.39294	1.2263e-05	4.31192
OPRD1_1p35.3	0	9.41028	1.2263e-05	4.43076
EPB41_1p35.3	0	9.29137	1.2263e-05	4.43076
TMEM200B_1p35.3	0	9.29137	1.2263e-05	4.43076
SRSF4_1p35.3	0	9.29137	1.2263e-05	4.43076
MECR_1p35.3	0	8.87883	1.2263e-05	4.15874
PTPRU_1p35.3	0	8.87883	1.2263e-05	4.15874
MATN1_1p35.2	0	8.52634	1.2263e-05	4.11774
LAPTM5_1p35.2	0	8.52634	1.2263e-05	4.11774
MIR4420_1p35.2	0	8.52634	1.2263e-05	4.11774
RN7SKP91_1p35.2	0	7.7825	1.2263e-05	3.98293
SDC3_1p35.2	0	7.77937	1.2263e-05	3.98293
PUM1_1p35.2	0	7.367	1.2263e-05	3.88187
SNORD103A_1p35.2	0	7.70411	1.2263e-05	3.88187
SNORD103B_1p35.2	0	7.70411	1.2263e-05	3.88187
SNORD85_1p35.2	0	7.70411	1.2263e-05	3.88187
NKAIN1_1p35.2	0	7.43445	1.2263e-05	3.98293
SNRNP40_1p35.2	0	7.75632	1.2263e-05	4.08385
ZCCHC17_1p35.2	0	7.75632	1.2263e-05	4.08385
FABP3_1p35.2	0	7.75632	1.2263e-05	4.08385
SERINC2_1p35.2	0	7.75632	1.2263e-05	4.08385
TINAGL1_1p35.2	0	7.24674	1.2263e-05	4.04691
HCRTR1_1p35.2	0	7.24674	1.2263e-05	4.04691
PEF1_1p35.2	0	7.24674	1.2263e-05	4.04691
COL16A1_1p35.2	0	7.24674	1.2263e-05	4.04691
BAI2_1p35.2	0	7.24674	1.2263e-05	4.04691
MIR4254_1p35.2	0	7.14717	1.2263e-05	3.81326
SPOCD1_1p35.2	0	7.14717	1.2263e-05	3.81326
PTP4A2_1p35.2	0	7.13106	1.2263e-05	3.81326
KHDRBS1_1p35.1	0	7.1335	1.2263e-05	3.81326
TMEM39B_1p35.1	0	7.21417	1.2263e-05	3.92299
MIR5585_1p35.1	0	7.21417	1.2263e-05	3.92299
KPNA6_1p35.1	0	7.12295	1.2263e-05	3.92299
TXLNA_1p35.1	0	7.17227	1.2263e-05	4.01891
CCDC28B_1p35.1	0	7.17227	1.2263e-05	4.01891
IQCC_1p35.1	0	7.17227	1.2263e-05	4.01891
DCDC2B_1p35.1	0	7.17227	1.2263e-05	4.01891
TMEM234_1p35.1	0	7.17227	1.2263e-05	4.01891
EIF3I_1p35.1	0	7.17227	1.2263e-05	4.01891
MTMR9LP_1p35.1	0	7.17227	1.2263e-05	4.01891
FAM167B_1p35.1	0	7.17227	1.2263e-05	4.01891
LCK_1p35.1	0	7.17227	1.2263e-05	4.01891
HDAC1_1p35.1	0	7.17227	1.2263e-05	4.01891
MARCKSL1_1p35.1	0	7.17227	1.2263e-05	4.01891
TSSK3_1p35.1	0	7.17227	1.2263e-05	4.01891
FAM229A_1p35.1	0	7.17227	1.2263e-05	4.01891
BSDC1_1p35.1	0	7.17313	1.2263e-05	4.01891
RN7SL122P_1p35.1	0	6.96248	1.2263e-05	4.01891
ZBTB8B_1p35.1	0	6.96248	1.2263e-05	4.01891
ZBTB8A_1p35.1	0	7.18854	1.2263e-05	4.28013
ZBTB8OS_1p35.1	0	7.30741	1.2263e-05	4.56184
RBBP4_1p35.1	0	6.88814	1.2263e-05	4.28013
SYNC_1p35.1	0	6.88814	1.2263e-05	4.28013
KIAA1522_1p35.1	0	6.43852	1.2263e-05	4.01891
YARS_1p35.1	0	6.43852	1.2263e-05	4.01891
S100PBP_1p35.1	0	6.14432	1.2263e-05	3.78869
FNDC5_1p35.1	0	6.14432	1.2263e-05	3.78869
HPCA_1p35.1	0	6.14432	1.2263e-05	3.78869
TMEM54_1p35.1	0	6.14432	1.2263e-05	3.78869
RNF19B_1p35.1	0	6.00835	1.2263e-05	3.78869
FKSG48_1p35.1	0	6.00835	1.2263e-05	3.78869
AK2_1p35.1	0	6.18309	1.2263e-05	3.78869
ADC_1p35.1	0	6.15213	1.2263e-05	3.78869
TRIM62_1p35.1	0	6.49115	1.2263e-05	3.88775
ZNF362_1p35.1	0	6.70729	1.2263e-05	4.12989
A3GALT2_1p35.1	0	6.70729	1.2263e-05	4.12989
PHC2_1p35.1	0	6.71998	1.2263e-05	4.12989
MIR3605_1p35.1	0	6.70729	1.2263e-05	4.12989
RN7SKP16_1p35.1	0	6.70729	1.2263e-05	4.12989
ZSCAN20_1p35.1	0	6.50872	1.2263e-05	3.88775
CSMD2_1p35.1	0	7.16841	1.2263e-05	3.58278
HMGB4_1p35.1	0	7.10681	1.2263e-05	3.76371
RNA5SP42_1p35.1	0	7.17888	1.2263e-05	3.58278
C1orf94_1p34.3	0	7.17888	1.2263e-05	3.58278
MIR552_1p34.3	0	7.36134	1.2263e-05	3.58278
SMIM12_1p34.3	0	6.98853	1.2263e-05	3.26623
GJB5_1p34.3	0	6.57297	1.2263e-05	3.03764
GJB4_1p34.3	0	6.57297	1.2263e-05	3.03764
GJB3_1p34.3	0	6.57297	1.2263e-05	3.03764
GJA4_1p34.3	0	6.57297	1.2263e-05	3.03764
DLGAP3_1p34.3	0	6.57297	1.2263e-05	3.03764
SNORD112|ENSG00000252728.1_1p34.3	0	6.18516	1.2263e-05	2.99972
ZMYM6_1p34.3	0	6.22252	1.2263e-05	2.90389
ZMYM6NB_1p34.3	0	6.22252	1.2263e-05	2.90389
ZMYM1_1p34.3	0	6.02508	1.2263e-05	2.90389
SFPQ_1p34.3	0	6.02822	1.2263e-05	2.90389
RN7SL136P_1p34.3	0	5.99549	1.2263e-05	2.90389
ZMYM4_1p34.3	0	5.65124	1.2263e-05	2.76569
RN7SL503P_1p34.3	0	5.99549	1.2263e-05	2.90389
SNORA62|ENSG00000201542.1_1p34.3	0	5.99549	1.2263e-05	2.90389
RNY5P1_1p34.3	0	6.21464	1.2263e-05	2.76569
KIAA0319L_1p34.3	0	6.21464	1.2263e-05	2.76569
NCDN_1p34.3	0	6.29771	1.2263e-05	2.76569
TFAP2E_1p34.3	0	6.29771	1.2263e-05	2.76569
PSMB2_1p34.3	0	6.29853	1.2263e-05	2.76569
RN7SL281P_1p34.3	0	6.4566	1.2263e-05	2.99972
C1orf216_1p34.3	0	6.4566	1.2263e-05	2.99972
CLSPN_1p34.3	0	6.4566	1.2263e-05	2.99972
AGO4_1p34.3	0	6.4566	1.2263e-05	2.99972
AGO1_1p34.3	0	6.10777	1.2263e-05	2.99972
AGO3_1p34.3	0	6.47769	1.2263e-05	2.99972
TEKT2_1p34.3	0	6.72811	1.2263e-05	3.1011
ADPRHL2_1p34.3	0	6.72811	1.2263e-05	3.1011
COL8A2_1p34.3	0	6.72811	1.2263e-05	3.1011
TRAPPC3_1p34.3	0	6.72811	1.2263e-05	3.1011
MAP7D1_1p34.3	0	6.72811	1.2263e-05	3.1011
RN7SL131P_1p34.3	0	6.70439	1.2263e-05	3.20113
THRAP3_1p34.3	0	6.59133	1.2263e-05	3.20113
SH3D21_1p34.3	0	6.44834	1.2263e-05	3.20113
EVA1B_1p34.3	0	6.44834	1.2263e-05	3.20113
STK40_1p34.3	0	6.44834	1.2263e-05	3.20113
LSM10_1p34.3	0	6.44834	1.2263e-05	3.20113
OSCP1_1p34.3	0	6.86144	1.2263e-05	3.42614
SNORA63|ENSG00000201448.1_1p34.3	0	6.86144	1.2263e-05	3.42614
MRPS15_1p34.3	0	6.86144	1.2263e-05	3.42614
CSF3R_1p34.3	0	6.86144	1.2263e-05	3.42614
GRIK3_1p34.3	0	6.73206	1.2263e-05	3.64134
MIR4255_1p34.3	0	6.73206	1.2263e-05	3.64134
RNA5SP43_1p34.3	0	6.73732	1.2263e-05	3.64134
ZC3H12A_1p34.3	0	6.88905	1.2263e-05	3.64134
MEAF6_1p34.3	0	6.87122	1.2263e-05	3.64134
MIR5581_1p34.3	0	6.87122	1.2263e-05	3.64134
SNIP1_1p34.3	0	6.74798	1.2263e-05	3.73876
DNALI1_1p34.3	0	6.74798	1.2263e-05	3.73876
GNL2_1p34.3	0	6.66992	1.2263e-05	3.73876
RSPO1_1p34.3	0	6.66992	1.2263e-05	3.73876
C1orf109_1p34.3	0	6.66992	1.2263e-05	3.73876
CDCA8_1p34.3	0	6.66992	1.2263e-05	3.73876
EPHA10_1p34.3	0	6.58007	1.2263e-05	3.73876
snoU13|ENSG00000238871.1_1p34.3	0	6.58007	1.2263e-05	3.73876
MANEAL_1p34.3	0	6.58007	1.2263e-05	3.73876
YRDC_1p34.3	0	6.58007	1.2263e-05	3.73876
C1orf122_1p34.3	0	6.58007	1.2263e-05	3.73876
MTF1_1p34.3	0	6.58007	1.2263e-05	3.73876
INPP5B_1p34.3	0	6.46576	1.2263e-05	3.73876
SNORA63|ENSG00000252448.1_1p34.3	0	6.58007	1.2263e-05	3.73876
SF3A3_1p34.3	0	7.01508	1.2263e-05	4.07201
FHL3_1p34.3	0	6.94562	1.2263e-05	4.07201
UTP11L_1p34.3	0	6.94562	1.2263e-05	4.07201
POU3F1_1p34.3	0	6.94562	1.2263e-05	4.07201
MIR3659_1p34.3	0	7.38074	1.2263e-05	4.34722
RRAGC_1p34.3	0	6.69584	1.2263e-05	4.16818
MYCBP_1p34.3	0	6.84822	1.2263e-05	4.16818
GJA9_1p34.3	0	6.84822	1.2263e-05	4.16818
RHBDL2_1p34.3	0	6.84822	1.2263e-05	4.16818
AKIRIN1_1p34.3	0	6.84822	1.2263e-05	4.16818
NDUFS5_1p34.3	0	6.81575	1.2263e-05	4.16818
MACF1_1p34.3	0	6.59462	1.2263e-05	4.16818
RNA5SP44_1p34.3	0	6.45869	1.2263e-05	3.92235
KIAA0754_1p34.3	0	6.24126	1.2263e-05	3.92235
BMP8A_1p34.3	0	6.24784	1.2263e-05	3.92235
PABPC4_1p34.3	0	6.24739	1.2263e-05	3.92235
SNORA55_1p34.3	0	6.24739	1.2263e-05	3.92235
HEYL_1p34.3	0	6.07377	1.2263e-05	3.69505
NT5C1A_1p34.2	0	6.07508	1.2263e-05	3.69505
HPCAL4_1p34.2	0	6.07508	1.2263e-05	3.69505
PPIE_1p34.2	0	6.07508	1.2263e-05	3.69505
BMP8B_1p34.2	0	5.74583	1.2263e-05	3.47112
OXCT2_1p34.2	0	5.69661	1.2263e-05	3.47112
TRIT1_1p34.2	0	5.75391	1.2263e-05	3.47112
MYCL_1p34.2	0	5.75391	1.2263e-05	3.47112
MFSD2A_1p34.2	0	5.75391	1.2263e-05	3.47112
CAP1_1p34.2	0	5.60985	1.2263e-05	3.6711
PPT1_1p34.2	0	5.60985	1.2263e-05	3.6711
RLF_1p34.2	0	5.58462	1.2263e-05	3.76907
TMCO2_1p34.2	0	5.58462	1.2263e-05	3.76907
ZMPSTE24_1p34.2	0	5.58462	1.2263e-05	3.76907
COL9A2_1p34.2	0	5.58462	1.2263e-05	3.76907
SMAP2_1p34.2	0	5.58462	1.2263e-05	3.76907
ZFP69B_1p34.2	0	5.58462	1.2263e-05	3.76907
ZFP69_1p34.2	0	5.58435	1.2263e-05	3.76907
EXO5_1p34.2	0	5.58435	1.2263e-05	3.76907
ZNF684_1p34.2	0	5.58435	1.2263e-05	3.76907
RIMS3_1p34.2	0	5.7837	1.2263e-05	3.76907
NFYC_1p34.2	0	5.62393	1.2263e-05	3.76907
MIR30E_1p34.2	0	5.83658	1.2263e-05	3.76907
MIR30C1_1p34.2	0	5.83658	1.2263e-05	3.76907
KCNQ4_1p34.2	0	5.83658	1.2263e-05	3.76907
RN7SL326P_1p34.2	0	5.83658	1.2263e-05	3.76907
CITED4_1p34.2	0	5.83658	1.2263e-05	3.76907
CTPS1_1p34.2	0	5.83658	1.2263e-05	3.76907
SLFNL1_1p34.2	0	5.83658	1.2263e-05	3.76907
SCMH1_1p34.2	0	5.52904	1.2263e-05	3.76907
FOXO6_1p34.2	0	5.68414	1.2263e-05	3.87466
RNA5SP45_1p34.2	0	5.68455	1.2263e-05	3.87466
EDN2_1p34.2	0	5.68455	1.2263e-05	3.87466
HIVEP3_1p34.2	0	5.30466	1.2263e-05	3.57303
GUCA2B_1p34.2	0	5.9782	1.2263e-05	3.89421
GUCA2A_1p34.2	0	5.9782	1.2263e-05	3.89421
FOXJ3_1p34.2	0	5.60623	1.2263e-05	3.89421
RIMKLA_1p34.2	0	5.44827	1.2263e-05	3.57303
ZMYND12_1p34.2	0	5.44827	1.2263e-05	3.57303
PPCS_1p34.2	0	5.44827	1.2263e-05	3.57303
CCDC30_1p34.2	0	5.26827	1.2263e-05	3.57303
PPIH_1p34.2	0	5.44118	1.2263e-05	3.57303
YBX1_1p34.2	0	5.44118	1.2263e-05	3.57303
CLDN19_1p34.2	0	6.06348	1.2263e-05	3.78869
LEPRE1_1p34.2	0	6.06348	1.2263e-05	3.78869
C1orf50_1p34.2	0	6.06348	1.2263e-05	3.78869
CCDC23_1p34.2	0	6.0566	1.2263e-05	3.78869
ERMAP_1p34.2	0	6.0566	1.2263e-05	3.78869
ZNF691_1p34.2	0	6.0566	1.2263e-05	3.78869
SLC2A1_1p34.2	0	5.86269	1.2263e-05	3.78869
FAM183A_1p34.2	0	6.26872	1.2263e-05	4.01891
EBNA1BP2_1p34.2	0	6.26872	1.2263e-05	4.01891
WDR65_1p34.2	0	6.26872	1.2263e-05	4.01891
RNA5SP46_1p34.2	0	6.26872	1.2263e-05	4.01891
TMEM125_1p34.2	0	6.26872	1.2263e-05	4.01891
C1orf210_1p34.2	0	6.26872	1.2263e-05	4.01891
TIE1_1p34.2	0	6.27392	1.2263e-05	4.01891
MPL_1p34.2	0	6.27392	1.2263e-05	4.01891
CDC20_1p34.2	0	6.27392	1.2263e-05	4.01891
ELOVL1_1p34.2	0	6.27392	1.2263e-05	4.01891
MED8_1p34.2	0	6.27392	1.2263e-05	4.01891
SZT2_1p34.2	0	6.27392	1.2263e-05	4.01891
HYI_1p34.2	0	6.27392	1.2263e-05	4.01891
PTPRF_1p34.2	0	6.48279	1.2263e-05	4.01891
KDM4A_1p34.1	0	6.6866	1.2263e-05	4.01891
ST3GAL3_1p34.1	0	6.58186	1.2263e-05	4.01891
ARTN_1p34.1	0	6.64557	1.2263e-05	3.78869
IPO13_1p34.1	0	6.64557	1.2263e-05	3.78869
DPH2_1p34.1	0	6.64557	1.2263e-05	3.78869
ATP6V0B_1p34.1	0	6.64557	1.2263e-05	3.78869
B4GALT2_1p34.1	0	6.62155	1.2263e-05	3.78869
CCDC24_1p34.1	0	6.62155	1.2263e-05	3.78869
SLC6A9_1p34.1	0	6.62155	1.2263e-05	3.78869
RN7SL479P_1p34.1	0	6.59551	1.2263e-05	3.78869
KLF17_1p34.1	0	6.44927	1.2263e-05	3.69505
DMAP1_1p34.1	0	6.30914	1.2263e-05	3.69505
ERI3_1p34.1	0	6.30914	1.2263e-05	3.69505
RNF220_1p34.1	0	6.5183	1.2263e-05	3.69505
MIR5584_1p34.1	0	6.36196	1.2263e-05	3.69505
TMEM53_1p34.1	0	6.36196	1.2263e-05	3.69505
C1orf228_1p34.1	0	6.36196	1.2263e-05	3.69505
KIF2C_1p34.1	0	6.39703	1.2263e-05	3.69505
RPS8_1p34.1	0	6.39703	1.2263e-05	3.69505
SNORD55_1p34.1	0	6.39703	1.2263e-05	3.69505
SNORD46|ENSG00000200913.1_1p34.1	0	6.39703	1.2263e-05	3.69505
SNORD38A_1p34.1	0	6.39703	1.2263e-05	3.69505
SNORD38B_1p34.1	0	6.39703	1.2263e-05	3.69505
BEST4_1p34.1	0	6.39703	1.2263e-05	3.69505
PLK3_1p34.1	0	6.39703	1.2263e-05	3.69505
TCTEX1D4_1p34.1	0	6.39703	1.2263e-05	3.69505
BTBD19_1p34.1	0	6.39703	1.2263e-05	3.69505
PTCH2_1p34.1	0	6.39703	1.2263e-05	3.69505
EIF2B3_1p34.1	0	6.03427	1.2263e-05	3.59455
RNA5SP47_1p34.1	0	6.39703	1.2263e-05	3.69505
HECTD3_1p34.1	0	6.03427	1.2263e-05	3.59455
UROD_1p34.1	0	6.03427	1.2263e-05	3.59455
ZSWIM5_1p34.1	0	6.03427	1.2263e-05	3.59455
HPDL_1p34.1	0	5.98116	1.2263e-05	3.69505
MUTYH_1p34.1	0	5.98116	1.2263e-05	3.69505
TOE1_1p34.1	0	5.98116	1.2263e-05	3.69505
TESK2_1p34.1	0	5.80995	1.2263e-05	3.59455
snoU13|ENSG00000238945.1_1p34.1	0	5.80995	1.2263e-05	3.59455
CCDC163P_1p34.1	0	6.22041	1.2263e-05	3.69505
MMACHC_1p34.1	0	6.58964	1.2263e-05	3.69505
PRDX1_1p34.1	0	6.58964	1.2263e-05	3.69505
AKR1A1_1p34.1	0	6.67585	1.2263e-05	3.59455
NASP_1p34.1	0	6.49932	1.2263e-05	3.59455
CCDC17_1p34.1	0	6.49932	1.2263e-05	3.59455
GPBP1L1_1p34.1	0	6.47572	1.2263e-05	3.71463
TMEM69_1p34.1	0	6.47572	1.2263e-05	3.71463
IPP_1p34.1	0	6.47572	1.2263e-05	3.71463
MAST2_1p34.1	0	6.15591	1.2263e-05	3.61663
PIK3R3_1p34.1	0	6.81854	1.2263e-05	3.71463
TSPAN1_1p34.1	0	7.26125	1.2263e-05	3.94053
POMGNT1_1p34.1	0	7.26125	1.2263e-05	3.94053
LURAP1_1p34.1	0	7.26125	1.2263e-05	3.94053
RAD54L_1p34.1	0	6.81387	1.2263e-05	3.71463
LRRC41_1p34.1	0	6.5597	1.2263e-05	3.71463
UQCRH_1p34.1	0	6.32358	1.2263e-05	3.49149
NSUN4_1p33	0	6.58399	1.2263e-05	3.71463
FAAH_1p33	0	6.58399	1.2263e-05	3.71463
LINC00505_1p33	0	6.99076	1.2263e-05	3.71463
DMBX1_1p33	0	6.99076	1.2263e-05	3.71463
KNCN_1p33	0	6.98417	1.2263e-05	3.61663
MKNK1_1p33	0	6.98143	1.2263e-05	3.61663
MOB3C_1p33	0	6.98143	1.2263e-05	3.61663
ATPAF1_1p33	0	7.1311	1.2263e-05	3.94053
EFCAB14_1p33	0	7.51451	1.2263e-05	4.19124
TEX38_1p33	0	7.13425	1.2263e-05	3.94053
CYP4B1_1p33	0	8.07183	1.2263e-05	4.19124
CYP4Z2P_1p33	0	7.96439	1.2263e-05	3.94053
CYP4A11_1p33	0	7.6358	1.2263e-05	3.96629
CYP4X1_1p33	0	7.88533	1.2263e-05	4.21843
CYP4Z1_1p33	0	7.82971	1.2263e-05	4.21843
CYP4A22_1p33	0	7.88885	1.2263e-05	4.21843
LINC00853_1p33	0	8.07765	1.2263e-05	4.21843
PDZK1IP1_1p33	0	8.07765	1.2263e-05	4.21843
TAL1_1p33	0	8.07765	1.2263e-05	4.21843
STIL_1p33	0	7.99879	1.2263e-05	4.504
CMPK1_1p33	0	7.99879	1.2263e-05	4.504
FOXE3_1p33	0	7.89013	1.2263e-05	4.21843
FOXD2_1p33	0	7.89013	1.2263e-05	4.21843
TRABD2B_1p33	0	7.73921	1.2263e-05	4.37612
SKINTL_1p33	0	8.32294	1.2263e-05	4.6656
SLC5A9_1p33	0	8.32454	1.2263e-05	4.6656
SPATA6_1p33	0	8.15663	1.2263e-05	4.504
AGBL4_1p33	0	8.81312	1.2263e-05	4.99323
BEND5_1p33	0	8.17241	1.2263e-05	4.504
snoU13|ENSG00000239144.1_1p33	0	8.58975	1.2263e-05	4.53604
ELAVL4_1p33	0	7.2026	1.2263e-05	4.2497
DMRTA2_1p32.3	0	7.88773	1.2263e-05	4.53604
FAF1_1p32.3	0	7.67831	1.2263e-05	4.1624
CDKN2C_1p32.3	0	7.69875	1.2263e-05	4.28013
MIR4421_1p32.3	0	8.40971	1.2263e-05	4.96726
C1orf185_1p32.3	0	8.18592	1.2263e-05	4.83236
snoU13|ENSG00000238618.1_1p32.3	0	8.18592	1.2263e-05	4.83236
RNF11_1p32.3	0	8.18592	1.2263e-05	4.83236
TTC39A_1p32.3	0	8.18592	1.2263e-05	4.83236
EPS15_1p32.3	0	6.99776	1.2263e-05	4.53604
OSBPL9_1p32.3	0	6.58757	1.2263e-05	4.53604
SNORA26|ENSG00000212624.1_1p32.3	0	6.17574	1.2263e-05	4.40507
NRD1_1p32.3	0	6.17574	1.2263e-05	4.40507
MIR761_1p32.3	0	6.17574	1.2263e-05	4.40507
RAB3B_1p32.3	0	6.18943	1.2263e-05	4.40507
RNA5SP48_1p32.3	0	6.08464	1.2263e-05	4.12989
RN7SL290P_1p32.3	0	6.08464	1.2263e-05	4.12989
TXNDC12_1p32.3	0	6.08464	1.2263e-05	4.12989
KTI12_1p32.3	0	6.08464	1.2263e-05	4.12989
BTF3L4_1p32.3	0	6.36243	1.2263e-05	4.01891
ZFYVE9_1p32.3	0	6.33181	1.2263e-05	4.01891
RN7SL788P_1p32.3	0	6.3628	1.2263e-05	4.01891
CC2D1B_1p32.3	0	6.36407	1.2263e-05	4.01891
ORC1_1p32.3	0	6.36407	1.2263e-05	4.01891
PRPF38A_1p32.3	0	6.36407	1.2263e-05	4.01891
ZCCHC11_1p32.3	0	6.36407	1.2263e-05	4.01891
snoU13|ENSG00000239063.1_1p32.3	0	6.36407	1.2263e-05	4.01891
GPX7_1p32.3	0	6.36325	1.2263e-05	4.12989
FAM159A_1p32.3	0	6.36325	1.2263e-05	4.12989
SELRC1_1p32.3	0	6.36325	1.2263e-05	4.12989
RN7SL62P_1p32.3	0	6.36325	1.2263e-05	4.12989
ZYG11B_1p32.3	0	6.3615	1.2263e-05	4.12989
ZYG11A_1p32.3	0	6.3615	1.2263e-05	4.12989
ECHDC2_1p32.3	0	6.3615	1.2263e-05	4.12989
SCP2_1p32.3	0	6.12038	1.2263e-05	3.78869
MIR1273F_1p32.3	0	6.3615	1.2263e-05	4.12989
MIR5095_1p32.3	0	6.34733	1.2263e-05	4.12989
MIR1273G_1p32.3	0	6.34733	1.2263e-05	4.12989
PODN_1p32.3	0	6.00835	1.2263e-05	3.78869
SLC1A7_1p32.3	0	6.00835	1.2263e-05	3.78869
CPT2_1p32.3	0	6.00835	1.2263e-05	3.78869
C1orf123_1p32.3	0	6.00835	1.2263e-05	3.78869
MAGOH_1p32.3	0	6.00835	1.2263e-05	3.78869
LRP8_1p32.3	0	6.00835	1.2263e-05	3.78869
SLC25A3P1_1p32.3	0	6.00835	1.2263e-05	3.78869
DMRTB1_1p32.3	0	6.00835	1.2263e-05	3.78869
GLIS1_1p32.3	0	6.00835	1.2263e-05	3.78869
NDC1_1p32.3	0	5.90794	1.2263e-05	3.69995
SNORA58|ENSG00000201003.1_1p32.3	0	5.90794	1.2263e-05	3.69995
YIPF1_1p32.3	0	6.23932	1.2263e-05	3.69995
DIO1_1p32.3	0	6.23932	1.2263e-05	3.69995
HSPB11_1p32.3	0	6.23932	1.2263e-05	3.69995
LRRC42_1p32.3	0	6.23932	1.2263e-05	3.69995
LDLRAD1_1p32.3	0	5.90489	1.2263e-05	3.69995
TMEM59_1p32.3	0	5.90489	1.2263e-05	3.69995
TCEANC2_1p32.3	0	5.90489	1.2263e-05	3.69995
MIR4781_1p32.3	0	5.90489	1.2263e-05	3.69995
CDCP2_1p32.3	0	5.95238	1.2263e-05	3.69995
CYB5RL_1p32.3	0	5.80291	1.2263e-05	3.60923
MRPL37_1p32.3	0	5.80291	1.2263e-05	3.60923
SSBP3_1p32.3	0	5.96533	1.2263e-05	3.7263
C1orf191_1p32.3	0	5.80291	1.2263e-05	3.60923
SNORD112|ENSG00000252646.1_1p32.3	0	5.80694	1.2263e-05	3.51494
ACOT11_1p32.3	0	5.38443	1.2263e-05	3.60923
FAM151A_1p32.3	0	5.46217	1.2263e-05	3.60923
MROH7_1p32.3	0	5.46253	1.2263e-05	3.60923
TTC4_1p32.3	0	5.56584	1.2263e-05	3.51494
PARS2_1p32.3	0	5.56584	1.2263e-05	3.51494
TTC22_1p32.3	0	5.56584	1.2263e-05	3.51494
C1orf177_1p32.3	0	5.89937	1.2263e-05	3.51494
DHCR24_1p32.3	0	5.89937	1.2263e-05	3.51494
TMEM61_1p32.3	0	5.86901	1.2263e-05	3.42614
BSND_1p32.3	0	5.86901	1.2263e-05	3.42614
PCSK9_1p32.3	0	5.83011	1.2263e-05	3.51494
USP24_1p32.3	0	5.78879	1.2263e-05	3.55105
MIR4422_1p32.3	0	5.82072	1.2263e-05	3.55105
RN7SKP291_1p32.3	0	6.21309	1.2263e-05	3.75854
PPAP2B_1p32.2	0	6.51921	1.2263e-05	3.98293
PRKAA2_1p32.2	0	6.20878	1.2263e-05	3.98293
C1orf168_1p32.2	0	5.90794	1.2263e-05	3.75854
C8A_1p32.2	0	5.82854	1.2263e-05	3.55105
C8B_1p32.2	0	5.82854	1.2263e-05	3.55105
DAB1_1p32.2	0	6.90141	1.2263e-05	4.08385
OMA1_1p32.2	0	6.89124	1.2263e-05	3.6711
RN7SL713P_1p32.1	0	6.88958	1.2263e-05	3.6711
TACSTD2_1p32.1	0	6.88958	1.2263e-05	3.6711
MYSM1_1p32.1	0	6.94344	1.2263e-05	3.6711
JUN_1p32.1	0	6.94344	1.2263e-05	3.6711
FGGY_1p32.1	0	6.28541	1.2263e-05	3.58646
MIR4711_1p32.1	0	6.3744	1.2263e-05	3.49149
HOOK1_1p32.1	0	6.3744	1.2263e-05	3.49149
CYP2J2_1p32.1	0	6.36609	1.2263e-05	3.49149
RN7SL475P_1p32.1	0	6.00835	1.2263e-05	3.40603
C1orf87_1p32.1	0	6.00835	1.2263e-05	3.40603
NFIA_1p31.3	0	4.86436	1.2263e-05	3.22112
TM2D1_1p31.3	0	5.42743	1.2263e-05	3.43942
INADL_1p31.3	0	5.53168	1.2263e-05	3.52721
RN7SL180P_1p31.3	0	5.53168	1.2263e-05	3.52721
L1TD1_1p31.3	0	5.46058	1.2263e-05	3.52721
KANK4_1p31.3	0	5.19743	1.2263e-05	3.52721
USP1_1p31.3	0	5.07693	1.2263e-05	3.52721
DOCK7_1p31.3	0	5.09167	1.2263e-05	3.52721
ANGPTL3_1p31.3	0	5.21399	1.2263e-05	3.52721
ATG4C_1p31.3	0	4.92985	1.2263e-05	3.34568
RNA5SP49_1p31.3	0	4.64983	1.2263e-05	3.22112
LINC00466_1p31.3	0	4.64983	1.2263e-05	3.22112
FOXD3_1p31.3	0	4.64983	1.2263e-05	3.22112
ALG6_1p31.3	0	4.64983	1.2263e-05	3.22112
ITGB3BP_1p31.3	0	4.64983	1.2263e-05	3.22112
EFCAB7_1p31.3	0	4.64983	1.2263e-05	3.22112
RN7SL488P_1p31.3	0	4.64983	1.2263e-05	3.22112
DLEU2L_1p31.3	0	4.59163	1.2263e-05	3.22112
PGM1_1p31.3	0	4.59548	1.2263e-05	3.31082
RN7SL130P_1p31.3	0	4.64832	1.2263e-05	3.31082
ROR1_1p31.3	0	4.7519	1.2263e-05	3.52721
UBE2U_1p31.3	0	4.95572	1.2263e-05	3.61663
CACHD1_1p31.3	0	4.86214	1.2263e-05	3.52721
MIR4794_1p31.3	0	4.86214	1.2263e-05	3.52721
RAVER2_1p31.3	0	4.88058	1.2263e-05	3.52721
JAK1_1p31.3	0	4.68254	1.2263e-05	3.34568
MIR3671_1p31.3	0	5.04416	1.2263e-05	3.43942
AK4_1p31.3	0	5.04416	1.2263e-05	3.43942
DNAJC6_1p31.3	0	4.7249	1.2263e-05	3.26608
LEPR_1p31.3	0	4.7249	1.2263e-05	3.26608
LEPROT_1p31.3	0	4.7249	1.2263e-05	3.26608
snoU13|ENSG00000238931.1_1p31.3	0	4.76477	1.2263e-05	3.43942
RN7SL854P_1p31.3	0	4.81655	1.2263e-05	3.52721
PDE4B_1p31.3	0	5.22312	1.2263e-05	3.52721
SGIP1_1p31.3	0	5.32502	1.2263e-05	3.31082
MIR3117_1p31.3	0	5.65655	1.2263e-05	3.52721
TCTEX1D1_1p31.3	0	5.33915	1.2263e-05	3.31082
INSL5_1p31.3	0	5.33915	1.2263e-05	3.31082
WDR78_1p31.3	0	5.33814	1.2263e-05	3.31082
MIER1_1p31.3	0	5.33814	1.2263e-05	3.31082
SLC35D1_1p31.3	0	5.35469	1.2263e-05	3.31082
C1orf141_1p31.3	0	5.25903	1.2263e-05	3.31082
SNORA31|ENSG00000252433.1_1p31.3	0	5.33687	1.2263e-05	3.31082
IL23R_1p31.3	0	5.25969	1.2263e-05	3.31082
RNU4ATAC4P_1p31.3	0	5.25969	1.2263e-05	3.31082
IL12RB2_1p31.3	0	5.23924	1.2263e-05	3.31082
SERBP1_1p31.3	0	5.77596	1.2263e-05	3.61663
RN7SL392P_1p31.3	0	5.10544	1.2263e-05	3.40603
GADD45A_1p31.3	0	4.98109	1.2263e-05	3.40603
GNG12_1p31.3	0	4.98109	1.2263e-05	3.40603
DIRAS3_1p31.3	0	5.39621	1.2263e-05	3.40603
WLS_1p31.3	0	5.38497	1.2263e-05	3.49149
MIR1262_1p31.3	0	5.38497	1.2263e-05	3.49149
RPE65_1p31.3	0	5.23071	1.2263e-05	3.58646
DEPDC1_1p31.2	0	5.49392	1.2263e-05	3.49149
LRRC7_1p31.1	0	5.79576	1.2263e-05	3.4782
RN7SL538P_1p31.1	0	6.06294	1.2263e-05	3.4782
PIN1P1_1p31.1	0	6.06294	1.2263e-05	3.4782
LRRC40_1p31.1	0	6.07619	1.2263e-05	3.4782
RN7SL242P_1p31.1	0	6.07619	1.2263e-05	3.4782
SRSF11_1p31.1	0	5.94628	1.2263e-05	3.38987
ANKRD13C_1p31.1	0	5.94628	1.2263e-05	3.38987
HHLA3_1p31.1	0	5.94628	1.2263e-05	3.38987
CTH_1p31.1	0	6.12289	1.2263e-05	3.4782
PTGER3_1p31.1	0	5.46058	1.2263e-05	3.64737
ZRANB2_1p31.1	0	5.46058	1.2263e-05	3.64737
MIR186_1p31.1	0	5.46058	1.2263e-05	3.64737
NEGR1_1p31.1	0	7.0734	1.2263e-05	4.55338
RN7SKP19_1p31.1	0	5.90825	1.2263e-05	3.93495
RNA5SP50_1p31.1	0	5.81692	1.2263e-05	3.843
RNU4ATAC8P_1p31.1	0	5.49545	1.2263e-05	3.843
LRRIQ3_1p31.1	0	5.4926	1.2263e-05	3.843
FPGT_1p31.1	0	5.59231	1.2263e-05	3.93495
TNNI3K_1p31.1	0	5.7337	1.2263e-05	4.0685
LRRC53_1p31.1	0	5.58914	1.2263e-05	4.0685
C1orf173_1p31.1	0	5.58914	1.2263e-05	4.0685
CRYZ_1p31.1	0	5.60977	1.2263e-05	4.0685
TYW3_1p31.1	0	5.60977	1.2263e-05	4.0685
LHX8_1p31.1	0	5.57151	1.2263e-05	3.97652
SLC44A5_1p31.1	0	5.6704	1.2263e-05	3.88088
ACADM_1p31.1	0	5.33191	1.2263e-05	3.67287
RABGGTB_1p31.1	0	5.33191	1.2263e-05	3.67287
SNORD45C_1p31.1	0	5.37448	1.2263e-05	3.75722
SNORD45A_1p31.1	0	5.37448	1.2263e-05	3.75722
SNORD45B_1p31.1	0	5.37448	1.2263e-05	3.75722
MSH4_1p31.1	0	5.37448	1.2263e-05	3.75722
ASB17_1p31.1	0	5.30547	1.2263e-05	3.75722
ST6GALNAC3_1p31.1	0	5.86296	1.2263e-05	4.01566
ST6GALNAC5_1p31.1	0	5.76456	1.2263e-05	3.92305
PIGK_1p31.1	0	5.73158	1.2263e-05	3.92305
AK5_1p31.1	0	5.09916	1.2263e-05	3.55105
ZZZ3_1p31.1	0	5.03623	1.2263e-05	3.55105
RNA5SP20_1p31.1	0	4.84327	1.2263e-05	3.34064
RN7SL370P_1p31.1	0	5.03623	1.2263e-05	3.55105
USP33_1p31.1	0	5.03623	1.2263e-05	3.55105
FAM73A_1p31.1	0	4.98766	1.2263e-05	3.55105
RNA5SP21_1p31.1	0	5.03623	1.2263e-05	3.55105
NEXN_1p31.1	0	4.6131	1.2263e-05	3.55105
FUBP1_1p31.1	0	4.73806	1.2263e-05	3.75329
DNAJB4_1p31.1	0	4.77063	1.2263e-05	3.75329
GIPC2_1p31.1	0	4.77063	1.2263e-05	3.75329
RNA5SP22_1p31.1	0	4.3987	1.2263e-05	3.55105
PTGFR_1p31.1	0	4.35599	1.2263e-05	3.6256
RNA5SP23_1p31.1	0	4.33263	1.2263e-05	3.6256
IFI44L_1p31.1	0	4.28004	1.2263e-05	3.6256
IFI44_1p31.1	0	4.28004	1.2263e-05	3.6256
ELTD1_1p31.1	0	4.53538	1.2263e-05	3.96779
RN7SKP247_1p31.1	0	3.72832	1.2263e-05	3.17188
LPHN2_1p31.1	0	3.71786	1.2263e-05	3.46731
TTLL7_1p31.1	0	3.6806	1.2263e-05	3.75329
PRKACB_1p31.1	0	3.62621	1.2263e-05	3.75329
SNORA2|ENSG00000199959.1_1p31.1	0	3.62621	1.2263e-05	3.75329
SAMD13_1p31.1	0	3.62621	1.2263e-05	3.75329
UOX_1p31.1	0	3.77287	1.2263e-05	3.75329
DNASE2B_1p31.1	0	3.77287	1.2263e-05	3.75329
RPF1_1p22.3	0	3.86496	1.2263e-05	3.75329
GNG5_1p22.3	0	3.86496	1.2263e-05	3.75329
SPATA1_1p22.3	0	3.86496	1.2263e-05	3.75329
CTBS_1p22.3	0	3.86496	1.2263e-05	3.75329
C1orf180_1p22.3	0	3.86496	1.2263e-05	3.75329
SSX2IP_1p22.3	0	3.86496	1.2263e-05	3.75329
LPAR3_1p22.3	0	3.86496	1.2263e-05	3.75329
MCOLN2_1p22.3	0	3.86496	1.2263e-05	3.75329
WDR63_1p22.3	0	3.55791	1.2263e-05	3.6711
MCOLN3_1p22.3	0	3.75334	1.2263e-05	3.75329
MIR4423_1p22.3	0	3.52816	1.2263e-05	3.6711
SYDE2_1p22.3	0	3.68454	1.2263e-05	3.6711
C1orf52_1p22.3	0	3.69276	1.2263e-05	3.6711
BCL10_1p22.3	0	3.69276	1.2263e-05	3.6711
DDAH1_1p22.3	0	3.53566	1.2263e-05	3.6711
CYR61_1p22.3	0	4.22132	1.2263e-05	3.6711
SNORD81|ENSG00000199934.1_1p22.3	0	4.22132	1.2263e-05	3.6711
ZNHIT6_1p22.3	0	4.29107	1.2263e-05	3.75329
COL24A1_1p22.3	0	4.32312	1.2263e-05	3.6711
RNA5SP51_1p22.3	0	4.24045	1.2263e-05	3.6711
ODF2L_1p22.3	0	4.47852	1.2263e-05	3.87529
CLCA2_1p22.3	0	4.53281	1.2263e-05	3.78869
CLCA1_1p22.3	0	4.53281	1.2263e-05	3.78869
CLCA4_1p22.3	0	4.53281	1.2263e-05	3.78869
CLCA3P_1p22.3	0	4.6045	1.2263e-05	3.87529
SH3GLB1_1p22.3	0	4.80018	1.2263e-05	3.87529
HS2ST1_1p22.3	0	4.57	1.2263e-05	3.78869
LMO4_1p22.3	0	4.45853	1.2263e-05	3.5938
RNA5SP52_1p22.3	0	4.54051	1.2263e-05	3.5938
RN7SL583P_1p22.2	0	4.42076	1.2263e-05	4.20248
PKN2_1p22.2	0	4.40056	1.2263e-05	4.10268
GTF2B_1p22.2	0	4.40056	1.2263e-05	4.10268
CCBL2_1p22.2	0	4.53411	1.2263e-05	4.10268
RBMXL1_1p22.2	0	4.59086	1.2263e-05	4.10268
GBP3_1p22.2	0	4.59086	1.2263e-05	4.10268
GBP1_1p22.2	0	4.59086	1.2263e-05	4.10268
GBP2_1p22.2	0	4.59086	1.2263e-05	4.10268
GBP7_1p22.2	0	4.59086	1.2263e-05	4.10268
GBP4_1p22.2	0	4.59086	1.2263e-05	4.10268
GBP5_1p22.2	0	4.59029	1.2263e-05	4.10268
GBP6_1p22.2	0	4.32249	1.2263e-05	3.87529
GBP1P1_1p22.2	0	4.32249	1.2263e-05	3.87529
LRRC8B_1p22.2	0	4.15123	1.2263e-05	3.87529
LRRC8C_1p22.2	0	4.15123	1.2263e-05	3.87529
snoU13|ENSG00000239176.1_1p22.2	0	4.15123	1.2263e-05	3.87529
LRRC8D_1p22.2	0	4.20828	1.2263e-05	4.10268
RN7SKP272_1p22.2	0	4.20828	1.2263e-05	4.10268
ZNF326_1p22.2	0	4.19851	1.2263e-05	4.10268
U3|ENSG00000199666.1_1p22.2	0	4.88545	1.2263e-05	4.00876
BARHL2_1p22.2	0	4.75424	1.2263e-05	3.78869
ZNF644_1p22.2	0	4.77748	1.2263e-05	3.78869
HFM1_1p22.2	0	4.46726	1.2263e-05	3.5938
CDC7_1p22.2	0	3.8816	1.2263e-05	3.29866
TGFBR3_1p22.1	0	4.14224	1.2263e-05	3.42614
RN7SL653P_1p22.1	0	4.15492	1.2263e-05	3.42614
RN7SL235P_1p22.1	0	4.00217	1.2263e-05	3.42614
BRDT_1p22.1	0	4.00217	1.2263e-05	3.42614
EPHX4_1p22.1	0	4.07675	1.2263e-05	3.42614
BTBD8_1p22.1	0	4.20419	1.2263e-05	3.42614
KIAA1107_1p22.1	0	4.32623	1.2263e-05	3.42614
C1orf146_1p22.1	0	4.32623	1.2263e-05	3.42614
ACTBP12_1p22.1	0	4.32623	1.2263e-05	3.42614
GLMN_1p22.1	0	4.23501	1.2263e-05	3.42614
RPAP2_1p22.1	0	4.23501	1.2263e-05	3.42614
RN7SL824P_1p22.1	0	4.23501	1.2263e-05	3.42614
GFI1_1p22.1	0	4.20895	1.2263e-05	3.34396
EVI5_1p22.1	0	4.07793	1.2263e-05	3.26562
RPL5_1p22.1	0	3.96911	1.2263e-05	3.09597
SNORD21_1p22.1	0	3.96911	1.2263e-05	3.09597
SNORA66|ENSG00000251795.1_1p22.1	0	3.96911	1.2263e-05	3.09597
SNORA66|ENSG00000207523.1_1p22.1	0	3.96911	1.2263e-05	3.09597
FAM69A_1p22.1	0	3.95783	1.2263e-05	3.09597
SNORA51|ENSG00000207022.1_1p22.1	0	3.96911	1.2263e-05	3.09597
RN7SL692P_1p22.1	0	3.95783	1.2263e-05	3.09597
RN7SKP123_1p22.1	0	3.72189	1.2263e-05	2.8771
MTF2_1p22.1	0	3.58379	1.2263e-05	2.8771
TMED5_1p22.1	0	3.26844	1.2263e-05	2.65502
CCDC18_1p22.1	0	3.23258	1.2263e-05	2.65502
DR1_1p22.1	0	3.23258	1.2263e-05	2.65502
FNBP1L_1p22.1	0	3.48281	1.2263e-05	2.96368
RNA5SP53_1p22.1	0	3.48281	1.2263e-05	2.96368
BCAR3_1p22.1	0	3.757	1.2263e-05	3.09597
MIR760_1p22.1	0	3.78856	1.2263e-05	3.09597
DNTTIP2_1p22.1	0	3.78856	1.2263e-05	3.09597
GCLM_1p22.1	0	3.78856	1.2263e-05	3.09597
ABCA4_1p22.1	0	3.80042	1.2263e-05	3.01085
ARHGAP29_1p22.1	0	3.9846	1.2263e-05	3.14053
RN7SL440P_1p22.1	0	3.78686	1.2263e-05	3.01085
snoU13|ENSG00000238389.1_1p22.1	0	3.78686	1.2263e-05	3.01085
ABCD3_1p21.3	0	3.77979	1.2263e-05	3.14053
F3_1p21.3	0	3.77979	1.2263e-05	3.14053
MIR378G_1p21.3	0	3.88182	1.2263e-05	2.92694
SLC44A3_1p21.3	0	3.88182	1.2263e-05	2.92694
CNN3_1p21.3	0	3.6029	1.2263e-05	2.70658
ALG14_1p21.3	0	3.44053	1.2263e-05	2.70658
TMEM56_1p21.3	0	3.67908	1.2263e-05	2.7897
RWDD3_1p21.3	0	3.45892	1.2263e-05	2.57199
RN7SL831P_1p21.3	0	3.32601	1.2263e-05	2.43939
RN7SKP270_1p21.3	0	3.32601	1.2263e-05	2.43939
PTBP2_1p21.3	0	3.43747	1.2263e-05	2.36576
DPYD_1p21.3	0	3.79977	1.2263e-05	3.19314
MIR137HG_1p21.3	0	3.1991	1.2263e-05	2.7897
SNX7_1p21.3	0	3.07897	1.2263e-05	2.70658
LPPR5_1p21.3	0	3.21997	1.2263e-05	2.62486
LPPR4_1p21.2	0	3.41892	1.2263e-05	2.84341
PALMD_1p21.2	0	3.59248	1.2263e-05	2.84341
FRRS1_1p21.2	0	3.58583	1.2263e-05	2.84341
AGL_1p21.2	0	3.67889	1.2263e-05	3.06165
SLC35A3_1p21.2	0	3.67742	1.2263e-05	3.06165
HIAT1_1p21.2	0	3.67742	1.2263e-05	3.06165
SASS6_1p21.2	0	3.67742	1.2263e-05	3.06165
TRMT13_1p21.2	0	3.67742	1.2263e-05	3.06165
LRRC39_1p21.2	0	3.67742	1.2263e-05	3.06165
DBT_1p21.2	0	3.67742	1.2263e-05	3.06165
RTCA_1p21.2	0	3.67772	1.2263e-05	3.06165
MIR553_1p21.2	0	3.46108	1.2263e-05	2.84341
CDC14A_1p21.2	0	3.75289	1.2263e-05	3.06165
GPR88_1p21.2	0	3.74641	1.2263e-05	3.06165
VCAM1_1p21.2	0	3.53863	1.2263e-05	2.84341
EXTL2_1p21.2	0	3.84452	1.2263e-05	3.06165
SLC30A7_1p21.2	0	3.84452	1.2263e-05	3.06165
DPH5_1p21.2	0	3.63112	1.2263e-05	2.84341
SCARNA16|ENSG00000252765.1_1p21.2	0	3.72537	1.2263e-05	3.06165
snoU13|ENSG00000238296.1_1p21.2	0	3.67152	1.2263e-05	2.84341
S1PR1_1p21.2	0	3.67152	1.2263e-05	2.84341
OLFM3_1p21.1	0	4.71115	1.2263e-05	3.88491
COL11A1_1p21.1	0	4.51516	1.2263e-05	3.75854
RN7SKP285_1p21.1	0	4.66612	1.2263e-05	3.97483
RNPC3_1p21.1	0	4.66612	1.2263e-05	3.97483
AMY2B_1p21.1	0	4.66612	1.2263e-05	3.97483
AMY2A_1p21.1	0	4.66612	1.2263e-05	3.97483
AMY1A_1p21.1	0	4.66612	1.2263e-05	3.97483
AMY1B_1p21.1	0	4.66612	1.2263e-05	3.97483
AMY1C_1p21.1	0	4.66612	1.2263e-05	3.97483
PRMT6_1p13.3	0	5.91745	1.2263e-05	4.43053
NTNG1_1p13.3	0	5.89783	1.2263e-05	4.81794
VAV3_1p13.3	0	5.83494	1.2263e-05	4.81794
SLC25A24_1p13.3	0	5.49749	1.2263e-05	4.53604
NBPF4_1p13.3	0	5.49749	1.2263e-05	4.53604
SLC25A24P1_1p13.3	0	5.49749	1.2263e-05	4.53604
NBPF6_1p13.3	0	5.49749	1.2263e-05	4.53604
NBPF5P_1p13.3	0	5.49749	1.2263e-05	4.53604
FAM102B_1p13.3	0	5.86936	1.2263e-05	4.81794
HENMT1_1p13.3	0	5.86936	1.2263e-05	4.81794
PRPF38B_1p13.3	0	5.86936	1.2263e-05	4.81794
FNDC7_1p13.3	0	5.86936	1.2263e-05	4.81794
STXBP3_1p13.3	0	5.99604	1.2263e-05	4.92717
AKNAD1_1p13.3	0	5.85906	1.2263e-05	4.92717
SPATA42_1p13.3	0	5.88689	1.2263e-05	4.92717
GPSM2_1p13.3	0	5.88689	1.2263e-05	4.92717
CLCC1_1p13.3	0	5.88537	1.2263e-05	4.92717
WDR47_1p13.3	0	5.88537	1.2263e-05	4.92717
TAF13_1p13.3	0	5.88537	1.2263e-05	4.92717
TMEM167B_1p13.3	0	5.88537	1.2263e-05	4.92717
SCARNA2_1p13.3	0	5.88537	1.2263e-05	4.92717
C1orf194_1p13.3	0	5.88537	1.2263e-05	4.92717
KIAA1324_1p13.3	0	5.95264	1.2263e-05	4.81794
SARS_1p13.3	0	5.95131	1.2263e-05	4.81794
CELSR2_1p13.3	0	6.07964	1.2263e-05	4.81794
PSRC1_1p13.3	0	5.69754	1.2263e-05	4.53604
MYBPHL_1p13.3	0	5.69754	1.2263e-05	4.53604
SORT1_1p13.3	0	5.69754	1.2263e-05	4.53604
PSMA5_1p13.3	0	5.69754	1.2263e-05	4.53604
SYPL2_1p13.3	0	5.70255	1.2263e-05	4.53604
ATXN7L2_1p13.3	0	5.70255	1.2263e-05	4.53604
CYB561D1_1p13.3	0	5.70255	1.2263e-05	4.53604
AMIGO1_1p13.3	0	5.70255	1.2263e-05	4.53604
GPR61_1p13.3	0	5.70255	1.2263e-05	4.53604
GNAI3_1p13.3	0	5.44713	1.2263e-05	4.26919
RNU6V_1p13.3	0	5.70255	1.2263e-05	4.53604
MIR197_1p13.3	0	5.44713	1.2263e-05	4.26919
GNAT2_1p13.3	0	5.44713	1.2263e-05	4.26919
AMPD2_1p13.3	0	5.44713	1.2263e-05	4.26919
GSTM4_1p13.3	0	5.44713	1.2263e-05	4.26919
GSTM2_1p13.3	0	5.44713	1.2263e-05	4.26919
GSTM1_1p13.3	0	5.44713	1.2263e-05	4.26919
GSTM5_1p13.3	0	5.44713	1.2263e-05	4.26919
GSTM3_1p13.3	0	5.44713	1.2263e-05	4.26919
EPS8L3_1p13.3	0	5.44713	1.2263e-05	4.26919
CSF1_1p13.3	0	5.20821	1.2263e-05	4.01891
AHCYL1_1p13.3	0	5.00813	1.2263e-05	4.01891
STRIP1_1p13.3	0	5.27302	1.2263e-05	4.01891
ALX3_1p13.3	0	5.44648	1.2263e-05	4.10896
UBL4B_1p13.3	0	5.44543	1.2263e-05	4.10896
SLC6A17_1p13.3	0	5.42695	1.2263e-05	4.01891
KCNC4_1p13.3	0	5.54068	1.2263e-05	3.93495
SNORA25|ENSG00000200536.1_1p13.3	0	5.60647	1.2263e-05	4.01891
RBM15_1p13.3	0	5.5383	1.2263e-05	3.93495
SLC16A4_1p13.3	0	5.61579	1.2263e-05	4.01891
LAMTOR5_1p13.3	0	5.62326	1.2263e-05	4.01891
PROK1_1p13.3	0	5.54831	1.2263e-05	3.93495
CYMP_1p13.3	0	5.54831	1.2263e-05	3.93495
KCNA10_1p13.3	0	5.61513	1.2263e-05	4.01891
KCNA2_1p13.3	0	5.63019	1.2263e-05	4.01891
KCNA3_1p13.3	0	5.63019	1.2263e-05	4.01891
CD53_1p13.3	0	5.56247	1.2263e-05	3.93495
LRIF1_1p13.3	0	5.5655	1.2263e-05	3.93495
RNA5SP54_1p13.3	0	5.53387	1.2263e-05	3.85238
DRAM2_1p13.3	0	5.35469	1.2263e-05	3.64737
CEPT1_1p13.3	0	5.35469	1.2263e-05	3.64737
DENND2D_1p13.3	0	5.35469	1.2263e-05	3.64737
CHI3L2_1p13.3	0	5.35469	1.2263e-05	3.64737
CHIAP2_1p13.2	0	5.03833	1.2263e-05	3.44791
CHIA_1p13.2	0	5.29597	1.2263e-05	3.64737
PIFO_1p13.2	0	5.29709	1.2263e-05	3.64737
PGCP1_1p13.2	0	5.29709	1.2263e-05	3.64737
OVGP1_1p13.2	0	5.29816	1.2263e-05	3.64737
WDR77_1p13.2	0	5.04566	1.2263e-05	3.44791
ATP5F1_1p13.2	0	5.04566	1.2263e-05	3.44791
C1orf162_1p13.2	0	5.04566	1.2263e-05	3.44791
ADORA3_1p13.2	0	5.04566	1.2263e-05	3.44791
RAP1A_1p13.2	0	5.04566	1.2263e-05	3.44791
FAM212B_1p13.2	0	5.04566	1.2263e-05	3.44791
DDX20_1p13.2	0	5.04566	1.2263e-05	3.44791
KCND3_1p13.2	0	4.88055	1.2263e-05	3.36645
snoU13|ENSG00000239111.1_1p13.2	0	4.54032	1.2263e-05	3.36645
snoU13|ENSG00000238761.1_1p13.2	0	4.30255	1.2263e-05	3.57515
CTTNBP2NL_1p13.2	0	4.41236	1.2263e-05	3.64737
WNT2B_1p13.2	0	4.41236	1.2263e-05	3.64737
ST7L_1p13.2	0	4.39149	1.2263e-05	3.76907
CAPZA1_1p13.2	0	4.39149	1.2263e-05	3.76907
snoU13|ENSG00000238975.1_1p13.2	0	4.39149	1.2263e-05	3.76907
MOV10_1p13.2	0	4.85586	1.2263e-05	4.07078
RHOC_1p13.2	0	4.85586	1.2263e-05	4.07078
PPM1J_1p13.2	0	4.85586	1.2263e-05	4.07078
FAM19A3_1p13.2	0	4.85586	1.2263e-05	4.07078
SLC16A1_1p13.2	0	5.03513	1.2263e-05	3.93495
LRIG2_1p13.2	0	4.74776	1.2263e-05	3.72459
MAGI3_1p13.2	0	5.60647	1.2263e-05	4.01891
PHTF1_1p13.2	0	5.60647	1.2263e-05	4.01891
RSBN1_1p13.2	0	5.34861	1.2263e-05	3.79508
PTPN22_1p13.2	0	5.431	1.2263e-05	3.88491
BCL2L15_1p13.2	0	5.60476	1.2263e-05	4.01891
AP4B1_1p13.2	0	5.60476	1.2263e-05	4.01891
DCLRE1B_1p13.2	0	5.31343	1.2263e-05	3.79508
HIPK1_1p13.2	0	5.31343	1.2263e-05	3.79508
OLFML3_1p13.2	0	5.31343	1.2263e-05	3.79508
SYT6_1p13.2	0	5.38268	1.2263e-05	3.88491
TRIM33_1p13.2	0	5.50297	1.2263e-05	3.97483
BCAS2_1p13.2	0	5.33611	1.2263e-05	3.92362
DENND2C_1p13.2	0	5.18611	1.2263e-05	3.92362
AMPD1_1p13.2	0	5.46217	1.2263e-05	3.92362
RN7SL432P_1p13.2	0	5.46217	1.2263e-05	3.92362
NRAS_1p13.2	0	5.46217	1.2263e-05	3.92362
CSDE1_1p13.2	0	5.46217	1.2263e-05	3.92362
SIKE1_1p13.2	0	5.38565	1.2263e-05	3.92362
SYCP1_1p13.2	0	5.38669	1.2263e-05	3.92362
TSHB_1p13.2	0	5.39385	1.2263e-05	3.92362
TSPAN2_1p13.2	0	5.39973	1.2263e-05	3.92362
NGF_1p13.2	0	5.96968	1.2263e-05	4.10268
RN7SL420P_1p13.1	0	5.56124	1.2263e-05	3.87579
SNORA42|ENSG00000207502.1_1p13.1	0	5.56124	1.2263e-05	3.87579
VANGL1_1p13.1	0	5.51331	1.2263e-05	3.87579
CASQ2_1p13.1	0	5.17752	1.2263e-05	3.87579
NHLH2_1p13.1	0	5.20626	1.2263e-05	3.78869
SLC22A15_1p13.1	0	5.38892	1.2263e-05	3.51311
MAB21L3_1p13.1	0	5.38781	1.2263e-05	3.51311
U3|ENSG00000221040.1_1p13.1	0	5.12595	1.2263e-05	3.34841
ATP1A1_1p13.1	0	4.82401	1.2263e-05	3.27398
ATP1A1OS_1p13.1	0	4.82401	1.2263e-05	3.27398
CD58_1p13.1	0	4.90693	1.2263e-05	3.19314
MIR548AC_1p13.1	0	4.90693	1.2263e-05	3.19314
IGSF3_1p13.1	0	4.68162	1.2263e-05	3.31863
MIR320B1_1p13.1	0	4.33414	1.2263e-05	3.19314
C1orf137_1p13.1	0	4.33414	1.2263e-05	3.19314
CD2_1p13.1	0	4.33503	1.2263e-05	3.19314
PTGFRN_1p13.1	0	4.11376	1.2263e-05	2.97836
RNA5SP55_1p13.1	0	4.11376	1.2263e-05	2.97836
CD101_1p13.1	0	3.9184	1.2263e-05	2.76
TTF2_1p13.1	0	3.91773	1.2263e-05	2.76
MIR942_1p13.1	0	3.91773	1.2263e-05	2.76
TRIM45_1p13.1	0	3.91773	1.2263e-05	2.76
VTCN1_1p13.1	0	3.90814	1.2263e-05	2.76
MAN1A2_1p12	0	2.90346	1.2263e-05	2.3353
FAM46C_1p12	0	3.16086	1.2263e-05	2.41025
SNORA40|ENSG00000212266.1_1p12	0	3.10581	1.2263e-05	2.49134
GDAP2_1p12	0	3.50708	1.2263e-05	2.70658
WDR3_1p12	0	3.50708	1.2263e-05	2.70658
SPAG17_1p12	0	3.13609	1.2263e-05	2.41025
RNA5SP56_1p12	0	3.2584	1.2263e-05	2.57199
TBX15_1p12	0	2.6869	1.2263e-05	2.86482
WARS2_1p12	0	2.54931	1.2263e-05	2.86482
snoU13|ENSG00000238679.1_1p12	0	3.39918	1.2263e-05	3.08133
HAO2_1p12	0	3.36277	1.2263e-05	3.12634
HSD3B2_1p12	0	3.20844	1.2263e-05	2.90555
HSD3B1_1p12	0	3.22905	1.2263e-05	2.90555
LINC00622_1p12	0	3.25833	1.2263e-05	3.08341
ZNF697_1p12	0	2.98664	1.2263e-05	2.76898
PHGDH_1p12	0	2.96191	1.2263e-05	3.08341
HMGCS2_1p12	0	3.0174	1.2263e-05	3.30127
REG4_1p12	0	3.0174	1.2263e-05	3.30127
ADAM30_1p12	0	2.83657	1.2263e-05	3.08341
NOTCH2_1p12	5.86044	0	2.79348	0.0639929
FAM72B_1p11.2	5.42067	0	2.32656	0.224949
HIST2H2BA_1p11.2	5.42067	0	2.32656	0.224949
FCGR1B_1p11.2	5.42067	0	2.32656	0.224949
ANKRD20A12P_1q21.1	5.42067	0	2.32656	0.224949
PPIAL4G_1q21.1	5.42067	0	2.32656	0.224949
FAM72D_1q21.1	5.42067	0	2.32656	0.224949
SRGAP2B_1q21.1	5.42067	0	2.32656	0.224949
NBPF8_1q21.1	5.42067	0	2.32656	0.224949
LINC00623_1q21.1	5.42067	0	2.32656	0.224949
PPIAL4B_1q21.1	5.42067	0	2.32656	0.224949
NBPF9_1q21.1	5.42067	0	2.32656	0.224949
PDE4DIP_1q21.1	5.42067	0	2.32656	0.224949
RN7SKP88_1q21.1	5.42067	0	2.32656	0.224949
SEC22B_1q21.1	5.42067	0	2.32656	0.224949
NOTCH2NL_1q21.1	5.42067	0	2.32656	0.224949
NBPF10_1q21.1	5.42067	0	2.32656	0.224949
HFE2_1q21.1	5.42067	0	2.32656	0.224949
TXNIP_1q21.1	5.42067	0	2.32656	0.224949
POLR3GL_1q21.1	5.42067	0	2.32656	0.224949
ANKRD34A_1q21.1	5.42067	0	2.32656	0.224949
LIX1L_1q21.1	5.42067	0	2.32656	0.224949
RBM8A_1q21.1	5.42067	0	2.32656	0.224949
GNRHR2_1q21.1	5.42067	0	2.32656	0.224949
PEX11B_1q21.1	5.42067	0	2.32656	0.224949
ITGA10_1q21.1	5.42067	0	2.32656	0.224949
ANKRD35_1q21.1	5.42067	0	2.32656	0.224949
PIAS3_1q21.1	5.42067	0	2.32656	0.224949
NUDT17_1q21.1	5.42067	0	2.32656	0.224949
POLR3C_1q21.1	5.42067	0	2.32656	0.224949
RNF115_1q21.1	5.42067	0	2.32656	0.224949
CD160_1q21.1	5.42067	0	2.32656	0.224949
PDZK1_1q21.1	5.42067	0	2.32656	0.224949
GPR89A_1q21.1	5.42067	0	2.32656	0.224949
GPR89C_1q21.1	5.42067	0	2.32656	0.224949
PDZK1P1_1q21.1	5.42067	0	2.32656	0.224949
NBPF11_1q21.1	5.42067	0	2.32656	0.224949
RNA5SP57_1q21.1	5.42067	0	2.32656	0.224949
HYDIN2_1q21.1	5.42067	0	2.32656	0.224949
NBPF12_1q21.1	5.42067	0	2.32656	0.224949
PRKAB2_1q21.1	5.42067	0	2.32656	0.224949
FMO5_1q21.1	5.42067	0	2.32656	0.224949
CHD1L_1q21.1	5.42067	0	2.32656	0.224949
LINC00624_1q21.1	5.42067	0	2.32656	0.224949
BCL9_1q21.2	5.42067	0	2.32656	0.224949
ACP6_1q21.2	5.42067	0	2.32656	0.224949
RN7SL261P_1q21.2	5.42067	0	2.32656	0.224949
GJA5_1q21.2	5.42067	0	2.32656	0.224949
GJA8_1q21.2	5.42067	0	2.32656	0.224949
GPR89B_1q21.2	5.42067	0	2.32656	0.224949
NBPF24_1q21.2	5.42067	0	2.32656	0.224949
RNA5SP58_1q21.2	5.42067	0	2.32656	0.224949
PPIAL4A_1q21.2	5.42067	0	2.32656	0.224949
NBPF14_1q21.2	5.42067	0	2.32656	0.224949
PPIAL4D_1q21.2	5.42067	0	2.32656	0.224949
NBPF20_1q21.2	5.42067	0	2.32656	0.224949
NBPF15_1q21.2	5.42067	0	2.32656	0.224949
NBPF16_1q21.2	5.42067	0	2.32656	0.224949
RNA5SP59_1q21.2	5.42067	0	2.32656	0.224949
FCGR1C_1q21.2	5.42067	0	2.32656	0.224949
FAM72C_1q21.2	5.42067	0	2.32656	0.224949
PPIAL4C_1q21.2	5.42067	0	2.32656	0.224949
FCGR1A_1q21.2	5.42067	0	2.32656	0.224949
HIST2H2BF_1q21.2	5.42067	0	2.32656	0.224949
HIST2H3D_1q21.2	5.42067	0	2.32656	0.224949
HIST2H4A_1q21.2	5.42067	0	2.32656	0.224949
HIST2H3C_1q21.2	5.42067	0	2.32656	0.224949
HIST2H2AA3_1q21.2	5.42067	0	2.32656	0.224949
HIST2H2AA4_1q21.2	5.42067	0	2.32656	0.224949
HIST2H3A_1q21.2	5.42067	0	2.32656	0.224949
HIST2H4B_1q21.2	5.42067	0	2.32656	0.224949
HIST2H2BE_1q21.2	5.42067	0	2.32656	0.224949
HIST2H2AC_1q21.2	5.42067	0	2.32656	0.224949
HIST2H2AB_1q21.2	5.42067	0	2.32656	0.224949
BOLA1_1q21.2	5.42067	0	2.32656	0.224949
SV2A_1q21.2	6.51468	0	2.08685	0.197764
SF3B4_1q21.2	9.72734	0	2.38502	0.0848425
MTMR11_1q21.2	9.54761	0	2.32354	0.117157
OTUD7B_1q21.2	9.56096	0	2.13379	0.15837
VPS45_1q21.2	9.51737	0	1.85103	0.15837
PLEKHO1_1q21.2	9.51737	0	1.85103	0.15837
RN7SL480P_1q21.2	9.61866	0	1.85103	0.15837
ANP32E_1q21.2	9.61866	0	1.85103	0.15837
CA14_1q21.2	9.61866	0	1.85103	0.15837
snoU13|ENSG00000238526.1_1q21.2	9.61866	0	1.85103	0.15837
APH1A_1q21.2	9.52575	0	1.85103	0.15837
C1orf54_1q21.2	9.52575	0	1.85103	0.15837
C1orf51_1q21.2	9.52575	0	1.85103	0.15837
MRPS21_1q21.2	9.52575	0	1.85103	0.15837
PRPF3_1q21.2	9.37789	0	1.9117	0.117157
RPRD2_1q21.3	10.0539	0	2.00804	0.15837
TARS2_1q21.3	10.0539	0	2.00804	0.15837
ECM1_1q21.3	10.0539	0	2.00804	0.15837
LINC00568_1q21.3	10.0539	0	2.00804	0.15837
ADAMTSL4_1q21.3	10.7027	0	2.2354	0.15837
MIR4257_1q21.3	10.7027	0	2.2354	0.15837
C1orf138_1q21.3	10.7798	0	2.2354	0.15837
RN7SL473P_1q21.3	10.7798	0	2.2354	0.15837
RN7SL600P_1q21.3	10.7798	0	2.2354	0.15837
MCL1_1q21.3	10.7798	0	2.2354	0.15837
SNORA40|ENSG00000253047.1_1q21.3	10.8529	0	2.2354	0.15837
ENSA_1q21.3	10.8529	0	2.2354	0.15837
GOLPH3L_1q21.3	10.8223	0	2.1701	0.15837
HORMAD1_1q21.3	10.806	0	2.1044	0.15837
CTSS_1q21.3	10.5245	0	2.1701	0.257056
CTSK_1q21.3	10.3771	0	2.2354	0.257056
ARNT_1q21.3	10.0942	0	2.1701	0.317825
SETDB1_1q21.3	10.096	0	2.1701	0.317825
CERS2_1q21.3	10.2703	0	2.1701	0.317825
ANXA9_1q21.3	10.2723	0	2.1701	0.317825
FAM63A_1q21.3	10.3002	0	2.1701	0.317825
PRUNE_1q21.3	10.3002	0	2.1701	0.317825
BNIPL_1q21.3	10.3002	0	2.1701	0.317825
C1orf56_1q21.3	10.3002	0	2.1701	0.317825
CDC42SE1_1q21.3	10.3002	0	2.1701	0.317825
MLLT11_1q21.3	10.399	0	2.1701	0.15837
GABPB2_1q21.3	10.399	0	2.1701	0.15837
SEMA6C_1q21.3	10.2464	0	2.2354	0.15837
TNFAIP8L2_1q21.3	10.2577	0	2.2354	0.15837
SCNM1_1q21.3	10.2577	0	2.2354	0.15837
LYSMD1_1q21.3	10.2577	0	2.2354	0.15837
TMOD4_1q21.3	10.2577	0	2.2354	0.15837
VPS72_1q21.3	10.2577	0	2.2354	0.15837
PIP5K1A_1q21.3	10.2359	0	2.1044	0.20826
PSMD4_1q21.3	10.2359	0	2.1044	0.20826
ZNF687_1q21.3	10.248	0	2.1044	0.272173
PI4KB_1q21.3	10.2407	0	2.1044	0.272173
RN7SL444P_1q21.3	10.2407	0	2.1044	0.272173
RFX5_1q21.3	10.1734	0	2.1044	0.272173
SELENBP1_1q21.3	10.2577	0	2.1044	0.272173
PSMB4_1q21.3	10.2577	0	2.1044	0.272173
POGZ_1q21.3	10.3373	0	2.1044	0.272173
RNY4P25_1q21.3	10.3373	0	2.1044	0.272173
CGN_1q21.3	10.4862	0	2.39772	0.272173
SNORA44_1q21.3	10.4862	0	2.39772	0.272173
TUFT1_1q21.3	10.4945	0	2.39772	0.272173
MIR554_1q21.3	10.2749	0	2.46328	0.272173
SNX27_1q21.3	10.275	0	2.46328	0.272173
CELF3_1q21.3	10.3248	0	2.46328	0.272173
RIIAD1_1q21.3	10.3248	0	2.46328	0.272173
MRPL9_1q21.3	10.2282	0	2.46328	0.272173
OAZ3_1q21.3	10.2282	0	2.46328	0.272173
TDRKH_1q21.3	10.4361	0	2.39772	0.272173
LINGO4_1q21.3	10.4361	0	2.39772	0.272173
RORC_1q21.3	10.4361	0	2.39772	0.272173
C2CD4D_1q21.3	10.4361	0	2.39772	0.272173
THEM5_1q21.3	10.4361	0	2.39772	0.272173
THEM4_1q21.3	10.1916	0	2.39772	0.272173
S100A10_1q21.3	10.1916	0	2.39772	0.272173
NBPF18P_1q21.3	10.1916	0	2.39772	0.272173
S100A11_1q21.3	10.1423	0	2.39772	0.272173
TCHHL1_1q21.3	10.1423	0	2.39772	0.272173
TCHH_1q21.3	10.1423	0	2.39772	0.272173
RPTN_1q21.3	10.1423	0	2.39772	0.272173
HRNR_1q21.3	10.1978	0	2.39772	0.272173
FLG_1q21.3	10.1978	0	2.39772	0.272173
FLG2_1q21.3	10.1998	0	2.39772	0.272173
CRNN_1q21.3	10.6695	0	2.39772	0.272173
LCE5A_1q21.3	10.6695	0	2.39772	0.272173
CRCT1_1q21.3	10.6695	0	2.39772	0.272173
LCE3E_1q21.3	10.4996	0	2.39772	0.272173
LCE3D_1q21.3	10.4996	0	2.39772	0.272173
LCE3C_1q21.3	10.4996	0	2.39772	0.272173
LCE3B_1q21.3	10.4996	0	2.39772	0.272173
LCE3A_1q21.3	10.4996	0	2.39772	0.272173
LINC00302_1q21.3	10.4681	0	2.39772	0.272173
LCE2D_1q21.3	10.4681	0	2.39772	0.272173
LCE2B_1q21.3	10.1854	0	2.33066	0.272173
LCE2C_1q21.3	10.1854	0	2.33066	0.272173
LCE2A_1q21.3	10.1854	0	2.33066	0.272173
LCE4A_1q21.3	10.1854	0	2.33066	0.272173
C1orf68_1q21.3	10.1854	0	2.33066	0.272173
KPRP_1q21.3	9.69133	0	2.1044	0.272173
LCE1F_1q21.3	9.82887	0	2.1044	0.272173
LCE1E_1q21.3	10.2891	0	2.33066	0.272173
LCE1D_1q21.3	10.2891	0	2.33066	0.272173
LCE1C_1q21.3	10.2891	0	2.33066	0.272173
LCE1B_1q21.3	10.2891	0	2.33066	0.272173
LCE1A_1q21.3	10.2914	0	2.33066	0.272173
LCE6A_1q21.3	10.2914	0	2.33066	0.272173
SMCP_1q21.3	9.87265	0	2.1044	0.272173
IVL_1q21.3	9.65184	0	2.1701	0.272173
SPRR4_1q21.3	9.56096	0	2.1701	0.272173
SPRR1A_1q21.3	9.98195	0	2.1044	0.272173
SPRR3_1q21.3	9.64422	0	1.82026	0.573634
SNORA31|ENSG00000252920.1_1q21.3	9.64422	0	1.82026	0.573634
SPRR1B_1q21.3	10.364	0	2.04346	0.350663
SPRR2D_1q21.3	10.364	0	2.04346	0.350663
SPRR2A_1q21.3	10.8867	0	2.27593	0.350663
SPRR2B_1q21.3	10.8234	0	2.27593	0.350663
SPRR2E_1q21.3	10.8867	0	2.27593	0.350663
SPRR2F_1q21.3	10.8867	0	2.27593	0.350663
SPRR2G_1q21.3	10.8807	0	2.27593	0.350663
LELP1_1q21.3	10.8872	0	2.27593	0.350663
PRR9_1q21.3	10.7	0	2.27593	0.350663
LOR_1q21.3	10.7026	0	2.27593	0.350663
PGLYRP3_1q21.3	10.3928	0	2.04346	0.573634
PGLYRP4_1q21.3	10.3928	0	2.04346	0.573634
S100A9_1q21.3	10.3928	0	2.04346	0.573634
S100A12_1q21.3	10.3928	0	2.04346	0.573634
S100A8_1q21.3	10.3928	0	2.04346	0.573634
S100A7A_1q21.3	11.1159	0	2.20943	0.573634
S100A7L2_1q21.3	11.1847	0	2.14234	0.573634
S100A7_1q21.3	11.1847	0	2.14234	0.573634
RN7SL44P_1q21.3	11.2	0	2.14234	0.573634
S100A6_1q21.3	11.594	0	2.07887	0.573634
S100A5_1q21.3	11.594	0	2.07887	0.573634
S100A4_1q21.3	11.594	0	2.07887	0.573634
S100A3_1q21.3	11.594	0	2.07887	0.573634
S100A2_1q21.3	11.5859	0	2.07887	0.573634
S100A16_1q21.3	11.5859	0	2.07887	0.573634
S100A14_1q21.3	11.5859	0	2.07887	0.573634
S100A13_1q21.3	12.0231	0	2.31633	0.350663
S100A1_1q21.3	12.0231	0	2.31633	0.350663
CHTOP_1q21.3	12.0231	0	2.31633	0.350663
SNAPIN_1q21.3	11.8592	0	2.31633	0.350663
ILF2_1q21.3	11.8592	0	2.31633	0.350663
NPR1_1q21.3	11.8318	0	2.31633	0.350663
RN7SL372P_1q21.3	11.5089	0	2.37467	0.350663
INTS3_1q21.3	11.5089	0	2.37467	0.350663
snoU13|ENSG00000238511.1_1q21.3	11.5089	0	2.37467	0.350663
SLC27A3_1q21.3	11.5089	0	2.37467	0.350663
GATAD2B_1q21.3	11.4053	0	2.37467	0.350663
DENND4B_1q21.3	11.4053	0	2.37467	0.350663
CRTC2_1q21.3	11.4053	0	2.37467	0.350663
SLC39A1_1q21.3	11.6477	0	2.43873	0.350663
CREB3L4_1q21.3	11.6477	0	2.43873	0.350663
JTB_1q21.3	11.6477	0	2.43873	0.350663
RAB13_1q21.3	11.6477	0	2.43873	0.350663
RPS27_1q21.3	11.6477	0	2.43873	0.350663
NUP210L_1q21.3	11.7566	0	2.43873	0.350663
U3|ENSG00000252669.1_1q21.3	11.6477	0	2.43873	0.350663
MIR5698_1q21.3	11.66	0	2.43873	0.350663
TPM3_1q21.3	11.0364	0	2.20943	0.350663
RN7SL431P_1q21.3	11.0364	0	2.20943	0.350663
MIR190B_1q21.3	11.0364	0	2.20943	0.350663
C1orf189_1q21.3	10.8072	0	2.14234	0.350663
C1orf43_1q21.3	10.8278	0	2.14234	0.350663
UBAP2L_1q21.3	11.1044	0	2.07887	0.350663
SNORA58|ENSG00000201129.1_1q21.3	11.1044	0	2.07887	0.350663
HAX1_1q21.3	11.1044	0	2.07887	0.350663
SNORD59|ENSG00000252682.1_1q21.3	11.1044	0	2.07887	0.350663
AQP10_1q21.3	11.0565	0	2.07887	0.350663
ATP8B2_1q21.3	11.0565	0	2.07887	0.350663
IL6R_1q21.3	11.022	0	2.07887	0.350663
SHE_1q21.3	11.022	0	2.07887	0.350663
TDRD10_1q21.3	11.022	0	2.07887	0.350663
UBE2Q1_1q21.3	11.022	0	2.07887	0.350663
CHRNB2_1q21.3	11.022	0	2.07887	0.350663
ADAR_1q21.3	11.022	0	2.07887	0.350663
KCNN3_1q21.3	11.0281	0	2.07887	0.350663
PMVK_1q21.3	10.8652	0	2.07887	0.350663
PBXIP1_1q21.3	10.8733	0	2.07887	0.350663
PYGO2_1q21.3	10.8652	0	2.07887	0.350663
SHC1_1q21.3	10.8652	0	2.07887	0.350663
CKS1B|ENSG00000173207.8_1q21.3	10.8652	0	2.07887	0.350663
MIR4258_1q21.3	10.8652	0	2.07887	0.350663
FLAD1_1q21.3	10.8652	0	2.07887	0.350663
LENEP_1q21.3	10.8652	0	2.07887	0.350663
ZBTB7B_1q21.3	10.6449	0	2.07887	0.350663
DCST2_1q21.3	10.6701	0	2.07887	0.350663
DCST1_1q22	10.6701	0	2.07887	0.350663
ADAM15_1q22	9.99536	0	1.85134	0.350663
EFNA4_1q22	9.99536	0	1.85134	0.350663
EFNA3_1q22	9.99536	0	1.85134	0.350663
EFNA1_1q22	9.67765	0	1.85134	0.350663
SLC50A1_1q22	9.64473	0	1.85134	0.350663
DPM3_1q22	9.64473	0	1.85134	0.350663
KRTCAP2_1q22	9.57681	0	1.85134	0.350663
TRIM46_1q22	9.57681	0	1.85134	0.350663
MUC1_1q22	9.57681	0	1.85134	0.350663
MIR92B_1q22	9.57681	0	1.85134	0.350663
THBS3_1q22	9.57681	0	1.85134	0.350663
MTX1_1q22	9.57681	0	1.85134	0.350663
GBAP1_1q22	9.57681	0	1.85134	0.350663
GBA_1q22	9.57681	0	1.85134	0.350663
FAM189B_1q22	9.57681	0	1.85134	0.350663
SCAMP3_1q22	9.57681	0	1.85134	0.350663
CLK2_1q22	9.57681	0	1.85134	0.350663
HCN3_1q22	9.57681	0	1.85134	0.350663
PKLR_1q22	9.57214	0	1.85134	0.350663
FDPS_1q22	9.57214	0	1.85134	0.350663
RUSC1_1q22	9.57214	0	1.85134	0.350663
ASH1L_1q22	10.0803	0	1.78957	0.350663
MIR555_1q22	9.57214	0	1.85134	0.350663
snoU13|ENSG00000238805.1_1q22	9.72399	0	1.78957	0.350663
MSTO1_1q22	9.40179	0	1.64138	0.350663
YY1AP1_1q22	9.03843	0	1.75792	0.350663
DAP3_1q22	9.03843	0	1.75792	0.350663
GON4L_1q22	9.42598	0	1.69751	0.350663
SYT11_1q22	9.16496	0	1.49986	0.573634
RIT1_1q22	9.26343	0	1.44614	0.573634
KIAA0907_1q22	9.30861	0	1.44614	0.573634
SNORA42|ENSG00000207475.1_1q22	9.30861	0	1.44614	0.573634
SCARNA4|ENSG00000252808.1_1q22	9.30861	0	1.44614	0.573634
RXFP4_1q22	9.30861	0	1.44614	0.573634
ARHGEF2_1q22	9.21776	0	1.49986	0.573634
SSR2_1q22	9.21776	0	1.49986	0.573634
UBQLN4_1q22	8.60654	0	1.32117	0.573634
LAMTOR2_1q22	8.60654	0	1.32117	0.573634
RAB25_1q22	8.60654	0	1.32117	0.573634
MEX3A_1q22	8.94853	0	1.49986	0.573634
LMNA_1q22	8.75535	0	1.49986	0.47988
SEMA4A_1q22	8.88079	0	1.55713	0.47988
SNORA26|ENSG00000252236.1_1q22	8.88079	0	1.55713	0.47988
SLC25A44_1q22	8.91404	0	1.55713	0.47988
PMF1_1q22	8.85102	0	1.55713	0.47988
BGLAP_1q22	8.85817	0	1.55713	0.573634
PAQR6_1q22	8.85817	0	1.55713	0.573634
SMG5_1q22	8.85817	0	1.55713	0.573634
TMEM79_1q22	8.85817	0	1.55713	0.573634
C1orf85_1q22	8.85817	0	1.55713	0.573634
VHLL_1q22	8.85817	0	1.55713	0.573634
CCT3_1q22	8.85817	0	1.55713	0.573634
TSACC_1q22	8.85817	0	1.55713	0.573634
RHBG_1q22	8.85817	0	1.55713	0.573634
C1orf61_1q22	8.49663	0	1.3726	0.573634
MEF2D_1q22	8.10793	0	1.20921	0.573634
IQGAP3_1q22	7.99509	0	1.20921	0.573634
snoU13|ENSG00000238843.1_1q22	7.99509	0	1.20921	0.573634
TTC24_1q23.1	7.99509	0	1.20921	0.573634
APOA1BP_1q23.1	8.01524	0	1.20921	0.573634
GPATCH4_1q23.1	8.01524	0	1.20921	0.573634
HAPLN2_1q23.1	7.99908	0	1.20921	0.573634
BCAN_1q23.1	7.78451	0	1.25541	0.573634
NES_1q23.1	7.62834	0	1.3023	0.573634
CRABP2_1q23.1	7.34064	0	1.35251	0.47988
ISG20L2_1q23.1	7.34068	0	1.35251	0.47988
RRNAD1_1q23.1	6.95174	0	1.19258	0.696622
MRPL24_1q23.1	6.95174	0	1.19258	0.696622
HDGF_1q23.1	6.77184	0	1.19258	0.696622
PRCC_1q23.1	6.96486	0	1.14534	0.696622
SH2D2A_1q23.1	6.96486	0	1.14534	0.696622
NTRK1_1q23.1	6.96223	0	1.14534	0.696622
INSRR_1q23.1	6.96486	0	1.14534	0.696622
PEAR1_1q23.1	7.25754	0	1.3023	0.47988
LRRC71_1q23.1	7.25754	0	1.3023	0.47988
ARHGEF11_1q23.1	7.25754	0	1.3023	0.47988
MIR765_1q23.1	7.25754	0	1.3023	0.47988
RN7SL612P_1q23.1	7.25754	0	1.3023	0.47988
ETV3L_1q23.1	7.12483	0	1.35251	0.47988
ETV3_1q23.1	7.12483	0	1.35251	0.47988
FCRL5_1q23.1	7.02022	0	1.40442	0.391228
FCRL4_1q23.1	7.02022	0	1.40442	0.391228
FCRL3_1q23.1	6.72403	0	1.23717	0.391228
FCRL2_1q23.1	6.56866	0	1.28428	0.391228
FCRL1_1q23.1	6.56111	0	1.28428	0.391228
CD5L_1q23.1	6.51225	0	1.33411	0.317825
KIRREL_1q23.1	7.19973	0	1.7016	0.15837
CD1D_1q23.1	6.86046	0	1.50949	0.15837
CD1A_1q23.1	6.89518	0	1.45682	0.117157
CD1C_1q23.1	6.90726	0	1.45682	0.15837
CD1B_1q23.1	6.90726	0	1.45682	0.15837
CD1E_1q23.1	6.90726	0	1.45682	0.15837
OR10T2_1q23.1	6.95662	0	1.45682	0.15837
OR10K2_1q23.1	6.95662	0	1.45682	0.15837
OR10K1_1q23.1	7.09254	0	1.45682	0.15837
OR10R2_1q23.1	7.09254	0	1.45682	0.15837
OR6Y1_1q23.1	7.02022	0	1.50949	0.117157
OR6P1_1q23.1	7.02022	0	1.50949	0.117157
OR10X1_1q23.1	7.02022	0	1.50949	0.117157
OR10Z1_1q23.1	7.28161	0	1.40442	0.15837
SPTA1_1q23.1	7.28161	0	1.40442	0.15837
OR6K2_1q23.1	7.19159	0	1.40442	0.15837
OR6K3_1q23.1	6.90245	0	1.23717	0.15837
OR6K6_1q23.1	6.90245	0	1.23717	0.15837
OR6N1_1q23.1	6.84599	0	1.23717	0.15837
OR6N2_1q23.1	6.84599	0	1.23717	0.15837
MNDA_1q23.1	6.84599	0	1.23717	0.15837
PYHIN1_1q23.1	6.84591	0	1.23717	0.15837
IFI16_1q23.1	7.05758	0	1.19258	0.20826
AIM2_1q23.1	7.46171	0	1.14534	0.391228
CADM3_1q23.2	7.45595	0	1.14534	0.20826
RNA5SP60_1q23.2	7.16001	0	1.19258	0.20826
DARC_1q23.2	7.45663	0	1.14534	0.20826
FCER1A_1q23.2	7.4046	0	1.14534	0.20826
OR10J3_1q23.2	7.4046	0	1.14534	0.20826
OR10J4_1q23.2	6.90123	0	1.19258	0.20826
OR10J1_1q23.2	6.90123	0	1.19258	0.20826
OR10J5_1q23.2	7.02394	0	1.23717	0.20826
APCS_1q23.2	7.02394	0	1.23717	0.20826
CRP_1q23.2	7.17108	0	1.23717	0.20826
DUSP23_1q23.2	7.17332	0	1.23717	0.20826
FCRL6_1q23.2	6.87015	0	1.23717	0.20826
SLAMF8_1q23.2	6.83376	0	1.23717	0.20826
C1orf204_1q23.2	6.83376	0	1.23717	0.20826
SNORD64|ENSG00000212161.1_1q23.2	6.83376	0	1.23717	0.20826
VSIG8_1q23.2	6.83376	0	1.23717	0.20826
CCDC19_1q23.2	6.92711	0	1.23717	0.20826
TAGLN2_1q23.2	6.92711	0	1.23717	0.20826
IGSF9_1q23.2	6.92711	0	1.23717	0.20826
SLAMF9_1q23.2	6.92711	0	1.23717	0.20826
PIGM_1q23.2	6.98191	0	1.23717	0.20826
KCNJ10_1q23.2	6.98191	0	1.23717	0.20826
KCNJ9_1q23.2	6.98191	0	1.23717	0.20826
IGSF8_1q23.2	6.98191	0	1.23717	0.20826
ATP1A2_1q23.2	6.98191	0	1.23717	0.20826
ATP1A4_1q23.2	6.90726	0	1.3023	0.20826
CASQ1_1q23.2	6.90726	0	1.3023	0.20826
PEA15_1q23.2	6.87192	0	1.3023	0.20826
DCAF8_1q23.2	7.07203	0	1.25541	0.20826
PEX19_1q23.2	7.19438	0	1.3023	0.20826
COPA_1q23.2	7.10533	0	1.3023	0.20826
NCSTN_1q23.2	7.30765	0	1.35251	0.15837
NHLH1_1q23.2	7.30765	0	1.35251	0.15837
VANGL2_1q23.2	7.30765	0	1.35251	0.15837
SLAMF6_1q23.2	7.30696	0	1.35251	0.15837
CD84_1q23.3	7.37218	0	1.3023	0.20826
SLAMF1_1q23.3	7.37218	0	1.3023	0.20826
CD48_1q23.3	7.37878	0	1.3023	0.20826
SLAMF7_1q23.3	7.37962	0	1.3023	0.20826
LY9_1q23.3	7.1577	0	1.14534	0.20826
CD244_1q23.3	6.78135	0	1.0988	0.272173
ITLN1_1q23.3	6.78135	0	1.0988	0.272173
ITLN2_1q23.3	6.78135	0	1.0988	0.272173
F11R_1q23.3	6.96487	0	1.05576	0.272173
TSTD1_1q23.3	6.96487	0	1.05576	0.272173
USF1_1q23.3	6.96487	0	1.05576	0.272173
ARHGAP30_1q23.3	6.96487	0	1.05576	0.272173
PVRL4_1q23.3	6.96487	0	1.05576	0.272173
KLHDC9_1q23.3	6.96487	0	1.05576	0.272173
PFDN2_1q23.3	6.96487	0	1.05576	0.272173
NIT1_1q23.3	6.98191	0	1.05576	0.272173
DEDD_1q23.3	6.98191	0	1.05576	0.272173
ACA64|ENSG00000238934.1_1q23.3	6.98191	0	1.05576	0.272173
UFC1_1q23.3	6.98191	0	1.05576	0.272173
USP21_1q23.3	6.98191	0	1.05576	0.272173
PPOX_1q23.3	6.98191	0	1.05576	0.272173
B4GALT3_1q23.3	6.98191	0	1.05576	0.272173
ADAMTS4_1q23.3	6.98191	0	1.05576	0.272173
NDUFS2_1q23.3	6.98191	0	1.05576	0.272173
FCER1G_1q23.3	7.47828	0	1.0988	0.20826
APOA2_1q23.3	7.47828	0	1.0988	0.20826
TOMM40L_1q23.3	7.47828	0	1.0988	0.20826
MIR5187_1q23.3	7.47828	0	1.0988	0.20826
NR1I3_1q23.3	7.47828	0	1.0988	0.20826
PCP4L1_1q23.3	7.47828	0	1.0988	0.20826
MPZ_1q23.3	7.47828	0	1.0988	0.20826
SDHC_1q23.3	7.1795	0	1.05576	0.272173
C1orf192_1q23.3	7.1795	0	1.05576	0.272173
FCGR2A_1q23.3	7.09045	0	1.05576	0.272173
HSPA6_1q23.3	7.09045	0	1.05576	0.272173
FCGR3A_1q23.3	7.09045	0	1.05576	0.272173
FCGR2B_1q23.3	7.09045	0	1.05576	0.272173
FCGR2C_1q23.3	7.09045	0	1.05576	0.272173
FCGR3B_1q23.3	7.09045	0	1.05576	0.272173
RPL31P11_1q23.3	7.09045	0	1.05576	0.272173
FCRLA_1q23.3	7.09045	0	1.05576	0.272173
FCRLB_1q23.3	7.09045	0	1.05576	0.272173
RN7SL466P_1q23.3	7.09045	0	1.05576	0.272173
DUSP12_1q23.3	7.09045	0	1.05576	0.272173
ATF6_1q23.3	6.95174	0	1.05576	0.272173
OLFML2B_1q23.3	6.29007	0	0.961034	0.272173
NOS1AP_1q23.3	6.59046	0	0.917563	0.272173
MIR4654_1q23.3	6.25037	0	0.961034	0.272173
RNA5SP61_1q23.3	6.76193	0	0.917563	0.272173
MIR556_1q23.3	6.76193	0	0.917563	0.272173
C1orf226_1q23.3	6.79772	0	0.917563	0.272173
C1orf111_1q23.3	6.79772	0	0.917563	0.272173
SH2D1B_1q23.3	6.79772	0	0.917563	0.272173
UHMK1_1q23.3	6.67246	0	0.961034	0.272173
UAP1_1q23.3	6.569	0	0.961034	0.47988
DDR2_1q23.3	6.39205	0	1.00228	0.47988
RN7SL861P_1q23.3	6.39205	0	1.00228	0.47988
HSD17B7_1q23.3	6.15552	0	1.04403	0.47988
C1orf110_1q23.3	6.10106	0	1.00228	0.47988
RGS4_1q23.3	6.25206	0	1.00228	0.47988
RGS5_1q23.3	6.48781	0	0.961034	0.47988
NUF2_1q23.3	6.62035	0	1.00228	0.47988
SNORD112|ENSG00000252740.1_1q23.3	6.3337	0	0.866378	0.696622
RNA5SP62_1q23.3	6.60745	0	1.00228	0.47988
RNA5SP63_1q23.3	7.37096	0	1.19258	0.272173
U3|ENSG00000212538.1_1q23.3	7.03863	0	1.08574	0.20826
PBX1_1q23.3	7.34106	0	0.948749	0.391228
SNORD112|ENSG00000252359.1_1q23.3	7.02394	0	0.991015	0.20826
LMX1A_1q23.3	7.27489	0	0.948749	0.20826
RXRG_1q23.3	7.17106	0	0.991015	0.20826
LRRC52_1q24.1	7.24536	0	0.991015	0.20826
MGST3_1q24.1	7.20404	0	0.991015	0.20826
ALDH9A1_1q24.1	7.1928	0	0.991015	0.20826
TMCO1_1q24.1	7.41336	0	0.991015	0.20826
UCK2_1q24.1	7.14983	0	0.991015	0.20826
RNA5SP64_1q24.1	6.81997	0	1.07154	0.15837
FAM78B_1q24.1	7.11575	0	1.22081	0.15837
MIR921_1q24.1	7.11575	0	1.22081	0.15837
FMO9P_1q24.1	6.90726	0	1.07154	0.117157
POGK_1q24.1	6.66502	0	1.11784	0.0848425
TADA1_1q24.1	6.72581	0	1.11784	0.0848425
ILDR2_1q24.1	6.50425	0	0.981068	0.0848425
MAEL_1q24.1	6.51278	0	0.981068	0.0848425
RNA5SP65_1q24.1	6.51278	0	0.981068	0.0848425
snoU13|ENSG00000238325.1_1q24.1	6.38385	0	0.981068	0.0848425
GPA33_1q24.1	6.38385	0	0.981068	0.0848425
DUSP27_1q24.1	6.38385	0	0.981068	0.0848425
POU2F1_1q24.1	5.97562	0	0.938306	0.0848425
CD247_1q24.2	6.05372	0	0.897801	0.117157
CREG1_1q24.2	6.05093	0	0.897801	0.117157
RCSD1_1q24.2	6.0526	0	0.897801	0.117157
MPZL1_1q24.2	5.78909	0	0.776389	0.257056
ADCY10_1q24.2	5.82261	0	0.776389	0.257056
MPC2_1q24.2	5.74262	0	0.776389	0.257056
DCAF6_1q24.2	6.02248	0	0.897801	0.257056
MIR1255B2_1q24.2	5.85106	0	0.776389	0.257056
GPR161_1q24.2	6.02479	0	0.897801	0.117157
TIPRL_1q24.2	6.05269	0	0.856333	0.15837
SFT2D2_1q24.2	6.00587	0	0.856333	0.15837
ANKRD36BP1_1q24.2	6.00587	0	0.856333	0.15837
TBX19_1q24.2	6.00587	0	0.856333	0.15837
MIR557_1q24.2	5.93841	0	0.856333	0.15837
XCL2_1q24.2	6.43658	0	0.991015	0.15837
XCL1_1q24.2	6.90453	0	1.03235	0.15837
DPT_1q24.2	6.98697	0	1.03235	0.15837
LINC00626_1q24.2	6.98697	0	1.03235	0.15837
LINC00970_1q24.2	7.16034	0	1.03235	0.15837
RNA5SP66_1q24.2	6.99933	0	1.03235	0.15837
ATP1B1_1q24.2	6.99933	0	1.03235	0.15837
NME7_1q24.2	6.73861	0	0.897801	0.317825
BLZF1_1q24.2	6.91202	0	1.03235	0.15837
CCDC181_1q24.2	6.91202	0	1.03235	0.15837
SLC19A2_1q24.2	6.91202	0	1.03235	0.15837
F5_1q24.2	6.82008	0	1.03235	0.15837
SELP_1q24.2	7.11147	0	1.17802	0.15837
C1orf112_1q24.2	7.40241	0	1.13215	0.15837
SELL_1q24.2	7.25056	0	1.17802	0.15837
SELE_1q24.2	7.40241	0	1.13215	0.15837
METTL18_1q24.2	7.36506	0	1.13215	0.15837
SCYL3_1q24.2	7.36506	0	1.13215	0.15837
RN7SL333P_1q24.2	7.36506	0	1.13215	0.15837
KIFAP3_1q24.2	7.36506	0	1.13215	0.15837
RN7SL269P_1q24.2	7.36506	0	1.13215	0.15837
METTL11B_1q24.2	7.21391	0	1.13215	0.15837
GORAB_1q24.2	6.13589	0	0.991015	0.15837
PRRX1_1q24.2	6.59936	0	1.03235	0.15837
MROH9_1q24.3	6.32691	0	0.897801	0.15837
FMO3_1q24.3	6.32691	0	0.897801	0.15837
MIR1295A_1q24.3	6.32691	0	0.897801	0.15837
FMO6P_1q24.3	6.32691	0	0.897801	0.15837
FMO2_1q24.3	6.32691	0	0.897801	0.15837
FMO1_1q24.3	5.87895	0	0.856333	0.15837
FMO4_1q24.3	5.87115	0	0.856333	0.15837
snoU13|ENSG00000238859.1_1q24.3	5.87115	0	0.856333	0.15837
PRRC2C_1q24.3	5.87738	0	0.856333	0.15837
RN7SL425P_1q24.3	5.87115	0	0.856333	0.15837
MYOC_1q24.3	5.87738	0	0.856333	0.15837
VAMP4_1q24.3	5.82476	0	0.856333	0.15837
SCARNA20|ENSG00000253060.1_1q24.3	5.82476	0	0.856333	0.15837
METTL13_1q24.3	5.69641	0	0.897801	0.117157
DNM3_1q24.3	6.96629	0	0.991015	0.039759
MIR214_1q24.3	6.71565	0	1.03235	0.0185359
DNM3OS_1q24.3	6.71565	0	1.03235	0.0185359
MIR199A2_1q24.3	6.71565	0	1.03235	0.0185359
SNORD112|ENSG00000252354.1_1q24.3	6.71324	0	1.03235	0.0185359
PIGC_1q24.3	6.92711	0	0.991015	0.039759
C1orf105_1q24.3	6.72581	0	1.03235	0.0185359
SUCO_1q24.3	6.72217	0	1.03235	0.0185359
FASLG_1q24.3	6.72217	0	1.03235	0.0185359
TNFSF18_1q25.1	6.72217	0	1.03235	0.0185359
TNFSF4_1q25.1	6.72217	0	1.03235	0.0185359
snoU13|ENSG00000251817.1_1q25.1	6.72217	0	1.03235	0.0185359
PRDX6_1q25.1	6.72581	0	1.03235	0.0185359
SLC9C2_1q25.1	6.72581	0	1.03235	0.0185359
ANKRD45_1q25.1	6.72581	0	1.03235	0.0185359
snoU13|ENSG00000238430.1_1q25.1	6.72581	0	1.03235	0.0185359
KLHL20_1q25.1	6.72581	0	1.03235	0.0185359
RN7SKP160_1q25.1	6.72581	0	1.03235	0.0185359
CENPL_1q25.1	6.72581	0	1.03235	0.0185359
DARS2_1q25.1	6.96487	0	1.03235	0.0185359
GAS5_1q25.1	6.62035	0	0.897801	0.117157
SNORD78|ENSG00000208317.1_1q25.1	6.62035	0	0.897801	0.117157
ZBTB37_1q25.1	6.62035	0	0.897801	0.117157
SERPINC1_1q25.1	6.62035	0	0.897801	0.117157
RNA5SP67_1q25.1	6.62035	0	0.897801	0.117157
RC3H1_1q25.1	6.62035	0	0.897801	0.117157
RNA5SP68_1q25.1	6.62035	0	0.897801	0.117157
RABGAP1L_1q25.1	6.65025	0	1.13215	0.117157
snoU13|ENSG00000238872.1_1q25.1	6.57292	0	0.897801	0.117157
GPR52_1q25.1	6.78081	0	1.03235	0.0185359
CACYBP_1q25.1	6.62529	0	1.22081	0.039759
MRPS14_1q25.1	6.62529	0	1.22081	0.039759
TNN_1q25.1	6.64928	0	1.17802	0.039759
KIAA0040_1q25.1	6.64928	0	1.17802	0.039759
TNR_1q25.1	6.12525	0	1.11784	0.117157
RFWD2_1q25.1	6.25028	0	1.06089	0.057923
SCARNA3_1q25.1	6.23071	0	1.06089	0.0848425
PAPPA2_1q25.2	6.41524	0	1.16282	0.0363676
ASTN1_1q25.2	5.94995	0	1.02172	0.057923
MIR488_1q25.2	5.94995	0	1.02172	0.057923
FAM5B_1q25.2	5.94995	0	1.02172	0.057923
SEC16B_1q25.2	6.47786	0	1.02172	0.057923
RASAL2_1q25.2	6.33433	0	1.02172	0.160256
LINC00083_1q25.2	6.4042	0	1.02172	0.057923
TEX35_1q25.2	6.4042	0	1.02172	0.057923
C1orf220_1q25.2	6.41524	0	1.02172	0.057923
C1ORF220_1q25.2	6.41524	0	1.02172	0.057923
RNA5SP69_1q25.2	6.41524	0	1.02172	0.057923
MIR4424_1q25.2	6.41524	0	1.02172	0.057923
RALGPS2_1q25.2	6.25619	0	0.981068	0.0848425
SNORA63|ENSG00000201791.1_1q25.2	6.36815	0	1.02172	0.057923
ANGPTL1_1q25.2	6.20308	0	0.981068	0.0848425
FAM20B_1q25.2	6.19953	0	0.981068	0.0848425
TOR3A_1q25.2	6.19953	0	0.981068	0.0848425
ABL2_1q25.2	6.19953	0	0.981068	0.0848425
SNORA67|ENSG00000212338.1_1q25.2	6.20193	0	0.981068	0.0848425
SNORA67|ENSG00000201619.1_1q25.2	6.20193	0	0.981068	0.0848425
SOAT1_1q25.2	6.20193	0	0.981068	0.0848425
RN7SL374P_1q25.2	6.20193	0	0.981068	0.0848425
AXDND1_1q25.2	6.20193	0	0.981068	0.0848425
NPHS2_1q25.2	6.20193	0	0.981068	0.0848425
TDRD5_1q25.2	6.20243	0	0.981068	0.0848425
FAM163A_1q25.2	6.27941	0	0.981068	0.0848425
TOR1AIP2_1q25.2	6.09705	0	1.02172	0.0848425
IFRG15_1q25.2	6.09705	0	1.02172	0.0848425
TOR1AIP1_1q25.2	6.20356	0	1.02172	0.0848425
RN7SL230P_1q25.2	6.20356	0	1.02172	0.0848425
CEP350_1q25.2	6.20356	0	1.02172	0.0848425
QSOX1_1q25.2	6.20356	0	1.02172	0.0848425
LHX4_1q25.2	6.51225	0	1.16282	0.0848425
ACBD6_1q25.2	6.51384	0	1.16282	0.205321
MIR3121_1q25.3	6.43901	0	1.16282	0.0848425
XPR1_1q25.3	6.24275	0	0.981068	0.0848425
U6|ENSG00000272292.1_1q25.3	6.04404	0	0.887511	0.0848425
KIAA1614_1q25.3	5.97848	0	0.84734	0.0848425
STX6_1q25.3	6.01386	0	0.84734	0.0848425
MR1_1q25.3	6.01386	0	0.84734	0.0848425
IER5_1q25.3	6.01386	0	0.84734	0.0848425
CACNA1E_1q25.3	6.28923	0	0.981068	0.0848425
RNA5SP70_1q25.3	5.98564	0	0.84734	0.0848425
RN7SKP229_1q25.3	5.98564	0	0.84734	0.0848425
ZNF648_1q25.3	5.98564	0	0.84734	0.0848425
GLUL_1q25.3	6.00669	0	0.84734	0.160256
TEDDM1_1q25.3	6.00669	0	0.84734	0.160256
LINC00272_1q25.3	6.00669	0	0.84734	0.160256
RGSL1_1q25.3	6.27573	0	0.981068	0.205321
RNASEL_1q25.3	6.27573	0	0.981068	0.205321
RGS16_1q25.3	6.27573	0	0.981068	0.205321
RGS8_1q25.3	6.27573	0	0.981068	0.205321
NPL_1q25.3	6.27573	0	0.981068	0.205321
DHX9_1q25.3	6.27573	0	0.981068	0.205321
SHCBP1L_1q25.3	6.36816	0	1.02172	0.205321
RNA5SP71_1q25.3	6.36816	0	1.02172	0.205321
LAMC1_1q25.3	6.38228	0	1.02172	0.205321
LAMC2_1q25.3	6.38228	0	1.02172	0.205321
NMNAT2_1q25.3	6.70353	0	1.16282	0.205321
SMG7_1q25.3	6.38106	0	1.02172	0.205321
NCF2_1q25.3	6.38106	0	1.02172	0.205321
ARPC5_1q25.3	6.38106	0	1.02172	0.205321
RGL1_1q25.3	6.4011	0	1.02172	0.160256
APOBEC4_1q25.3	6.38106	0	1.02172	0.205321
COLGALT2_1q25.3	6.4011	0	1.02172	0.160256
TSEN15_1q25.3	6.4011	0	1.02172	0.160256
RN7SL654P_1q25.3	6.72237	0	1.16282	0.205321
C1orf21_1q25.3	6.59776	0	1.11784	0.160256
SNORD112|ENSG00000252790.1_1q25.3	6.23153	0	0.981068	0.205321
EDEM3_1q25.3	6.23153	0	0.981068	0.205321
FAM129A_1q25.3	6.39137	0	0.981068	0.205321
RNA5SP72_1q25.3	6.39137	0	0.981068	0.205321
RNF2_1q25.3	6.35328	0	0.981068	0.205321
TRMT1L_1q25.3	6.35328	0	0.981068	0.205321
SWT1_1q25.3	6.35328	0	0.981068	0.205321
IVNS1ABP_1q25.3	6.35328	0	0.981068	0.205321
HMCN1_1q25.3	6.2737	0	1.06089	0.205321
PRG4_1q31.1	6.16628	0	1.06089	0.205321
TPR_1q31.1	6.16628	0	1.06089	0.205321
C1orf27_1q31.1	6.19856	0	1.06089	0.205321
OCLM_1q31.1	6.16628	0	1.06089	0.205321
PDC_1q31.1	6.19856	0	1.06089	0.205321
PTGS2_1q31.1	6.21229	0	1.06089	0.205321
PLA2G4A_1q31.1	6.33199	0	1.02172	0.205321
RN7SKP156_1q31.1	6.25028	0	0.981068	0.160256
RNA5SP73_1q31.1	5.77519	0	0.768047	0.0363676
FAM5C_1q31.1	6.21517	0	1.06089	0.0363676
RGS18_1q31.2	6.21129	0	1.02172	0.057923
RGS21_1q31.2	6.23165	0	1.02172	0.057923
RGS1_1q31.2	5.88319	0	1.10376	0.0363676
RGS13_1q31.2	6.08481	0	1.06089	0.057923
RGS2_1q31.2	6.18257	0	0.84734	0.057923
RN7SKP126_1q31.2	6.18257	0	0.84734	0.057923
UCHL5_1q31.2	6.18257	0	0.84734	0.057923
snoU109|ENSG00000238754.1_1q31.2	6.18257	0	0.84734	0.057923
TROVE2_1q31.2	6.18257	0	0.84734	0.057923
GLRX2_1q31.2	6.18257	0	0.84734	0.057923
CDC73_1q31.2	6.1824	0	0.84734	0.057923
MIR1278_1q31.2	6.03192	0	0.887511	0.0363676
B3GALT2_1q31.2	6.1824	0	0.84734	0.057923
U3|ENSG00000252241.1_1q31.2	6.02911	0	0.887511	0.0363676
KCNT2_1q31.3	6.6342	0	0.981068	0.0363676
MIR4735_1q31.3	6.6342	0	0.981068	0.0363676
CFH_1q31.3	6.6342	0	0.981068	0.0363676
CFHR3_1q31.3	6.63827	0	0.981068	0.0363676
CFHR1_1q31.3	6.63827	0	0.981068	0.0363676
CFHR2_1q31.3	6.63827	0	0.981068	0.0363676
CFHR4_1q31.3	6.63827	0	0.981068	0.0363676
CFHR5_1q31.3	6.63827	0	0.981068	0.0363676
F13B_1q31.3	6.46595	0	0.981068	0.0363676
ASPM_1q31.3	6.46595	0	0.981068	0.0363676
ZBTB41_1q31.3	6.40299	0	0.981068	0.0185138
CRB1_1q31.3	6.40299	0	0.981068	0.0185138
DENND1B_1q31.3	6.86308	0	0.981068	0.0363676
C1orf53_1q31.3	7.01268	0	1.02172	0.0185138
LHX9_1q31.3	7.13983	0	1.02172	0.0185138
NEK7_1q31.3	6.74043	0	0.812881	0.0955279
ATP6V1G3_1q31.3	7.00581	0	0.84734	0.0955279
PTPRC_1q31.3	7.0229	0	0.84734	0.0955279
MIR181A1HG_1q32.1	7.41638	0	0.938306	0.0363676
MIR181B1_1q32.1	6.95662	0	0.812881	0.12514
[truncated: 22,777 more rows]
