# Supplementary material for: Elastic Net Models Based on DNA Copy Number Variations Predicts Clinical Features, Expression Signatures, and Mutations in Lung Adenocarcinoma
Source: Front Genet. 2021 May 31;12:668040. doi: 10.3389/fgene.2021.668040 (PMC8202527; doi:10.3389/fgene.2021.668040)
Supplement: Supplementary file 1 [file Data_Sheet_1.zip › SupplementaryTable3_CN_score.xlsx]

## Sheet: SupplementaryTable3_CN_score
1.p聽聽聽wholearm.chr1:1-124300000	chr1:3756302-6867390.BeroukhimS2.1p36.31.del.	chr1:26377344-27532551.BeroukhimS2.1p36.11.del.	chr1:27351829-27460967.BeroukhimS5..amp.	chr1:39907605-40263248.BeroukhimS2.1p34.2.amp.MYCL1	chr1:41717036-43943775.Basal.1p34.2-1.amp	chr1:43945805-44960161.Basal.1p34.1-2.amp	chr1:46541957-46555032.Basal.1p33-3.amp	chr1:58658784-60221344.BeroukhimS2.1p32.1.amp.JUN	chr1:71284749-74440273.BeroukhimS2.1p31.1.del.NEGR1	chr1:110339388-119426489.BeroukhimS2.1p13.2.del.	chr1:114889793-115149999.BeroukhimS5..amp.	chr1:118282114-118807006.BeroukhimS5..amp.	chr1:119996566-120303234.BeroukhimS2.1p12.amp.	1.q聽聽聽wholearm.chr1:124300000-247249719	chr1:144078052-144943150.BeroukhimS5..amp.	chr1:148661965-149063439.BeroukhimS2.1q21.2.amp.MCL1	chr1:151026302-152973244.BeroukhimS5..amp.	chr1:158317017-159953843.BeroukhimS2.1q23.3.amp.	chr1:162199047-163197517.BeroukhimS5..amp.	chr1:163619952-164752515.BeroukhimS5..amp.	chr1:166729757-167532460.BeroukhimS5..amp.	chr1:168438419-168880930.BeroukhimS5..amp.	chr1:169549478-170484405.BeroukhimS2.1q24.3.amp.	chr1:174611641-175371076.BeroukhimS5..amp.	chr1:201678483-203358272.BeroukhimS2.1q32.1.amp.MDM4	chr1:223876038-247249719.BeroukhimS2.1q43.del.RYR2	chr1:241364021-247249719.BeroukhimS2.1q44.amp.	chr2:1-15244284.BeroukhimS2.2p25.3.del.	2.p聽聽聽wholearm.chr2:1-93300000	chr2:15977811-16073001.BeroukhimS2.2p24.3.amp.MYCN	chr2:32460827-55039898.BeroukhimS5..del.	chr2:53680282-53845245.BeroukhimS5..amp.	chr2:61834240-63151654.BeroukhimS5..amp.	chr2:79257340-80427237.BeroukhimS5..del.	2.q聽聽聽wholearm.chr2:93300000-242951149	chr2:121187279-122198612.BeroukhimS5..amp.	chr2:135029078-135167772.BeroukhimS5..amp.	chr2:138479322-143365272.BeroukhimS2.2q22.1.del.LRP1B	chr2:154436672-155018734.HER2-enriched.2q23.3-114.amp	chr2:156889194-159797412.HER2-enriched.2q24.1-115.amp	chr2:159800558-163403274.HER2-enriched.2q24.2-116.amp	chr2:164158152-168812365.HER2-enriched.2q24.3-117.amp	chr2:173927807-175001974.HER2-enriched.2q31.1-118.amp	chr2:204533830-206266883.BeroukhimS2.2q33.2.del.PARD3B	chr2:241477619-242951149.BeroukhimS2.2q37.3.del.	chr3:1-2121282.BeroukhimS2.3p26.3.del.	3.p聽聽聽wholearm.chr3:1-91700000	chr3:41866-18694914.BeroukhimS5..amp.	chr3:36286137-40063081.BeroukhimS5..amp.
TCGA-05-4244	-0.0931091	-0.616	-0.055	-0.055	-0.055	-0.055	-0.055	-0.055	-0.002	0.013	-0.033	-0.033	-0.033	0.1836	0.971422	1.05	1.05	1.05	1.02783	1.05	1.05	1.05	1.05	1.05	1.05	1.00005	0.677646	-0.0256471	0.538	0.536082	0.538	0.532023	0.538	0.538	0.538	0.0241154	-0.014	-0.014	-0.014	-0.014	-0.014	-0.014	-0.014	-0.014	-0.014	-0.051	-0.193	-0.130118	-0.193
TCGA-05-4249	-0.233071	-0.24	-0.24	-0.24	-0.24	-0.24	-0.24	-0.24	-0.24	-0.24	-0.24	-0.24	-0.24	0.0034	0.96311	0.977	0.977	0.977	0.958	0.977	0.977	0.968	0.968	0.968	0.968	0.968	0.959736	0.968	0.065	0.0648612	0.065	0.0650114	0.065	0.065	0.065	0.0642589	0.065	0.065	0.065	0.065	0.065	0.065	0.065	0.065	0.065	0.065	-0.238	-0.236867	-0.238
TCGA-05-4250	-0.327316	-0.331	-0.331	-0.331	-0.331	-0.331	-0.331	-0.331	-0.331	-0.331	-0.331	-0.331	-0.331	-0.331	0.228023	0.229	0.229	0.229	0.229771	0.229	0.229	0.229	0.229	0.229	0.229	0.229	0.229563	0.229	0.266	0.264134	0.266	0.263	0.266	0.266	0.266	0.263365	0.266	0.266	0.266	0.266	0.266	0.266	0.266	0.266	0.266	0.266	-0.001	0.00234764	-0.001
TCGA-05-4382	-0.0147079	-0.035	-0.035	-0.035	-0.035	-0.035	-0.035	-0.035	-0.035	-0.035	0.06	0.06	0.06	0.3336	0.445548	1.428	1.428	0.650778	0.772271	0.21	0.21	0.21	0.21	0.21	0.21	0.21	0.184674	0.598	0.127	0.128024	0.127	0.126011	0.127	0.127	0.127	0.125534	0.127	0.127	0.127	0.127	0.127	0.127	0.127	0.127	0.127	0.127	-0.173	-0.168742	-0.173
TCGA-05-4384	0.00558732	0.003	0.003	0.003	0.003	0.003	0.003	0.003	0.003	0.003	0.003	0.003	0.003	0.1024	0.495787	0.5	0.5	0.5	0.4895	0.5	0.5	0.5	0.5	0.5	0.5	0.5	0.496528	0.5	-0.004	-0.0038	-0.004	-0.00397727	-0.004	-0.004	-0.004	-0.00397041	-0.004	-0.004	-0.004	-0.004	-0.004	-0.004	-0.004	-0.004	-0.004	-0.004	-0.002	-0.00200644	-0.002
TCGA-05-4389	-0.257436	-0.469	-0.425522	-0.219	0.031	0.031	0.0823846	0.198	-0.18	-0.18	-0.448	-0.448	-0.448	-0.1358	0.741146	1.113	1.141	1.19	0.579562	0.588	0.588	0.588	0.588	0.588	0.588	0.588	0.563417	0.293412	0.154	0.15224	0.154	0.154307	0.154	0.154	0.154	0.149278	0.15	0.183	0.183	0.183	0.183	0.183	0.183	0.183	0.183	0.153	-0.449	-0.448339	-0.449
TCGA-05-4390	-0.173289	-0.174	-0.174	-0.174	-0.174	-0.174	-0.174	-0.174	-0.2	-0.2	-0.18615	-0.2	-0.2	0.354	0.248868	0.354	0.354	0.354	0.343708	0.354	0.354	0.354	0.354	0.354	0.354	0.354	-0.196236	-0.198	0.16	0.159386	0.16	0.155102	0.147	0.147	0.147	-0.0475932	0.136	0.136	0.136	-0.14	-0.14	-0.14	-0.14	-0.14	-0.14	0.114812	-0.104	-0.104129	-0.104
TCGA-05-4395	0.00423285	-0.002	0	0	0	0	0	0	0	0	0	0	0	0.1476	0.738818	0.738	0.738	0.738	0.728	0.738	0.738	0.738	0.738	0.738	0.738	0.738	0.781257	0.858549	0.413	0.410188	0.413	0.403045	0.413	0.413	0.418	0.221908	0.285	0.285	0.268	0.268	0.268	0.268	0.268	0.268	0.258	0.258	-0.469	-0.137082	-0.469
TCGA-05-4396	-0.139428	-0.573	-0.50513	-0.197	-0.11975	0.16	0.16	-0.67	0.311625	-0.709	0.561775	1.63767	1.954	1.954	0.13615	0.158	0.158	0.158	0.154083	0.158	0.158	0.158	0.158	0.158	0.108	0.108	0.107257	0.108	-0.00443182	-0.00255765	0	-0.00884091	0	0	0	-0.0265059	-0.028	-0.028	-0.028	-0.03	-0.03	-0.03	-0.03	-0.03	-0.03	-0.03	-0.007	0.0014721	0.00074
TCGA-05-4397	-0.137363	-0.10416	0.058	0.058	0.016	0.016	0.016	0.016	0.016	0.016	-0.702	-0.831	-0.143	-0.143	0.610283	-0.143	-0.143	0.614714	0.725625	0.741	0.741	0.741	0.741	0.741	0.741	0.741	0.708069	0.713	0	0.000588235	0	0.000147727	0	0	0	-0.0373195	0	0	-0.038	0.003	0.003	0.003	0.003	0.003	0.003	-0.847	-0.837	-0.826345	-0.837
TCGA-05-4398	-0.103582	-0.108	-0.108	-0.108	-0.108	-0.108	-0.108	-0.108	-0.108	-0.108	-0.108	-0.108	-0.108	0.0766	0.327189	0.815	0.815	0.815	0.806125	0.046	0.046	0.046	0.046	0.046	-0.1495	0.541714	-0.117458	-0.391	0.017	0.01652	0.017	0.0136705	0.018	0.018	0.018	0.227166	0.018	0	0.186	0.388	0.9945	0.669235	0.8318	0.547	0.389	0.196	0.026	0.0261309	0.026
TCGA-05-4402	0.263371	0.28	0.28	0.28	0.28	0.28	0.28	0.28	0.28	0.28	0.206	0.206	0.206	0.206	0.203291	0.206	0.206	0.206	0.203625	0.206	0.206	0.206	0.206	0.206	0.206	0.206	0.205542	0.206	0.092	0.0922753	0.092	0.0936364	0.092	0.092	0.092	0.0900192	0.092	0.092	0.092	0.092	0.092	0.092	0.092	0.092	0.092	0.092	-0.265	-0.263118	-0.265
TCGA-05-4403	-0.00611538	-0.007	-0.007	-0.007	-0.007	-0.007	-0.007	-0.007	-0.007	-0.007	-0.007	-0.007	-0.007	-0.007	-0.00462575	-0.007	-0.007	-0.007	-0.00666667	-0.007	-0.007	-0.007	-0.007	-0.007	-0.007	-0.001	-0.000979167	-0.001	0.009	0.00896941	0.009	0.00881818	0.009	0.009	0.009	0.00895414	0.009	0.009	0.009	0.009	0.009	0.009	0.009	0.009	0.009	0.009	0	6.43777e-06	0
TCGA-05-4405	-0.0599324	-0.073	-0.073	-0.073	-0.073	-0.073	-0.073	-0.073	-0.073	-0.047	-0.036	-0.036	-0.036	0.1348	0.833489	0.818	0.818	0.818	0.806333	0.818	0.818	0.8245	0.857	0.857	0.857	0.857	0.857688	0.862	0.078	0.0773341	0.078	0.0728636	0.078	0.078	0.078	0.219672	0.078	0.27	0.27	0.27	0.27	0.27	0.27	0.27	0.258	0.258	0.039	0.0383004	0.039
TCGA-05-4410	0.0394272	0.046	0.046	0.046	0.046	0.046	0.046	0.046	0.046	0.046	-0.022	-0.022	-0.022	0.0964	0.565119	0.57	0.57	0.57	0.561396	0.57	0.57	0.57	0.57	0.57	0.57	0.57	0.565632	0.566	-0.181	-0.147544	-0.181	-0.179159	-0.181	-0.181	-0.181	0.161559	0.169	0.169	0.169	0.169	0.169	0.169	0.159467	0.156	0.157	0.157	0.14	0.139639	0.14
TCGA-05-4415	-0.158617	-0.124	-0.124	-0.124	-0.19	-0.19	-0.19	-0.19	-0.19	-0.19	-0.19	-0.19	-0.19	-0.0132	0.68717	0.694	0.694	0.694	0.683854	0.694	0.694	0.694	0.694	0.694	0.694	0.694	0.687924	0.694	0.176909	0.203904	0.216	0.15925	0.216	0.232	0.2	0.199697	0.202	0.173	-0.0024	0.207	0.207	0.207	0.207	0.207	0.207	0.207	-0.489	-0.277715	-0.489
TCGA-05-4417	-0.254475	-0.244	-0.244	-0.244	-0.244	-0.244	-0.244	-0.244	-0.244	-0.244	-0.329725	-0.244	-0.625	-0.625	0.470959	-0.625	0.458	0.458	0.468604	0.553	0.553	0.553	0.553	0.553	0.553	0.553	0.547431	0.553	0.242	0.241271	0.242	0.240443	0.242	0.242	0.242	0.297175	0.333	0.333	0.333	0.333	0.333	0.333	0.333	0.302	0.302	0.302	-0.016	-0.0159936	-0.016
TCGA-05-4418	-0.0165468	-0.02	-0.02	-0.02	-0.02	-0.02	-0.02	-0.02	-0.02	-0.02	-0.02	-0.02	-0.02	0.0996	0.116023	0.578	0.515	0.515	-0.0294167	-0.033	-0.033	-0.033	-0.033	-0.033	-0.033	-0.033	-0.0319861	-0.033	0.136	0.134807	0.136	0.133182	0.136	0.136	0.136	0.135787	0.136	0.136	0.0366	0.139	0.139	0.139	0.139	0.139	0.139	0.139	-0.037	-0.0370172	-0.037
TCGA-05-4420	0.281602	0.284	0.284	0.284	0.284	0.284	0.284	0.284	0.284	0.284	0.284	0.284	0.284	0.284	-0.124468	-0.116	-0.116	-0.116	-0.114625	-0.116	-0.116	-0.096	-0.096	-0.096	-0.096	-0.096	-0.164813	-0.168	0.988045	0.651847	0.779	0.740955	0.677	0.677	-0.132	0.0268047	-0.084	-0.083	-0.0646	-0.037	0.0816667	0.319	-0.054	-0.077	-0.052	-0.052	-0.126	-0.140556	-0.126
TCGA-05-4422	-0.483795	-0.606	-0.581	-0.581	-0.598	-0.598	-0.598	0.144	-0.636	-0.636	-0.633938	-0.633	-0.638	-0.2646	0.560704	1.229	1.229	1.229	1.20354	1.229	1.229	1.229	1.229	-0.004	-0.004	-0.004	-0.00767361	-0.015	0.018	0.0178447	0.018	0.0174205	0.018	0.018	0.018	0.00823817	0.017	0.007	0.007	0.007	0.007	0.007	0.007	0.007	0.007	0.007	0.011	-0.00267382	0.0044
TCGA-05-4424	-0.0143056	-0.168	-0.168	-0.168	-0.168	-0.168	-0.168	-0.168	-0.168	0.35	0.35	0.35	0.35	0.35	0.307856	0.35	0.35	0.35	0.345229	0.35	0.35	0.35	0.35	0.35	0.35	0.35	0.12641	-0.056	0.198	0.196776	0.198	0.197818	0.198	0.198	0.198	0.163143	0.198	0.198	0.198	0.198	0.198	0.198	0.198	0.198	0.121	0.121	0.156	0.155534	0.156
TCGA-05-4425	-0.206955	-0.061	-0.679	-0.679	-0.028	-0.028	-0.028	-0.028	0.006	0.006	0.006	0.006	0.006	0.006	0.00519976	0.006	0.006	0.006	0.005875	0.006	0.006	0.006	0.006	0.006	0.006	0.006	0.00608333	0.006	0	0.00328941	0	9.09091e-05	0	0	0	-0.0018003	0	0	0	0	0	0	0	0	0	0	0.012	0.0106781	0.012
TCGA-05-4426	0.00385759	-0.007	-0.007	-0.007	0.003	0.003	0.003	0.003	0.003	0.003	0.003	0.003	0.003	0.003	0.00290975	0.003	0.003	0.003	0.00302083	0.003	0.003	0.003	0.003	0.003	0.003	0.003	0.00297222	0.003	0.004	0.00484	0.004	0.00402273	0.004	0.004	0.004	0.00194083	0.004	0.004	0.004	0.004	0.004	0.004	0.004	0.004	0.004	0.004	-0.011	-0.0124356	-0.011
TCGA-05-4427	0.20199	0.103	0.103	0.103	0.103	0.103	0.103	0.103	0.336	0.336	0.336	0.336	0.336	0.5556	0.321256	1.434	1.434	1.434	-0.177833	-0.183	-0.183	-0.183	-0.183	-0.183	-0.183	-0.266	0.10016	0.125	-0.009	-0.0102494	-0.009	-0.0121591	-0.009	-0.009	-0.009	0.0235325	-0.009	-0.009	-0.009	-0.009	-0.009	-0.009	-0.009	-0.009	0.065	0.065	0.36	0.359352	0.36
TCGA-05-4430	-0.0206175	-0.024	-0.024	-0.024	-0.024	-0.024	-0.024	-0.024	-0.024	-0.024	-0.024	-0.024	-0.024	0.1004	0.594454	0.598	0.598	0.598	0.587917	0.598	0.598	0.598	0.598	0.598	0.598	0.598	0.594521	0.598	0.014	0.0385624	0.014	0.0140341	0.014	0.072	0.072	0.167624	0.363	0.363	0.5674	0.114	0.114	0.114	0.114	0.114	0.114	0.114	0.051	0.0111609	0.051
TCGA-05-4432	0.116313	0.146	0.146	0.146	0.146	0.146	0.146	0.146	0.146	0.146	-0.0237375	-0.055	0.012	0.4308	1.01128	2.106	2.106	1.40822	2.32804	0.656	0.656	1.453	0.587	0.587	0.587	0.543	0.54525	0.557	0.0817955	0.0927388	0.093	0.0913182	0.093	0.093	0.095	0.320981	0.356	0.356	0.356	0.356	0.356	0.356	0.356	0.356	0.356	0.266	-0.391	-0.366313	-0.391
TCGA-05-4433	-0.218967	0.038	0.038	0.038	0.038	0.038	-0.206231	-0.597	-0.597	-0.597	-0.565375	-0.597	-0.597	1.523	0.0436558	0.044	0.044	0.044	0.0430833	0.044	0.044	0.044	0.044	0.044	0.044	0.044	0.0436181	0.044	-0.005	-0.00246824	-0.005	-0.00153409	0	0	0	-0.000714497	0	0	0	0	0	0	0	0	0	0	0.002	0.00191416	0.002
TCGA-05-4434	-0.104109	-0.148	0.031	0.031	0.031	0.0243793	0.019	0.019	0.447	0.2742	-0.441	-0.441	-0.441	-0.441	0.0710866	-0.441	0.092	0.092	0.0901667	0.092	0.092	0.092	0.092	0.092	0.092	0.092	0.0913611	0.092	0.01	0.00639059	0.01	0.00943182	0	0	0.039	0.00354734	0.004	0.004	0.004	0.004	0.004	0.004	0.004	0.004	0.004	0.004	-0.108	-0.095118	-0.108
TCGA-05-5420	-0.153205	-0.172	-0.172	-0.172	-0.172	-0.172	-0.172	-0.172	-0.172	-0.172	0.0005	0.104	0.104	0.104	0.104349	0.104	0.104	0.104	0.102604	0.104	0.104	0.104	0.104	0.104	0.104	0.104	0.111458	0.123	0.106	0.0476965	0.106	0.0363295	0.037	0.037	0.037	0.0366672	0.037	0.037	0.037	0.037	0.037	0.037	0.037	0.037	0.037	0.037	0.142	-0.153127	-0.13906
TCGA-05-5423	0.0803992	0.076	0.076	0.076	0.076	0.076	0.076	0.076	0.076	0.076	0.076	0.076	0.076	0.2854	1.19861	1.123	1.123	1.123	1.09975	1.123	1.123	1.123	1.123	1.123	1.123	1.123	1.55277	1.583	-0.014	-0.0124824	-0.014	-0.0140114	-0.014	-0.014	-0.014	-0.00681805	-0.014	-0.493	0.007	0.007	0.007	0.007	0.007	0.007	-0.174667	-0.013	-0.061	-0.0581288	-0.061
TCGA-05-5425	-0.091894	-0.105	-0.105	-0.105	-0.105	-0.105	-0.105	-0.105	-0.105	-0.105	-0.07	-0.07	-0.07	0.116	0.540152	0.86	0.86	0.86	0.945396	0.96	0.96	0.284	0.284	0.284	0.284	0.284	0.316118	0.315	0.255	0.252704	0.255	0.249659	0.255	0.255	0.255	0.199883	0.255	0.255	0.255	0.259	0.259	0.259	0.259	0.259	0.098	0.098	-0.17	-0.179966	-0.17
TCGA-05-5428	0.229223	0.142	0.142	0.142	0.142	0.142	0.142	0.142	0.154	0.154	0.505	0.505	0.505	0.505	1.00396	0.505	1.063	1.063	1.00565	1.013	1.013	1.013	1.013	1.013	1.013	1.00638	1.00439	0.972	1.089	0.546849	1.089	0.977761	1.02	-0.145	-0.177	0.592053	0.66	0.66	0.66	0.66	0.66	0.66	0.66	0.66	0.66	0.66	0.134	0.168933	0.1684
TCGA-05-5429	0.118422	0.39692	-0.699	-0.699	0.465	0.465	0.465	0.465	0.465	0.465	0.465	0.465	0.465	0.465	0.464623	0.465	0.465	0.465	0.456021	0.466	0.466	0.466	0.466	0.466	0.466	0.466	0.473354	0.483	-0.013	-0.0118588	-0.013	-0.0129205	-0.013	-0.013	-0.013	-0.0140266	-0.013	-0.013	-0.013	-0.013	-0.013	-0.013	-0.013	-0.013	-0.013	-0.013	0.019	0.00348712	0.00114
TCGA-05-5715	-0.174344	-0.047	-0.013	-0.013	-0.013	-0.013	-0.013	-0.013	-0.013	-0.712	-0.684225	-0.728	-0.728	0.234	1.06071	1.138	0.803273	1.244	1.08615	0.697	0.874143	0.691	1.322	1.322	0.685	1.409	0.791076	0.629392	-0.007	0.00853176	-0.007	-0.00692045	-0.007	-0.007	-0.001	-0.00311538	-0.001	-0.001	-0.001	-0.001	-0.001	-0.001	-0.001	-0.001	-0.001	-0.001	-0.715	-0.713421	-0.715
TCGA-35-3615	-0.0396933	-0.32784	-0.03	-0.03	0.002	0.002	0.002	0.002	0.002	0.002	0	0	0	0.255	0.896804	1.275	1.275	1.275	0.743979	0.76	0.76	0.76	0.76	0.76	0.76	0.76	0.769111	0.809314	-0.006	-0.00585882	-0.006	-0.00582955	-0.006	-0.006	-0.006	-0.00740089	-0.006	-0.006	0.1318	-0.009	-0.009	-0.009	-0.009	-0.009	-0.009	-0.009	-0.012	-0.0118391	-0.012
TCGA-35-4122	0.0353534	0.036	0.036	0.036	0.036	0.036	0.036	0.036	0.036	0.036	0.036	0.036	0.036	0.036	0.0428688	0.036	0.036	0.036	0.0359792	0.036	0.036	0.036	0.036	0.036	0.036	0.036	0.0785347	0.126	0.183	0.175264	0.183	0.169886	0.187	0.187	0.155	0.0710902	0.06	0.099	0.099	0.099	0.099	0.099	0.099	0.035	0.035	0.035	-0.084	-0.074721	-0.10562
TCGA-35-4123	0.0793015	0	0	0	0	0.202034	-0.033	-0.033	-0.033	0.298	0.298	0.298	0.298	0.298	0.0967112	0.298	0.298	0.298	0.2905	0.298	0.298	0.298	0.298	0.298	0.317	-0.103	-0.110271	-0.113	0.194	0.193607	0.194	0.194364	0.194	0.194	0.194	0.0507914	0.194	0.487	0.487	-0.062	-0.062	-0.062	-0.062	-0.062	-0.062	-0.062	-0.018	-0.146079	-0.018
TCGA-35-5375	0.00207796	0	0	0	0	0	0	0	0	0	0	0	0	0.1064	0.399578	0.532	0.532	0.532	0.531229	0.532	0.532	0.532	0.532	0.532	0.532	0.535	-0.0673889	-0.074	-0.028	0.00917412	-0.028	-0.0202273	-0.028	-0.028	0.918	0.399512	0.197	0.197	0.399	0.495	0.495	0.495	0.495	0.495	0.495	0.495	-0.408	-0.640657	-0.408
TCGA-38-4625	-0.132669	-0.317	-0.309	-0.309	0.007	0.007	0.007	0.007	0.007	0.007	-0.2692	-0.29	-0.29	0.0542	0.319303	0.319	0.319	0.319	0.306208	0.319	0.319	0.319	0.319	0.319	0.319	0.326	0.327465	0.328	0.016	0.0159671	0.016	0.0166136	0.016	0.016	0.016	-0.12363	2.369	-0.295	-0.295	-0.295	-0.295	-0.295	-0.295	-0.295	-0.181333	-0.302	0	-0.000671674	0
TCGA-38-4626	0.00893451	0	0	0	0	0	0	0	0	0	0.067	0.067	0.067	0.067	0.107416	0.067	0.067	0.067	0.123458	0.129	0.129	0.129	0.129	0.129	0.129	0.129	0.128472	0.129	0.0501136	0.0485906	0.049	0.0482273	0.049	0.049	0.049	0.048571	0.049	0.049	0.049	0.049	0.049	0.049	0.049	0.049	0.049	0.049	-0.096	-0.0832296	-0.096
TCGA-38-4627	-0.0784158	-0.063	-0.114	-0.114	-0.114	-0.114	-0.114	-0.114	-0.114	-0.114	0.06	0.06	0.06	0.06	0.05942	0.06	0.06	0.06	0.059375	0.06	0.06	0.06	0.06	0.06	0.06	0.06	0.0592292	0.058	0.003	0.0199576	0.003	0.0348523	0.032	0.032	0.032	0.0282027	0.032	0.032	0.032	0.027	0.027	0.027	0.027	0.027	0.03	0.027	-0.218	-0.214288	-0.218
TCGA-38-4628	0.198746	0.493	0.442391	0.202	0.317	0.514862	0.551923	-0.169	-0.169	-0.197	-0.197	-0.197	-0.197	0.03	0.708556	0.938	0.938	0.938	0.933146	0.953	0.953	0.953	0.953	0.953	-0.162	0.393	0.39109	0.393	0.08	0.0783694	0.08	0.077375	0.08	0.08	0.08	-0.0284408	0.12	0	0	0	0	0	0	0	0	-0.847	-0.229	-0.374318	-0.24966
TCGA-38-4629	0.0401008	-0.008	0.235957	-0.009	-0.009	-0.009	-0.009	-0.009	-0.009	-0.009	0.437	0.437	0.437	0.437	0.445081	0.437	0.437	0.437	0.42775	0.437	0.437	0.437	0.437	0.437	0.437	0.459	0.455917	0.459	-0.236	0.0310659	0.058	0.0613636	0.058	0.058	0.058	0.0153772	0.058	0.058	0.4162	-0.007	-0.007	-0.007	-0.007	-0.007	-0.007	-0.007	0.007	-0.0058927	0.007
TCGA-38-4630	0.0761538	0.25392	-0.017	-0.017	0.649	-0.021	-0.021	0.149	0.007	-0.001	-0.01305	0.003	0.015	0.015	0.255239	0.015	-0.203455	0.281746	0.40475	0.716	0.716	0.716	0.716	0.716	0.705	-0.013	0.0417639	-0.007	0.617727	0.694273	1.217	0.651489	0.648	0.3055	-0.017	0.358944	0.898667	0.637	0.3356	0.667	0.65	0.65	0.65	0.3384	-0.064	-0.083	0.01	-0.126212	0.17078
TCGA-38-4631	-0.0433472	-0.01396	-0.017	-0.017	-0.065	-0.065	-0.065	-0.065	-0.065	-0.065	-0.065	-0.065	-0.065	-0.065	0.0187232	-0.065	-0.065	-0.065	0.0585625	0.058	0.058	0.058	0.058	0.058	0.058	0.058	0.0580139	0.058	0.301	0.299108	0.301	0.295375	0.301	0.301	0.301	0.085216	0.092	0.069	-0.0316	0.085	0.085	0.085	0.085	0.085	0.085	-0.059	0.05	-0.0542039	0.04856
TCGA-38-4632	0.141706	0.029	0.043	0.043	0.043	0.043	0.043	0.043	0.043	0.043	0.398	0.398	0.398	0.398	0.465894	0.398	0.398	0.398	0.497521	0.503	0.503	0.503	0.503	0.503	0.503	0.503	0.502306	0.503	0.442	0.418788	0.442	0.428295	0.401	0.401	0.401	0.253402	0.128	0.128	0.128	0.24	0.24	0.24	0.24	0.24	0.24	0.24	0.016	0.00748927	0.016
TCGA-38-6178	0.272038	0.392	0.392	0.392	0.392	0.392	0.174154	0.038	0.038	0.038	0.213	0.213	0.213	0.394	0.373077	1.118	1.118	0.359	0.246312	0.249	0.249	0.249	0.249	0.249	0.249	0.227	0.227618	0.227	0.271	0.0282824	0.271	-0.0289205	0.12	0.12	0.12	0.117499	0.12	0.12	0.12	0.12	0.12	0.12	0.12	0.12	0.12	0.12	-0.486	-0.478365	-0.486
TCGA-38-7271	0.0018763	0	0	0	0	0	0	0	0	0	0	0	0	0.0686	0.341797	0.343	0.343	0.343	0.337271	0.343	0.343	0.343	0.343	0.343	0.343	0.347	0.345187	0.347	0.068	0.0678518	0.068	0.0675114	0.068	0.068	0.068	0.0676879	0.068	0.068	0.068	0.068	0.068	0.068	0.068	0.068	0.068	0.068	-0.001	-0.00105794	-0.001
TCGA-38-A44F	2.079e-06	0	0	0	0	0	0	0	0	0	0	0	0	0	-0.000240674	0	0	0	8.33333e-05	0	0	0	0	0	0	0	2.08333e-05	0	0.004	0.00396	0.004	0.00394318	0.004	0.004	0.004	0.00366568	0.004	0.004	0.004	0.004	0.004	0.004	0.004	0.004	0.004	0.004	0.008	0.00779614	0.008
TCGA-44-2655	0.00291164	0.002	0.002	0.002	0.002	0.002	0.002	0.002	0.002	0.002	0.002	0.002	0.002	0.002	0.577113	0.002	0.643	0.643	0.629333	0.643	0.643	0.643	0.643	0.643	0.643	0.553	0.549139	0.553	-0.012	-0.0123529	-0.012	-0.0119091	-0.012	-0.012	-0.012	-0.0126834	-0.013	-0.013	-0.013	-0.013	-0.013	-0.013	-0.013	-0.013	-0.013	-0.013	0	-3.86266e-05	0
TCGA-44-2656	0.00996362	0.009	0.009	0.009	0.009	0.009	0.009	0.009	0.009	0.009	0.0049	0.001	0.001	0.0878	0.430945	0.435	0.435	0.435	0.420792	0.435	0.435	0.435	0.435	0.435	0.435	0.435	0.433215	0.435	0.004	0.00462353	0.004	0.00372727	0.002	0.002	0.008	-0.189854	0.008	-0.247	-0.247	-0.247	-0.247	-0.247	-0.247	-0.247	-0.247	-0.247	-0.267	-0.212712	-0.265
TCGA-44-2657	0.248625	0.387	0.387	0.387	0.387	0.387	0.387	0.387	-0.038	-0.038	-0.038	-0.038	-0.038	-0.038	-0.0372515	-0.038	-0.038	-0.038	-0.0343125	-0.038	-0.038	-0.038	-0.038	-0.038	-0.038	-0.038	-0.0369444	-0.038	-0.218	-0.0465435	-0.218	-0.13033	0.139	0.139	0.139	0.137876	0.139	0.139	0.139	0.139	0.139	0.139	0.139	0.139	0.139	0.139	-0.187	-0.186704	-0.187
TCGA-44-2659	0.323255	0.331	0.331	0.331	0.331	0.331	0.331	0.331	0.3235	0.301	0.301	0.301	0.301	0.301	0.299741	0.301	0.301	0.301	0.292604	0.301	0.301	0.301	0.301	0.301	0.301	0.301	0.300438	0.301	-0.078	-0.0765388	-0.078	-0.0810795	-0.078	-0.078	-0.078	-0.0965222	-0.078	-0.113	-0.113	-0.113	-0.109333	-0.102	-0.102	-0.102	-0.102	-0.102	0	-0.00102575	0
TCGA-44-2661	-0.0302339	0.084	0.084	0.084	0.084	0.084	0.084	-0.22	-0.22	-0.22	-0.083675	0.046	0.046	0.046	0.0452864	0.046	0.046	0.046	0.0459583	0.046	0.046	0.046	0.046	0.046	0.046	0.046	0.0444861	0.046	0.044	0.0438824	0.044	0.0440114	0.044	0.044	0.044	0.0249216	0.044	0.044	0.044	0.044	0.044	0.044	0.044	0.044	0.044	-0.228	-0.054	-0.053779	-0.054
TCGA-44-2662	0.117746	-0.02	-0.023	-0.023	-0.023	-0.023	0.120692	0.444	0.444	0.184	0.196	0.196	0.196	0.196	0.195252	0.196	0.196	0.196	0.191917	0.196	0.196	0.196	0.196	0.196	0.196	0.196	0.199125	0.196	-0.001	-0.000595294	-0.001	-0.00347727	0	0	0	-0.0064926	0	0	0	0	0	0	0	0	0	-0.028	-0.035	0.0235987	-0.035
TCGA-44-2665	-0.141507	-0.036	-0.036	-0.036	-0.016	-0.016	-0.016	-0.016	-0.016	0.003	-0.428	-0.428	-0.428	-0.428	0.758054	-0.428	0.802	0.802	0.7855	0.802	0.802	0.802	0.802	0.802	0.802	0.828	0.822493	0.833	-0.425	-0.418939	-0.425	-0.420261	-0.425	-0.425	-0.414	0.0127308	0.02	0.02	0.02	0.02	0.02	0.02	0.02	0.013	0.01	0.01	0.012	0.00444635	0.00912
TCGA-44-2666	-0.0976393	-0.051	-0.441826	-0.034	0.001	0.001	0.001	0.001	0.001	0.001	0.001	0.001	0.001	0.001	0.00105535	0.001	0.001	0.001	0.0009375	0.001	0.001	0.001	0.001	0.001	0.001	0.001	0.000993056	0.001	-0.002	-0.00208	-0.002	-0.00201136	-0.002	-0.002	-0.002	-0.00195858	-0.002	-0.002	-0.002	-0.002	-0.002	-0.002	-0.002	-0.002	-0.002	-0.002	-0.01	0.0306223	-0.01
TCGA-44-2668	-0.105953	-0.121	-0.121	-0.121	-0.121	0.017	0.017	0.017	0.017	-0.128	-0.287075	-0.431	-0.431	-0.037	0.362416	-0.037	0.416	0.416	0.364021	0.369	0.369	0.369	0.369	0.369	0.368	0.367	0.364319	0.367	-0.021	-0.0201906	-0.021	-0.0181364	-0.021	-0.021	-0.021	0.171837	0.13	0.13	0.13	0.13	0.13	0.13	0.13	0.13	0.13	0.1	-0.307	-0.289058	-0.25299
TCGA-44-3396	-0.0430572	-0.043	-0.043	-0.043	-0.043	-0.043	-0.043	-0.043	-0.043	-0.043	-0.043	-0.043	-0.043	-0.043	-0.042343	-0.043	-0.043	-0.043	-0.04175	-0.043	-0.043	-0.043	-0.043	-0.043	-0.043	-0.043	-0.0402292	-0.043	0.017	0.0169012	0.017	0.0157841	0.017	0.017	0.017	0.0168861	0.017	0.017	0.017	0.017	0.017	0.017	0.017	0.017	0.017	0.017	0.021	0.0107446	0.021
TCGA-44-3398	0.00336071	0.004	0.004	0.004	0.004	0.004	0.004	0.004	0.004	0.004	0	0	0	0	-2.2864e-05	0	0	0	-2.08333e-05	0	0	0	0	0	0	0	-3.47222e-05	0	0	-0.000447059	0	-0.00220455	0	0	0	0.00255473	0	0	0	0	0	0	-0.001	-0.001	-0.001	0.01	-0.005	-0.00499785	-0.005
TCGA-44-3918	-0.157471	-0.13732	-0.142	-0.142	-0.142	-0.142	-0.142	-0.142	-0.142	-0.142	-0.259	-0.259	-0.259	0.0168	0.407776	1.12	1.12	1.12	0.167104	0.177	0.177	0.177	0.177	0.177	0.177	0.177	0.187056	0.199	0.251227	0.131586	0.24	0.106773	0.108	0.108	0.108	-0.0457278	0.142	0.142	0.142	0.142	0.142	0.142	0.142	0.142	-0.298	-0.298	-0.045	-0.0926116	-0.045
TCGA-44-3919	0.0532609	0.055	0.055	0.055	0.055	0.055	0.055	0.055	0.055	0.055	0.055	0.055	0.055	0.055	0.0566534	0.055	0.055	0.055	0.0541667	0.055	0.055	0.055	0.058	0.058	0.058	0.058	0.0583472	0.058	0.015	0.0149224	0.015	0.0155114	0.015	0.015	0.015	0.0141479	0.015	0.015	0.015	0.015	0.015	0.015	0.015	0.015	0.015	0.015	-0.062	-0.0618433	-0.062
TCGA-44-4112	0.00990437	0.01	0.01	0.01	0.01	0.01	0.01	0.01	0.01	0.01	0.001475	0.01	-0.021	-0.021	0.696503	-0.021	1.01	1.01	0.989375	1.01	1.01	1.01	1.01	1.01	1.01	0.313	0.312549	0.313	0.0197273	0.0172	0.017	0.01675	0.017	0.017	0.017	0.0188417	0.017	0.017	0.017	0.02	0.02	0.02	0.02	0.02	0.02	0.02	-0.006	0.00776395	-0.006
TCGA-44-5643	-0.508442	-0.505	-0.51	-0.51	-0.51	-0.51	-0.51	-0.51	-0.51	-0.51	-0.51	-0.51	-0.51	-0.51	-0.509054	-0.51	-0.51	-0.51	-0.499188	-0.51	-0.51	-0.51	-0.51	-0.51	-0.51	-0.51	-0.51584	-0.522	0.0122273	0.0140706	0.017	0.0139205	0.02	0.02	0	0.00306361	0.008	0.008	-0.1092	0.009	0.009	0.009	0.009	0.009	0.009	0.016	-0.517	-0.515854	-0.517
TCGA-44-5644	0.0264699	0.238	-0.178478	0.061	0.961	2.9421	0.076	0.076	-0.443	-0.443	-0.955438	-0.99	-0.437	-0.1588	0.241261	0.954	1.371	1.349	0.02625	0.026	0.0871429	0.037	0.033	0.033	0.1935	0.261476	-0.301403	0.0108235	0.115432	0.04188	0	0.019875	0.016	0.035	0.019	0.139754	-0.472	3.657	0.1894	0.468	0.468	0.468	0.468	0.468	0.038	0.198	-0.477	-0.356833	-0.4741
TCGA-44-5645	0.344125	0.55	0.55	0.55	0.55	0.55	0.55	0.55	-0.006	-0.006	-0.006	-0.006	-0.006	0.568	0.564543	0.568	0.568	0.568	0.556562	0.568	0.568	0.568	0.568	0.568	0.568	0.568	0.568014	0.568	0.012	0.0136565	0.012	0.0117386	0.012	0.012	0.012	0.0150917	0.019	0.019	0.019	0.019	0.019	0.019	0.019	0.019	-0.299333	0.016	-0.005	-0.00500429	-0.005
TCGA-44-6145	0.0956216	0.096	0.096	0.096	0.096	0.096	0.096	0.096	0.096	0.096	0.096	0.096	0.096	0.096	0.100218	0.096	0.096	0.096	0.09525	0.096	0.096	0.096	0.096	0.096	0.096	0.096	0.116229	0.117	0.093	0.0917906	0.093	0.0894773	0.093	0.093	0.093	0.0528462	0.093	0.06	0.06	0.06	0.06	0.06	0.06	0.06	0.06	-0.27	-0.222	-0.221354	-0.222
TCGA-44-6146	-0.0138316	-0.024	-0.024	-0.024	-0.024	-0.024	-0.024	-0.024	-0.024	0.011	0.00575	-0.001	-0.001	-0.001	0.00799037	-0.001	0.605455	0	-4.16667e-05	0	0	0	0	0	0	0	2.08333e-05	0	-0.002	-0.00404706	-0.002	-0.0105341	-0.002	-0.002	-0.002	-0.00417308	-0.002	-0.002	-0.002	-0.002	-0.002	-0.002	-0.002	-0.002	-0.002	-0.002	0.014	0.0139871	0.014
TCGA-44-6147	0.00449584	-0.036	0.008	0.008	0.008	0.008	0.008	0.008	0.008	0.008	0.008	0.008	0.008	0.1936	0.928815	0.936	0.936	0.936	0.915708	0.936	0.936	0.936	0.936	0.936	0.936	0.936	0.931667	0.936	-0.0392727	-0.0367882	-0.038	-0.0325455	-0.038	-0.038	-0.038	-0.0387012	-0.038	-0.038	-0.038	-0.038	-0.038	-0.038	-0.038	-0.038	-0.038	-0.038	-0.278	-0.277933	-0.278
TCGA-44-6148	-0.00734096	-0.008	-0.008	-0.008	-0.008	-0.008	-0.008	-0.008	-0.008	-0.008	-0.008	-0.008	-0.008	-0.008	-0.00472202	-0.008	-0.008	-0.008	-0.00779167	-0.008	-0.008	-0.008	-0.008	-0.008	-0.008	-0.008	0.00298611	0.003	0.002	0.00202118	0.002	0.00188636	0.002	0.002	0.002	0.0025858	0.002	0.002	0.002	0.002	0.002	0.002	0.002	0.002	0.002	-0.001	-0.003	-0.00298927	-0.003
TCGA-44-6774	0.0331299	0.018	0.018	0.018	0.018	0.018	0.018	0.018	0.018	0.018	0.087	0.087	0.087	0.087	0.0889025	0.087	0.087	0.087	0.0850417	0.087	0.087	0.087	0.087	0.087	0.087	0.087	0.100014	0.105	0.07625	0.0938988	0.097	0.0949886	0.097	0.097	0.097	0.012284	-0.007	-0.007	-0.007	-0.007	-0.007	-0.007	-0.007	-0.007	-0.007	-0.007	-0.117	-0.121536	-0.117
TCGA-44-6775	0.254447	0.233	0.24	0.24	0.24	0.24	0.24	0.24	0.24	0.225	0.331	0.331	0.331	0.331	0.328513	0.331	0.331	0.331	0.324062	0.331	0.331	0.331	0.331	0.331	0.331	0.331	0.328028	0.331	0	0.0002	0	-0.00156818	0	0	0	-0.000181953	0	0	0	0	0	0	0	0	-0.002	-0.002	-0.021	-0.0214614	-0.021
TCGA-44-6776	-0.0193098	-0.02	-0.02	-0.02	-0.02	-0.02	-0.02	-0.02	-0.02	-0.02	-0.02	-0.02	-0.02	-0.02	0.634484	-0.02	0.641	0.641	0.627625	0.641	0.641	0.641	0.641	0.6494	0.683	0.683	0.678326	0.683	0	-0.000197647	0	-5.68182e-05	0	0	0	-0.000424556	0	0	0	0	0	0	0	0	-0.001	-0.001	-0.674	-0.672528	-0.674
TCGA-44-6777	0.092815	0.091	0.091	0.091	0.091	0.091	0.091	0.091	0.091	0.091	0.0968625	0.105	0.086	0.1626	0.464826	0.469	0.469	0.469	0.458271	0.469	0.469	0.469	0.469	0.469	0.469	0.469	0.467458	0.469	-0.046	-0.0455529	-0.046	-0.0463864	-0.046	-0.046	-0.046	-0.0467456	-0.046	-0.046	-0.046	-0.046	-0.046	-0.046	-0.046	-0.046	-0.046	-0.046	0	-0.000444206	0
TCGA-44-6778	0.173836	0.147	0.147	0.147	0.154	0.154	0.467462	0.153	0.166	0.1768	0.174	0.174	0.174	0.2578	0.564844	0.593	1.176	0.604	0.595792	0.604	0.604	0.604	0.604	0.604	0.628	0.613	0.23166	0.207725	-0.00754545	-0.0614918	-0.062	-0.0502386	-0.045	-0.032	-0.032	0.065426	-0.237	-0.237	-0.297	0.213	0.251417	0.674	0.21	0.21	0.21	0.159	-0.279	-0.252957	-0.279
TCGA-44-6779	0.198491	0.316	0.319	0.319	0.33	0.33	0.33	0.33	0.379	0.379	0.379	0.379	0.379	0.379	0.371579	0.379	0.379	0.379	0.372083	0.379	0.379	0.379	0.379	0.379	0.379	0.379	0.356458	0.365	0.38	0.302988	0.38	0.392341	0.393	0.393	0.146	-0.0262855	0.146	0.146	-0.0436	0.066	0.066	0.066	0.066	0.066	-0.205	0.368	-0.324	-0.342367	-0.324
TCGA-44-7659	0.00195634	-0.001	-0.001	-0.001	-0.001	-0.001	-0.001	-0.001	-0.001	-0.001	-0.001	-0.001	-0.001	0.1118	0.560096	0.563	0.563	0.563	0.551125	0.563	0.563	0.563	0.563	0.563	0.563	0.565	0.546181	0.55	-0.007	-0.00832471	-0.007	-0.0139773	-0.007	-0.007	-0.007	-0.00696302	-0.007	-0.007	-0.007	-0.007	-0.007	-0.007	-0.007	-0.007	-0.007	-0.007	0.077	0.0707918	0.077
TCGA-44-7660	0.519634	-0.504	-0.49	-0.49	2.40475	1.77103	3.178	3.269	1.08888	0.668	0.31	0.31	0.31	0.31	0.307691	0.31	0.31	0.31	0.302646	0.31	0.31	0.31	0.31	0.31	0.31	0.317	0.290271	0.309	-0.001	-0.00225882	-0.001	0.00178409	-0.001	0.481667	-0.065	-0.0176228	-0.065	-0.065	-0.065	-0.065	-0.065	-0.065	-0.065	-0.065	-0.043	0.656	-0.479	-0.442783	-0.479
TCGA-44-7661	-0.0824085	-0.083	-0.083	-0.083	-0.083	-0.083	-0.083	-0.083	-0.083	-0.083	-0.083	-0.083	-0.083	-0.083	-0.0667822	-0.083	-0.083	-0.083	-0.0812708	-0.083	-0.083	-0.083	-0.083	-0.083	-0.083	-0.083	-0.0120139	-0.014	0	0.00122588	0	-0.000113636	0	0	0	0.000211538	0	0	0	0	0	0	0	0	0	0	-0.004	-0.00105794	-0.004
TCGA-44-7662	0.076711	-0.167	-0.086	-0.086	-0.086	0.00524138	0.103	0.103	0.103	0.103	0.439	0.439	0.439	0.439	0.472671	0.439	0.439	0.439	0.434125	0.439	0.439	0.439	0.439	0.439	0.439	0.439	0.644583	0.91	-0.051	-0.0402094	-0.051	-0.0660795	-0.1	-0.1	-0.1	0.203322	0.205	0.205	0.205	0.205	0.205	0.205	0.205	0.205	0.205	0.205	-0.043	-0.0429099	-0.043
TCGA-44-7667	-0.0447568	-0.041	-0.087	-0.087	-0.087	-0.087	-0.087	-0.087	-0.087	-0.0398	0.031	0.031	0.031	0.031	0.175726	0.031	0.031	0.031	0.0482708	0.031	0.031	0.031	0.031	0.031	0.031	0.031	0.719951	0.782	1.33498	0.792856	1.205	1.1173	1.082	0.165	0.165	0.0652175	0.01	0.01	0.01	0.01	0.01	0.01	0.01	0.01	0.86	-0.091	0	-0.000633047	0.00096
TCGA-44-7669	0.327126	-0.018	0.382	0.382	0.382	0.382	0.382	0.382	0.383	0.383	0.427	0.427	0.427	0.427	0.446146	0.427	0.427	0.427	0.534438	0.539	0.539	0.539	0.539	0.539	0.539	0.539	0.248125	0.301	0.358045	0.0439671	0.317	-0.0272386	-0.019	-0.032	-0.044	0.160214	-0.046	-0.046	-0.1144	-0.01	-0.01	-0.01	-0.01	0.2884	0.32	0.362	0.319	0.0167167	0.319
TCGA-44-7670	0.0122183	-0.035	-0.035	-0.035	-0.045	0.294	0.294	0.294	0.294	-0.1538	-0.0206875	0.027	-0.374	0.81	0.436474	0.81	0.81	0.81	0.261458	0.256	0.256	0.256	0.256	0.256	0.256	0.256	0.387479	0.545	0.332	0.829346	0.332	0.551216	0.911	0.770333	0.439	0.656402	0.507	0.507	0.507	0.507	0.523	0.523	1.13327	1.052	0.518	0.456	-0.355667	-0.354942	-0.45466
TCGA-44-7671	-0.0462193	-0.055	-0.055	-0.055	-0.055	-0.055	-0.055	-0.055	-0.055	-0.035	-0.035	-0.035	-0.035	0.075	0.510715	0.515	0.515	0.515	0.504188	0.515	0.515	0.515	0.515	0.515	0.515	0.713429	0.490167	0.493	-0.009	-0.01008	-0.009	-0.0105114	-0.005	-0.005	-0.005	-0.00446154	-0.005	-0.005	-0.004	-0.004	-0.004	-0.004	-0.004	-0.004	-0.004	-0.004	-0.213	-0.212672	-0.213
TCGA-44-7672	-0.0828015	-0.085	-0.085	-0.085	-0.085	-0.085	-0.085	-0.085	-0.085	-0.085	-0.085	-0.085	-0.085	-0.008	0.330428	0.3	0.384	0.384	0.340521	0.348	0.348	0.348	0.348	0.305	0.305	0.305	0.303486	0.305	-0.011	-0.0107224	-0.011	-0.0111477	-0.011	-0.011	-0.011	-0.0113964	-0.011	-0.011	-0.011	-0.011	-0.011	-0.011	-0.011	-0.011	-0.011	-0.011	-0.102	-0.0939549	-0.102
TCGA-44-8117	0.181956	0.44	0.007	0.007	0.007	0.007	0.007	0.007	0.166	0.431	0.2603	-0.015	0.8665	1.314	0.587319	0.592	0.592	0.592	0.570625	0.592	0.592	0.592	0.592	0.592	0.592	0.592	0.591076	0.592	-0.084	-0.0807929	-0.084	-0.0828977	-0.084	-0.084	-0.084	-0.269905	-0.084	-0.084	-0.084	0.54	0.54	-0.0779412	-0.415	-0.415	-0.434	-0.459	-0.445	-0.462418	-0.445
TCGA-44-8119	0.17207	0.217	0.217	0.217	0.217	0.24	0.24	0.24	0.081375	-0.308	0.238	0.238	0.238	0.238	0.240493	0.238	0.238	0.238	0.226792	0.238	0.238	0.238	0.238	0.238	0.238	0.238	0.253542	0.277	0.025	0.0228329	0.025	0.0237727	0.025	0.025	0	-0.236265	0.015	0.015	-0.636	-0.277	-0.277	-0.277	-0.2816	-0.3	-0.3	-0.696	-0.354	-0.353423	-0.354
TCGA-44-8120	-0.041869	-0.07156	0	0	0	0	0	0	0	0	0	0	0	0	-0.00079302	0	0	0	0.00110417	0	0	0	0	0	0	0	0.000534722	0	-0.011	-0.0252706	-0.011	-0.0348295	-0.03	-0.03	-0.03	0.0350385	-0.03	0.053	0.053	0.053	0.053	0.053	0.053	0.053	-0.122333	0.062	-0.167	-0.167629	-0.167
TCGA-44-A479	-0.0535239	-0.145	-0.145	-0.145	0.036	0.036	0.036	0.036	0.036	0.036	0.036	0.036	0.036	0.036	0.0248448	0.036	0.036	0.036	-0.0414792	-0.043	0.0212857	0.032	0.032	0.032	0.032	0.032	0.0266319	0.026	0.03	0.0306612	0.03	0.0317841	0.03	0.03	0.03	0.0293314	0.03	0.03	0.03	0.03	0.03	0.03	0.03	0.03	0.03	0.03	-0.169	-0.168663	-0.169
TCGA-44-A47A	0.0933378	-0.06	-0.06	-0.06	0.518	0.518	0.518	0.518	0.518	0.518	-0.068	-0.068	-0.068	0.1622	1.07426	1.083	1.083	1.083	1.0659	1.083	1.083	1.083	1.083	1.083	1.083	1.083	1.07544	1.083	0.262	0.262268	0.262	0.261795	0.262	0.262	0.262	0.253891	0.262	0.262	0.262	0.262	0.262	0.262	0.262	0.262	0.262	0.214	-0.064	-0.0362618	-0.064
TCGA-44-A47B	0.156126	-0.059	-0.059	-0.059	-0.059	0.38031	0.396	0.396	0.396	0.396	0.396	0.396	0.396	0.396	0.406782	0.396	0.396	0.396	0.387688	0.396	0.396	0.396	0.396	0.396	0.396	0.396	0.461146	0.467	-0.00277273	0.00361882	-0.005	-0.000545455	-0.005	-0.005	-0.005	-0.00348373	-0.003	-0.003	-0.003	-0.003	-0.003	-0.003	-0.003	-0.003	-0.003	-0.003	0.317	0.316526	0.317
TCGA-44-A47G	0.0418617	0.042	0.042	0.042	0.042	0.042	0.042	0.042	0.042	0.042	0.042	0.042	0.042	0.042	0.0415668	0.042	0.042	0.042	0.0439167	0.042	0.042	0.042	0.042	0.042	0.042	0.042	0.0420278	0.042	0.139	0.137725	0.139	0.136716	0.139	0.139	0.139	0.134294	0.139	0.134	0.134	0.134	0.134	0.134	0.134	0.134	0.134	0.134	-0.004	-0.00312232	-0.004
TCGA-44-A4SS	0.0320229	0.002	0.002	0.002	0.002	0.002	0.002	0.002	0.002	0.002	0.129	0.129	0.129	0.129	0.115451	0.129	0.129	0.129	0.130062	0.129	0.129	0.129	0.129	0.129	0.129	0.129	0.0563611	-0.032	0.092	0.0907459	0.092	0.0890909	0.092	0.092	0.092	0.151154	0.092	0.092	0.0438	0.18	0.18	0.18	0.18	0.18	0.18	0.18	0.011	0.00182618	0.011
TCGA-44-A4SU	0.223762	0.211	0.211	0.211	0.211	0.211	0.211	0.211	0.211	0.211	0.285	0.285	0.285	0.285	0.284477	0.285	0.285	0.285	0.279146	0.285	0.285	0.285	0.285	0.285	0.285	0.285	0.287604	0.29	0.459045	0.107809	-0.006	0.289136	0.004	0.004	0.004	0.00718343	0.004	0.004	0.004	0.004	0.004	0.004	0.004	0.004	0.004	0.003	-0.058	-0.0564571	-0.058
TCGA-49-4486	-0.0309865	-0.031	-0.044	-0.044	-0.044	-0.044	-0.044	-0.044	-0.044	-0.013	-0.0538	-0.061	-0.061	0.0958	0.752385	0.723	0.723	0.765	0.749167	0.761	0.761	0.761	0.761	0.761	0.761	0.758	0.75984	0.79	0.005	0.00663529	0.005	0.0125568	0.005	0.005	0.005	0.00376627	0.005	0.005	0.005	0.005	0.005	0.005	0.005	0.005	0.005	0.005	-0.01	-0.0220944	-0.01
TCGA-49-4487	0.0280239	0.023	0.023	0.023	0.023	0.023	0.023	0.023	0.023	0.023	0.023	0.023	0.023	0.545	0.425869	0.545	0.545	0.545	0.531917	0.545	0.545	0.545	0.545	0.545	0.545	0.297	0.295597	0.297	0.153636	0.0757576	0.229	0.155898	0.158	0.158	-0.104	-0.0832737	-0.083	-0.083	-0.083	-0.083	-0.083	-0.083	-0.083	-0.083	-0.083	-0.083	-0.04	-0.0278991	-0.04
TCGA-49-4488	0.298448	-0.091	-0.103	-0.103	-0.103	3.21148	0.842	0.842	2.547	-0.089	-0.097	-0.097	-0.097	0.0898	0.859714	0.837	0.837	0.837	0.818396	0.837	0.837	0.837	0.837	0.837	0.837	0.837	0.999375	1.30804	0.234	0.319456	0.234	0.553432	0.775	0.262	0.262	0.15133	-0.056	-0.056	-0.056	-0.056	-0.056	-0.056	-0.056	-0.056	-0.056	-0.056	0.55	0.543221	1.11261
TCGA-49-4490	0.268217	0.208	0.232	0.232	0.232	0.232	0.232	0.232	0.232	0.232	0.135	0.135	0.135	0.135	0.140309	0.135	0.135	0.135	0.135479	0.135	0.135	0.135	0.135	0.135	0.135	0.15	0.153354	0.15	0.216	0.214944	0.216	0.216114	0.216	0.216	0.216	0.184805	0.216	0.216	0.216	0.216	0.216	0.216	0.216	0.216	0.158	0.143	-0.033	-0.0326137	-0.033
TCGA-49-4494	-0.205797	-0.207	-0.207	-0.207	-0.207	-0.207	-0.207	-0.207	-0.207	-0.207	-0.207	-0.207	-0.207	-0.207	0.194854	-0.207	0.199	0.199	0.194146	0.208	0.208	0.221	0.221	0.221	0.221	0.221	0.221396	0.214	-0.028	-0.0323812	-0.036	-0.0351705	-0.036	-0.036	-0.036	-0.0519009	-0.032	-0.034	-0.034	-0.034	-0.034	-0.034	-0.034	-0.034	-0.034	-0.055	0	-0.000772532	0
TCGA-49-4501	0.459305	0.917	0.905	0.905	0.905	0.346379	0.305	0.305	0.413	-0.283	-0.308	-0.308	-0.308	1.369	0.288195	1.753	0.729727	0.346	0.338792	0.346	0.346	0.346	0.346	0.346	0.346	0.346	-0.27725	-0.27	0.105	0.0612753	0.105	0.102705	0.105	0	0	-0.00126923	0	0	0	0	0	0	0	0	0	0	-0.263	-0.286204	-0.28556
TCGA-49-4505	0.280856	0.4	0.249	0.249	0.249	0.249	0.249	0.249	0.249	0.249	0.208	0.208	0.208	0.208	0.205265	0.208	0.208	0.208	0.207687	0.208	0.208	0.208	0.208	0.208	0.208	0.208	0.208764	0.208	-0.395705	0.00555529	-0.019	-0.0123636	-0.024	-0.03	0.518	0.129254	-0.001	0.109	0.109	0.109	0.109	0.109	0.109	0.215	0.193	0.193	-0.361	-0.332075	-0.361
TCGA-49-4506	-0.182384	-0.201	-0.201	-0.201	-0.201	-0.201	-0.201	-0.201	-0.201	-0.154	-0.154	-0.154	-0.154	-0.02	0.511626	0.516	0.516	0.516	0.506875	0.516	0.516	0.516	0.516	0.516	0.516	0.563952	0.504556	0.509	0.065	0.0669671	0.065	0.0644432	0.065	0.065	0.071	0.0770222	0.078	0.078	0.078	0.078	0.078	0.078	0.078	0.078	0.078	0.078	-0.147	-0.146215	-0.147
TCGA-49-4507	-0.17166	-0.295	-0.3	-0.3	0.035	0.035	0.035	0.035	0.035	-0.21	-0.24	-0.24	-0.24	-0.0328	0.222936	0.796	0.796	0.802	0.293063	-0.1	-0.1	-0.1	-0.1	-0.1	-0.1	0.057	-0.019375	-0.151078	0.0406591	0.00976941	-0.229	-0.2275	-0.227	0.328	0.328	0.151777	0.155	0.155	0.155	0.155	0.155	0.155	0.155	0.155	0.0413333	0.154	0.28	-0.101326	0.28
TCGA-49-4510	0.0379709	0.263	0.263	0.263	0.233	0.233	0.233	0.233	0.233	0.185	-0.604	-0.604	-0.604	-0.604	0.192218	0.196	0.196	0.196	0.195604	0.196	0.196	0.196	0.196	0.196	0.196	0.196	0.195118	0.197	-0.428	0.0281482	-0.428	0.248136	0.313	0.313	0.313	0.17174	0.177	0.177	0.177	0.177	0.177	0.177	0.177	0.177	0.177	0.136	0.18	0.136635	0.1723
TCGA-49-4512	0.110031	0.329	0.163	0.163	0.163	0.163	0.163	0.163	0.187	-0.272	-0.13	-0.13	-0.13	0.1558	0.523426	1.299	1.299	1.299	1.08035	-0.048	-0.048	0.162333	1.378	1.0478	-0.066	-0.054	-0.0332014	-0.0186667	-0.033	-0.0313953	-0.033	-0.0306136	-0.033	-0.033	-0.033	-0.0343683	-0.033	-0.033	-0.033	-0.033	-0.033	-0.033	-0.033	-0.033	-0.033	-0.033	-0.007	-0.0124249	-0.0113
TCGA-49-4514	-0.0738825	-0.003	-0.0393478	-0.335	0.039	-0.115586	0.139462	0.024	0.015	-0.004	-0.337	-0.337	-0.337	-0.337	-0.00511913	-0.337	0.009	0.009	0.00885417	0.009	0.009	0.009	0.009	0.009	0.009	0.009	0.00273611	-0.0237647	-0.338	-0.0805412	-0.338	0.11417	0.044	0.044	0.044	0.0258343	0.044	0.044	0.044	0.044	0.044	0.044	0.044	0.044	0.002	0.002	-0.336	-0.328719	-0.336
TCGA-49-6742	0.195672	0.193	0.193	0.193	0.193	0.193	0.193	0.193	0.193	0.193	0.193	0.193	0.193	0.298	0.72213	0.718	0.718	0.718	0.706771	0.732	0.732	0.732	0.732	0.732	0.732	0.732	0.734785	0.744	0.175	0.173315	0.175	0.170932	0.175	0.175	0.175	0.179836	0.175	0.175	0.175	0.175	0.175	0.177824	0.178	0.178	0.179	0.183	-0.156	-0.158369	-0.16822
TCGA-49-6743	0.0323919	0.177	0.002	0.002	0.002	0.002	0.002	0.002	0.002	0.002	-0.17215	-0.171	-0.171	-0.111	0.309286	0.313	0.313	0.313	0.306812	0.313	0.313	0.313	0.313	0.313	0.313	0.313	0.305674	0.279608	0.211	0.160228	0.211	0.208511	0.211	0.211	0.002	-0.00200148	0.002	0.002	0.002	0.002	0.002	0.002	0.002	0.002	-0.126333	0	-0.222	-0.220828	-0.222
TCGA-49-6744	0.14051	0.141	0.141	0.141	0.141	0.141	0.141	0.141	0.141	0.141	0.141	0.141	0.141	0.141	0.135147	0.141	0.141	0.141	0.145375	0.141	0.141	0.141	0.141	0.141	0.141	0.141	0.112583	0.108	0.025	0.0778847	0.025	0.0186591	0.029	0.088	0.167	0.104047	0.167	0.167	0.167	0.167	0.167	0.167	0.167	0.167	0.205	-0.087	-0.18	-0.136251	-0.18
TCGA-49-6745	-0.140327	-0.136	-0.136	-0.136	-0.136	-0.136	-0.136	-0.136	-0.136	-0.136	-0.158	-0.158	-0.158	-0.158	-0.155954	-0.158	-0.158	-0.158	-0.153729	-0.157	-0.157	-0.157	-0.157	-0.157	-0.157	-0.157	-0.153243	-0.157	0	-7.05882e-06	0	0.000295455	0	0	0	-5.47337e-05	0	0	0	0	0	0	0	0	0	0	-0.154	-0.0788605	-0.154
TCGA-49-6761	-0.153055	-0.187	-0.187	-0.187	-0.187	-0.187	-0.167692	0.064	0.19	-0.232	-0.232	-0.232	-0.232	-0.0486	0.378949	0.685	0.685	0.719063	0.640604	0.179	0.179	0.179	0.179	0.179	0.179	0.179	0.177778	0.179	0	-1.88235e-05	0	-0.000670455	0	0	0	0.000551775	0	0	0	0	0	0	0	0	0	0	0.001	0.000465665	0.001
TCGA-49-6767	-0.0729033	-0.028	-0.358	-0.358	-0.007	-0.007	-0.007	-0.007	-0.007	-0.007	-0.0899875	-0.098	-0.098	0.2344	0.301732	1.444	1.444	0.595175	-0.0111042	0.122	0.122	0.122	0.122	0.122	0.122	0.122	0.157625	0.157	-0.071	-0.0824518	-0.071	-0.0823636	-0.099	-0.099	-0.099	-0.100209	-0.099	-0.099	-0.099	-0.099	-0.099	-0.099	-0.099	-0.099	-0.099	-0.09	0.05	0.0500021	0.05
TCGA-49-AAQV	0.0395146	0.038	0.038	0.038	0.038	0.038	0.038	0.038	0.038	0.038	0.038	0.038	0.038	0.113	0.387444	0.413	0.413	0.413	0.404833	0.413	0.413	0.413	0.413	0.413	0.413	0.351	0.349924	0.351	0.021	0.0209506	0.021	0.0223864	0.021	0.021	0.021	0.0202219	0.021	0.021	0.021	0.021	0.021	0.021	0.021	0.021	0.021	0.021	-0.127	-0.126749	-0.127
TCGA-49-AAR0	0.171787	0.149	0.149	0.149	0.149	0.149	0.149	0.149	0.149	0.22	0.236	0.236	0.236	0.236	0.179008	0.236	0.236	0.236	0.214104	0.207	0.207	0.207	0.207	0.207	0.207	0.16	0.0957014	0.087	-0.086	-0.0851882	-0.086	-0.0843409	-0.086	-0.086	-0.086	0.205389	0.115	0.115	0.115	0.115	0.115	0.115	0.136	0.22	0.554667	0.247	-0.183	-0.183165	-0.183
TCGA-49-AAR2	0.0229511	0.029	0.028	0.028	0.028	0.028	0.028	0.028	0.028	-0.0104	0.013375	0.025	0.025	0.025	0.00380987	0.025	-0.148455	0.009	0.00852083	0.009	0.009	0.009	0.009	0.009	0.009	0.009	0.0154583	0.0484902	-0.011	-0.0109859	-0.011	-0.0100341	-0.011	-0.011	-0.011	-0.00605621	-0.011	-0.014	-0.014	-0.014	-0.014	-0.014	-0.014	-0.014	-0.014	0.009	-0.667	-0.657895	-0.667
TCGA-49-AAR3	-0.0146258	-0.015	-0.015	-0.015	-0.015	-0.015	-0.015	-0.015	-0.015	-0.015	-0.0133125	0.002	0.002	0.002	0.168193	0.002	0.0829091	0.18	0.177458	0.18	0.18	0.18	0.18	0.18	0.18	0.18	0.179257	0.18	0	0.00126588	0	0.000284091	0	0	0	0.0536109	0.058	0.058	0.058	0.058	0.058	0.058	0.058	0.058	0.058	0.058	-0.098	-0.0976953	-0.098
TCGA-49-AAR4	0.0695904	0.014	0.014	0.014	0.112	0.112	0.112	0.112	0.112	0.112	0.112	0.112	0.112	0.112	0.11101	0.112	0.112	0.112	0.111292	0.112	0.112	0.112	0.112	0.112	0.112	0.112	0.112062	0.112	0.078	0.0781412	0.078	0.0795	0.078	0.078	0.078	0.0795089	0.078	0.078	0.078	0.078	0.078	0.078	0.078	0.078	0.078	0.086	-0.108	-0.0335043	-0.10518
TCGA-49-AAR9	-0.0105426	-0.014	-0.014	-0.014	-0.014	-0.014	-0.014	-0.014	-0.014	-0.014	-0.04185	-0.014	-0.014	0.1584	0.840398	0.848	0.848	0.848	0.829833	0.848	0.848	0.848	0.848	0.848	0.848	0.848	0.841972	0.848	0.729955	0.769202	0.621	0.79092	1.234	0.629	0.629	-0.0234852	-0.033	-0.02	-0.02	-0.002	-0.002	-0.0104706	-0.014	-0.014	-0.024	-0.025	0.862	-0.0257768	0.84925
TCGA-49-AARE	-0.354176	-0.353	-0.353	-0.353	-0.353	-0.353	-0.353	-0.353	-0.347	-0.347	-0.357137	-0.343	-0.5315	-0.72	0.265036	-0.72	0.352	0.352	0.345062	0.352	0.352	0.352	0.352	0.352	0.352	0.155	0.353646	0.355	0.334818	0.139527	0.332	0.0404773	0.019	0.019	0.019	0.017895	0.019	0.019	0.019	0.019	0.019	0.019	0.019	0.019	0.019	0.019	-0.334	-0.344631	-0.334
TCGA-49-AARN	0.0809252	0	0	0	0	0	0	0	0.121375	0.299	0.242	0.242	0.242	0.242	0.240403	0.242	0.242	0.242	0.238437	0.242	0.242	0.242	0.242	0.242	0.242	0.242	0.240493	0.242	0.071	0.0705224	0.071	0.0707386	0.071	0.071	0.071	0.0694246	0.071	0.071	0.071	0.071	0.071	0.071	0.071	0.071	0.071	0.071	-0.103	-0.0955043	-0.103
TCGA-49-AARO	0.000756757	-0.06	-0.06	-0.06	-0.06	-0.06	-0.06	-0.06	-0.06	0.8304	0.127812	0.119	0.26	0.26	0.257572	0.26	0.26	0.26	0.250812	0.26	0.26	0.26	0.26	0.26	0.26	0.26	0.260201	0.26	0.437	0.434169	0.437	0.434636	0.437	0.437	0.431	-0.142423	-0.226	-0.226	-0.226	-0.181	-0.181	-0.181	-0.181	-0.181	-0.181	-0.181	-0.054	-0.0543863	-0.054
TCGA-49-AARQ	0.394712	0.39	0.39	0.39	0.671	0.671	0.671	0.671	0.671	0.671	-0.404125	-0.394	-0.394	-0.394	0.333132	-0.394	0.368	0.368	0.3445	0.345	0.345	0.345	0.345	0.345	0.345	0.345	0.358229	0.36	0.347	0.357807	0.347	0.347284	0.347	0.347	0.32	0.328996	0.327	0.327	0.3258	0.321	0.321	0.321	0.321	0.321	0.319667	0.343	0.233	0.250785	0.25122
TCGA-49-AARR	-0.00139813	0.007	-0.002	-0.002	-0.002	-0.002	-0.002	-0.002	-0.002	-0.002	-0.002	-0.002	-0.002	-0.002	-0.00198676	-0.002	-0.002	-0.002	-0.00189583	-0.002	-0.002	-0.002	-0.002	-0.002	-0.002	-0.002	-0.00204167	-0.002	0.00286364	0.00465647	0.007	0.00644318	0.003	0.003	0.003	0.0030503	0.003	0.003	0.003	0.003	0.003	0.003	0.003	0.003	0.003	0.003	-0.006	-0.00857082	-0.006
TCGA-4B-A93V	-0.000462578	-0.038	0.004	0.004	0.004	0.004	0.004	0.532	-0.042	0	0	0	0	0.2168	1.07	1.084	1.084	1.06114	1.0794	1.08	1.08	1.08	1.08	1.08	1.08	1.08	1.05156	1.043	-0.0566591	-0.0380306	-0.042	-0.0418068	-0.042	-0.042	-0.032	0.910842	0.496	1.042	1.051	1.051	1.051	1.051	1.051	1.051	1.051	1.051	1.041	0.134843	0.67245
TCGA-50-5044	0.0919782	0.195	0.213	0.213	0.213	0.213	0.213	0.213	0.213	-0.223	-0.223	-0.223	-0.223	-0.223	0.19913	-0.223	0.22	0.22	0.2155	0.22	0.22	0.22	0.22	0.22	0.22	0.214	0.212528	0.214	0	0.000477647	0	0.000909091	0.001	0.001	0.001	0.00312426	0.001	0.001	0.001	0.004	0.004	0.004	0.004	0.004	0.004	0.004	0.001	0.00408584	0.001
TCGA-50-5045	0.142252	0.11	0.154	0.154	0.154	0.154	0.154	0.154	0.154	0.154	0.154	0.154	0.154	0.154	0.222101	0.154	0.154	0.154	0.151042	0.154	0.154	0.154	0.154	0.2092	0.292	0.283	0.28191	0.283	0.012	0.0121388	0.012	0.0114318	0.012	0.012	0.012	0.0116331	0.012	0.012	0.012	0.012	0.012	0.012	0.012	0.012	0.012	0.012	0	-7.72532e-05	0
TCGA-50-5049	0.069106	0.185	0.065	0.065	0.065	0.065	0.065	0.065	0.065	0.065	0.069	0.069	0.069	0.069	0.112935	0.069	0.0864545	0.117	0.117667	0.117	0.117	0.117	0.117	0.117	0.117	0.114	0.114861	0.114	0.0323182	0.0505341	0.039	0.0386932	0.039	0.039	0.045	0.114163	0.045	0.045	0.045	0.045	0.215	0.149	0.149	0.149	0.149	0.149	-0.205	-0.190285	-0.19984
TCGA-50-5051	-0.396672	-0.393	-0.393	-0.393	-0.393	-0.393	-0.393	-0.438	-0.438	-0.438	-0.438	-0.438	-0.438	0.678	0.670847	0.678	0.678	0.678	0.663875	0.678	0.678	0.678	0.678	0.678	0.678	0.678	0.673875	0.678	0.021	0.0162565	0.021	0.0186705	0.016	0.016	0.016	7.39645e-06	0.016	0.016	-0.2346	0	0	0	0	0	0	-0.011	-0.003	-0.00395923	-0.003
TCGA-50-5055	0.00207277	0.00372	0.001	0.001	0.001	0.001	0.001	0.001	0.001	0.001	0.001	0.001	0.001	0.001	0.0380963	0.001	0.001	0.001	0.00108333	0.001	0.001	0.001	0.001	0.001	0.826	0.073	0.0721111	0.073	0.005	0.00479765	0.005	0.00393182	0.005	0.005	0.005	0.00481213	0.005	0.005	0.005	0.005	0.005	0.005	0.005	0.005	0.005	0.005	-0.094	-0.0922554	-0.094
TCGA-50-5066	0.05921	0.054	0.054	0.054	0.054	0.054	0.054	0.054	0.054	0.054	0.128	0.128	0.128	0.128	0.109306	0.128	0.128	0.128	0.126208	0.128	0.128	0.128	0.128	0.128	0.128	0.128	0.0611042	0.06	0.107	0.106033	0.107	0.105784	0.107	0.107	0.107	0.047071	0.042	0.042	0.042	0.042	0.042	0.042	0.042	0.042	0.042	0.042	0.001	0.00110515	0.001
TCGA-50-5068	0.111081	0.112	0.112	0.112	0.112	0.112	0.112	0.112	0.112	0.112	0.112	0.112	0.112	0.112	0.110523	0.112	0.112	0.112	0.111687	0.112	0.112	0.112	0.112	0.112	0.112	0.112	0.111222	0.112	0.097	0.0959765	0.097	0.0932727	0.097	0.097	0.097	0.110701	0.097	0.097	0.097	0.097	0.097	0.097	0.097	0.097	0.097	0.177	-0.225	-0.225906	-0.225
TCGA-50-5072	0.123044	0.123	0.123	0.123	0.123	0.123	0.123	0.123	0.123	0.123	0.123	0.123	0.123	0.123	0.13045	0.123	0.123	0.123	0.124375	0.123	0.123	0.123	0.123	0.123	0.123	0.123	0.175181	0.209686	0.189	0.187207	0.189	0.186352	0.189	0.189	0.189	0.187374	0.189	0.189	0.189	0.189	0.189	0.189	0.189	0.189	0.189	0.189	-0.222	-0.216234	-0.22014
TCGA-50-5930	0.0179168	0.025	0.03	0.03	0.019	0.019	0.019	0.019	0.013	0.003	0.003	0.003	0.003	0.1154	0.280164	0.565	0.565	0.506333	0.294854	0.301	0.301	0.301	0.301	0.301	0.301	0.249286	0.268174	0.372784	-0.00759091	-0.0141929	-0.007	-0.0530455	-0.415	0	0	-0.00991864	-0.023	-0.023	-0.023	-0.023	-0.023	-0.023	-0.023	-0.023	0.006	0.017	-0.039	0.034206	-0.0364
TCGA-50-5931	0.223974	0.181	0.182957	0.262	0.262	0.262	0.262	0.262	0.24	0.24	0.192	0.16	0.16	0.3552	1.12981	1.136	1.136	1.136	1.10846	1.136	1.136	1.136	1.136	1.136	1.136	1.136	1.14799	1.158	0.136	0.127873	0.136	0.140807	0.165	0.165	0.077	-0.0811302	0.077	0.077	0.077	0.077	0.077	0.077	-0.244867	-0.164	-0.186	-0.186	-0.745	-0.720721	-0.7417
TCGA-50-5932	-0.549133	-0.852	-0.852	-0.852	0.007	0.007	0.007	0.007	0.007	0.007	-0.858	-0.858	-0.858	-0.858	1.04596	-0.858	0.873	0.83	0.806333	0.79	0.79	0.79	0.79	0.79	0.79	2.274	1.4002	1.72622	-0.0175909	-0.112459	-0.017	-0.015625	-0.017	-0.017	-0.837	-0.0229497	-0.016	-0.024	-0.024	-0.024	-0.024	-0.024	-0.024	-0.024	-0.024	-0.02	-0.87	-0.855524	-0.8649
TCGA-50-5933	0.0486559	0.062	0.062	0.062	0.062	0.062	0.062	0.062	0.062	0.062	0.062	0.062	0.062	0.1702	0.374801	0.603	0.603	0.603	0.589458	0.603	0.603	0.603	0.603	0.603	0.097	0.112	0.224667	0.364	-0.095	-0.0520212	-0.095	-0.0475909	-0.047	-0.047	-0.047	-0.00595562	-0.047	-0.047	-0.047	-0.047	-0.047	-0.047	-0.047	-0.047	-0.047	0.252	0.048	0.0359914	0.03407
TCGA-50-5935	-0.42443	-0.434	-0.434	-0.434	-0.434	-0.434	-0.434	-0.434	-0.434	-0.434	-0.432	-0.432	-0.432	-0.021	1.61018	1.623	1.623	1.623	1.58919	1.623	1.623	1.623	1.623	1.623	1.623	1.623	1.61629	1.63	0.0280455	0.0212847	0.021	0.0194205	0.021	0.021	0.021	0.0055429	0.021	0.021	0.0168	0	0	0	0	0	0	0	-0.513	-0.512727	-0.513
TCGA-50-5936	-0.48538	-0.514	-0.514	-0.514	-0.514	-0.514	-0.514	-0.514	-0.514	-0.514	-0.51225	-0.856	-0.856	-0.856	0.0713574	-0.856	0.132	0.132	0.124708	0.685	0.685	0.085	0.085	0.085	0.085	0.085	0.0831875	0.085	0.081	0.0842871	0.081	0.108534	0.07	0.079	0.079	-0.207555	-0.212	-0.212	-0.4026	-0.218	-0.218	-0.218	-0.218	-0.218	-0.218	-0.194	0.032	-0.370727	0.02768
TCGA-50-5939	0.024552	0.025	0.025	0.025	0.025	0.025	0.025	0.025	0.025	0.025	0.025	0.025	0.025	0.025	0.0245728	0.025	0.025	0.025	0.0245417	0.025	0.025	0.025	0.025	0.025	0.025	0.025	0.0248819	0.025	0.003	0.00286118	0.003	0.00297727	0.003	0.003	0.003	0.0140266	0.003	0.003	0.003	0.003	0.003	0.003	0.003	0.003	0.003	0.041	-0.304	-0.295483	-0.304
TCGA-50-5941	0.192633	0.194	0.194	0.194	0.194	0.194	0.194	0.194	0.194	0.194	0.194	0.194	0.194	0.194	0.226213	0.194	0.194	0.194	0.193958	0.194	0.194	0.194	0.194	0.194	0.194	0.194	0.377556	0.39	0.078	0.0780918	0.078	0.0783409	0.078	0.078	0.078	0.12479	0.078	0.078	0.078	0.078	0.078	0.078	0.078	0.078	0.192	0.187	-0.136	-0.136912	-0.13642
TCGA-50-5942	-1.0395e-05	0	0	0	0	0	0	0	0	0	0	0	0	0	8.42359e-06	0	0	0	0.000208333	0	0	0	0	0	0	0	5.55556e-05	0	0.007	0.00921412	0.007	0.00975	0.016	0.016	0.01	0.00988757	0.01	0.01	0.01	0.01	0.01	0.01	0.01	0.01	0.01	0.01	0.012	0.0103305	0.012
TCGA-50-5944	0.359253	0.317	0.317	0.317	0.39	0.39	0.39	0.39	0.39	0.39	0.38	0.38	0.38	0.38	0.377844	0.38	0.38	0.38	0.374063	0.38	0.38	0.38	0.38	0.38	0.38	0.38	0.379076	0.379	0.062	0.0681718	0.062	0.0713636	0.082	0.082	0.082	0.08075	0.075	0.095	0.095	0.095	0.095	0.095	0.095	0.095	0.095	0.095	-0.446	-0.189026	-0.446
TCGA-50-5946	0.185825	0.226	0.226	0.226	0.226	0.226	0.226	0.226	0.226	0.226	-0.137	-0.137	-0.137	0.084	0.961205	0.968	0.968	0.968	0.945604	0.968	0.968	0.968	0.968	0.968	0.968	0.968	0.962736	0.968	0.491227	0.498678	0.5	0.498716	0.5	0.5	0.5	-0.0785074	-0.124	-0.124	-0.124	-0.124	-0.122583	-0.107	-0.107	-0.107	-0.107	-0.107	-1.046	0.387075	0.25089
TCGA-50-6590	-0.0476466	-0.048	-0.048	-0.048	-0.048	-0.048	-0.048	-0.048	-0.048	-0.048	-0.048	-0.048	-0.048	-0.048	0.0922214	-0.048	-0.048	-0.048	-0.0505208	-0.048	-0.048	-0.048	-0.048	-0.048	-0.048	0.236	0.369965	0.559	0.013	0.0189765	0.013	0.0174886	0.013	0.013	0.039	0.0996967	0.27	0.27	0.27	0.449	0.453333	0.462	0.462	0.462	-0.169	-0.169	-0.118	0.0170751	0.01906
TCGA-50-6591	0.500002	0.494	1.013	1.013	1.013	1.013	0.515462	0.474	-0.131	-0.131	-0.131	-0.131	-0.131	0.0968	0.973888	1.008	1.008	1.008	0.984146	1.008	1.008	1.008	1.008	1.008	1.008	1.048	0.774278	1.04935	-0.162795	-0.124696	-0.127	-0.114341	-0.127	-0.127	-0.127	-0.149607	-0.177	-0.177	-0.169	-0.137	-0.137	-0.137	-0.137	-0.137	-0.137	-0.137	-0.536	-0.511708	-0.536
TCGA-50-6592	-0.00829522	0.01832	-0.04	-0.04	-0.04	-0.04	-0.04	-0.04	-0.04	-0.04	-0.04	-0.04	-0.04	-0.04	-0.0154296	-0.04	-0.04	-0.04	-0.0364375	-0.04	-0.04	-0.04	-0.04	-0.04	-0.0325	0	0.0212083	0.042	0.261	0.219042	0.261	0.256739	0.261	0.261	0.131	0.130729	0.131	0.131	0.131	0.131	0.131	0.131	0.131	0.131	0.131	0.131	-0.001	-0.00114592	-0.001
TCGA-50-6593	0.144508	0.088	0.088	0.088	0.097	0.208	0.208	0.208	0.208	0.208	0.208	0.208	0.208	0.208	0.205627	0.208	0.208	0.208	0.207146	0.208	0.208	0.208	0.208	0.208	0.208	0.208	0.205993	0.208	0.167	0.166292	0.167	0.162727	0.167	0.167	0.167	0.166129	0.167	0.167	0.167	0.167	0.167	0.167	0.167	0.167	0.167	0.167	-0.162	-0.161594	-0.162
TCGA-50-6594	-0.270744	-0.21744	-0.25	-0.25	-0.325	-0.325	-0.325	-0.325	-0.325	-0.325	-0.343125	-0.328	-0.328	0.001	-0.00295307	0.001	0.001	0.001	0.001	0.001	0.001	0.001	0.001	0.001	0.001	0.001	-0.0108056	-0.011	-0.00906818	0.02532	-0.014	0.0167727	0.02	0.02	0.001	-0.216602	0.001	0.001	0.001	0.001	0.001	0.001	0.001	0.001	0.001	-0.757	-0.747	-0.7455	-0.747
TCGA-50-6595	-0.112388	-0.117	-0.117	-0.117	-0.117	-0.117	-0.117	-0.117	-0.117	-0.117	-0.095275	-0.117	-0.129	0.073	0.0725331	0.073	0.073	0.073	0.0716875	0.073	0.073	0.073	0.073	0.073	0.073	0.073	0.0730625	0.073	-0.09	-0.0787082	-0.09	-0.0891818	-0.09	-0.09	-0.09	0.00986095	0.01	0.01	0.01	0.01	0.01	0.01	0.01	0.01	0.01	0.01	-0.111	-0.111363	-0.111
TCGA-50-6597	0.141464	0.142	0.142	0.142	0.142	0.142	0.142	0.142	0.142	0.142	0.142	0.142	0.142	0.142	0.139992	0.142	0.142	0.142	0.141104	0.142	0.142	0.142	0.142	0.142	0.142	0.142	0.140222	0.142	0.124	0.122647	0.124	0.120364	0.124	0.124	0.124	0.104067	0.124	0.124	0.114	0.099	0.099	0.099	0.099	0.099	0.099	0.099	-0.172	-0.17271	-0.172
TCGA-50-6673	-0.0237755	-0.028	-0.028	-0.028	-0.028	-0.028	-0.028	-0.028	-0.028	-0.04	0	0	0	0	0.0214765	0	0	0	-0.00275	0	0	0	0	0	0	0.0454762	0.0524861	0.056	0.107	0.0960376	0.107	0.105386	0.107	0.107	0.056	0.0398121	0.993	0.12	0.12	-0.07	-0.07	-0.07	-0.07	0.7544	-0.132	-0.132	-0.147	-0.138371	-0.13908
TCGA-50-7109	-0.293902	-0.327	-0.324	-0.324	-0.324	-0.324	-0.324	-0.324	-0.324	-0.324	-0.064	0.001	0.001	0.1482	0.294613	0.737	0.737	0.774714	0.830979	-0.359	0.299	-0.337	-0.337	-0.337	-0.337	0.385333	0.115007	-0.341	-0.328	-0.28608	-0.328	-0.320466	-0.328	-0.328	-0.328	0.0299749	0.031	0.031	0.031	0.031	0.031	0.031	0.031	0.031	0.031	0.031	-0.706	-0.135002	0.31902
TCGA-50-8457	0.00951455	0.007	0.007	0.007	0.007	0.007	0.007	0.007	0.007	0.007	0.007	0.007	0.007	0.1012	0.473989	0.478	0.478	0.478	0.468771	0.478	0.478	0.478	0.478	0.478	0.478	0.478	0.474431	0.478	0.035	0.0344024	0.035	0.03225	0.035	0.035	0.035	0.0347352	0.035	0.035	0.035	0.035	0.035	0.035	0.035	0.035	0.035	0.035	-0.132	-0.0942876	-0.09628
TCGA-50-8459	-0.082604	-0.083	-0.083	-0.083	-0.083	-0.083	-0.083	-0.083	-0.083	-0.083	-0.083	-0.083	-0.083	-0.083	-0.0668387	-0.083	-0.083	-0.083	-0.0813542	-0.083	-0.083	-0.083	-0.083	-0.083	-0.083	-0.083	-0.00297222	-0.003	-0.004	-0.00400941	-0.004	-0.00389773	-0.004	-0.004	-0.004	-0.00459911	-0.004	-0.004	-0.004	-0.004	-0.004	-0.004	-0.004	-0.004	-0.004	-0.004	0.004	0.00397854	0.004
TCGA-50-8460	-0.00170374	-0.001	-0.001	-0.001	-0.001	-0.001	-0.001	-0.001	-0.001	-0.001	-0.003	-0.003	-0.003	-0.003	0.36494	-0.003	0.383	0.383	0.375021	0.383	0.383	0.383	0.383	0.383	0.383	0.383	0.380333	0.383	-0.0195682	-0.0230353	-0.405	0.000102273	0	0	0	-0.00110355	0	0	0	0	0	0	0	0	0	0	0.001	0.000997854	0.001
TCGA-53-7624	0.0114813	-0.032	-0.495348	-0.492	0.629	0.157897	0.123	0.123	0.102	-0.0102	0.121	0.121	0.121	0.121	0.236883	0.121	0.121	0.121	0.368958	0.378	0.378	0.378	0.378	0.378	0.378	0.378	0.0171736	0.032	0.388455	0.406859	0.482	0.165568	0.062	0.434	0.434	0.285951	0.907	0.907	0.355	0.395	0.395	0.395	0.437267	0.403	-0.056	-0.153	-0.468	-0.462888	-0.44666
TCGA-53-7626	-0.063262	0.214	-0.215	-0.215	-0.215	-0.215	-0.215	-0.215	-0.215	-0.215	0.0084125	0.216	0.216	0.216	0.223116	0.216	0.216	0.216	0.212188	0.216	0.216	0.216	0.216	0.216	0.216	0.234	0.232694	0.234	0.033	0.0327271	0.033	0.0355227	0.033	0.033	0.033	0.0328624	0.033	0.033	0.033	0.033	0.033	0.033	0.033	0.033	0.033	0.033	-0.386	-0.364079	-0.386
TCGA-53-7813	-0.195693	-0.082	-0.082	-0.082	-0.082	-0.082	-0.082	-0.082	-0.392	-0.392	-0.392	-0.392	-0.392	-0.2154	0.486217	0.491	0.491	0.491	0.478063	0.491	0.491	0.491	0.491	0.491	0.491	0.491	0.486806	0.491	-0.0842273	-0.0911482	-0.089	-0.0873182	-0.089	-0.089	-0.092	0.0546154	0.143	0.143	0.143	0.108	0.493	0.493	0.493	0.493	-0.0746667	-0.4	-0.382	-0.315747	-0.382
TCGA-53-A4EZ	0.00756653	0.04	0.04	0.04	0.04	0.04	0.04	0.04	0.046	0.034	-0.165	-0.165	-0.165	0.277	0.571143	2.045	2.045	2.045	0.331625	0.332	0.329143	0.328	0.328	0.328	0.328	0.848	-0.302799	-0.309	0.314	0.312132	0.314	0.314443	0.314	0.314	0.314	0.31326	0.314	0.314	0.314	0.314	0.314	0.314	0.314	0.314	0.314	0.314	-0.304	-0.293386	-0.304
TCGA-55-1592	0.32943	0.323	0.324	0.324	0.324	0.33	0.33	0.33	0.33	0.33	0.356	0.356	0.356	0.356	0.397136	0.356	0.356	0.356	0.353375	0.356	0.356	0.356	0.356	0.356	0.445	0.445	0.441632	0.445	0.235	0.300358	0.235	0.302136	0.307	0.307	0.307	0.270621	0.637	0.118	0.118	0.975	0.975	0.975	0.23	0.23	0.23	0.091	-0.069	-0.224762	-0.06106
TCGA-55-1594	-0.0145447	-0.068	0	0	0	0	0	0	0	0	0	0	0	0	0.00021059	0	0	0	0.00777083	0	0	0	0	0	0	0	-0.00327083	0	0.373	0.370967	0.373	0.367955	0.373	0.373	0.373	0.369203	0.373	0.373	0.373	0.373	0.373	0.373	0.373	0.373	0.373	0.373	-0.48	-0.478987	-0.48
TCGA-55-1595	-0.286775	-0.489	-0.489	-0.489	-0.489	-0.489	-0.489	-0.489	-0.023	-0.023	-0.023	-0.023	-0.023	0.1498	0.834947	0.841	0.841	0.841	0.821542	0.841	0.841	0.841	0.841	0.841	0.841	0.83381	0.841785	0.841	-0.0689318	0.370896	-0.093	0.470273	0.383	0.383	0.383	0.000238166	0.383	-0.093	-0.093	-0.093	-0.093	-0.093	-0.093	-0.093	-0.307333	-0.175	0.385	0.396751	0.385
TCGA-55-1596	-0.217722	-0.218	-0.218	-0.218	-0.218	-0.218	-0.218	-0.218	-0.218	-0.218	-0.218	-0.218	-0.218	-0.218	0.138187	-0.218	-0.218	-0.218	0.302833	0.286	0.286	0.286	0.286	0.286	0.286	0.286	0.285271	0.286	0.159	0.159162	0.159	0.154341	0.159	0.159	0.159	0.0058284	0.159	0.159	0.159	0.216	0.216	0.216	0.216	0.216	1.094	-0.724	-0.671	-0.67223	-0.67355
TCGA-55-5899	-0.306375	0.089	-0.4	-0.4	-0.4	-0.4	-0.4	-0.4	-0.4	-0.911	-0.665525	-0.92	-0.92	0.1338	0.214664	0.505	0.505	0.505	0.214188	0.071	0.071	0.071	0.071	0.071	0.071	0.066	0.0599861	0.06	0.038	0.0405765	0.038	0.0427159	0.038	0.038	0.038	-0.00827959	0	0	0	0	0	0	0	0	0	0	0.052	-0.156753	0.04956
TCGA-55-6543	0.00297505	0.003	0.003	0.003	0.003	0.003	0.003	0.003	0.003	0.003	0.003	0.003	0.003	0.003	-0.000362214	0.003	0.003	0.003	0.00289583	-0.004	-0.004	-0.004	-0.004	-0.004	-0.004	-0.003	-0.00411806	-0.008	-0.002	0.00137176	-0.002	0.00436364	-0.002	-0.002	-0.002	-0.0020503	-0.002	-0.002	-0.002	-0.002	-0.002	-0.002	-0.002	-0.002	-0.002	-0.002	0	-0.00124678	0
TCGA-55-6642	-0.0430759	-0.045	-0.045	-0.045	-0.045	-0.045	-0.045	-0.045	-0.045	-0.045	-0.045	-0.045	-0.045	0.0338	0.304211	0.349	0.349	0.349	0.339708	0.349	0.349	0.349	0.349	0.349	0.349	0.349	0.124417	0.125	0.556614	0.240725	0.46	0.455102	0.46	-0.097	-0.097	-0.129439	-0.097	-0.097	-0.097	-0.097	-0.097	-0.097	-0.097	-0.097	-0.097	-0.463	-0.067	-0.0647189	-0.067
TCGA-55-6712	0.152597	0.154	0.154	0.154	0.154	0.154	0.154	0.154	0.154	0.154	0.154	0.154	0.154	0.154	0.105224	0.154	0.154	0.154	0.151083	0.154	0.154	0.154	0.154	0.154	0.154	0.154	-0.0213681	-0.024	-0.077	-0.0884024	-0.077	-0.104875	-0.077	-0.099	-0.099	-0.0221376	-0.099	-0.099	-0.0764	0.014	0.014	0.014	0.014	0.014	0.014	0.023	0.086	0.0367575	0.086
TCGA-55-6968	-0.0845894	-0.042	-0.003	-0.003	-0.251	-0.219552	-0.319	-0.319	-0.41	-0.2132	0.082	0.082	0.082	0.082	0.332452	0.082	0.082	0.082	0.357812	0.383	0.383	0.383	0.383	0.383	0.383	0.506	0.519771	0.523	0.429477	0.0441247	0	0.000159091	0	0	0	0.00957988	0	0	0	-0.634	-0.340333	-0.186765	-0.362	0.077	0.077	0.077	-0.473	-0.514858	-0.50778
TCGA-55-6969	0.144121	0.145	0.145	0.145	0.145	0.145	0.145	0.145	0.145	0.145	0.145	0.145	0.145	0.145	0.208667	0.145	0.145	0.145	0.233813	0.239	0.239	0.239	0.239	0.239	0.239	0.239	0.237757	0.239	0.111	0.0495224	0.111	0.109284	0.111	-0.038	-0.038	-0.0340251	-0.038	-0.038	-0.038	-0.038	0.101167	-0.001	-0.0094	-0.01	-0.01	-0.073	-0.043	-0.0430773	-0.043
TCGA-55-6970	0.00125156	0.02472	-0.007	-0.007	-0.007	-0.007	-0.007	-0.007	-0.007	-0.007	-0.007	-0.007	-0.007	0.2236	1.04902	1.146	1.26964	1.119	1.0045	1.014	1.014	1.014	1.014	1.014	1.014	1.014	0.995944	0.987	0.321	0.399776	0.321	0.321239	0.321	0.321	0.558	0.556028	0.558	0.558	0.558	0.558	0.558	0.558	0.558	0.558	0.558	0.558	-0.01	-0.0100064	-0.01
TCGA-55-6971	-0.0622952	-0.084	-0.084	-0.084	-0.084	-0.084	-0.084	-0.084	-0.07375	-0.043	-0.252	-0.252	-0.252	0.1832	0.267336	1.924	1.924	0.094	0.093125	0.094	0.094	0.094	0.094	0.094	0.094	0.125	0.128708	0.13	0.052	0.0528541	0.052	0.0571136	0.052	0.052	0.052	0.0536731	0.052	0.052	0.052	0.052	0.052	0.052	0.052	0.052	0.052	0.052	0.132	0.114427	0.132
TCGA-55-6972	0.0304532	0.393	0.393	0.393	0.393	0.393	0.393	0.393	-1.043	-0.725	-0.725	-0.725	-0.725	1.208	1.19683	1.208	1.208	1.208	1.18077	1.208	1.208	1.208	1.208	1.208	1.208	1.2	1.19447	1.2	-0.139	-0.11896	-0.139	-0.125023	-0.107	-0.099	-0.099	-0.0997219	-0.099	-0.099	-0.099	-0.099	-0.099	-0.099	-0.099	-0.099	-0.099	-0.099	0.181	0.184045	0.181
TCGA-55-6975	-0.000117464	0	0	0	0	0	0	0	0	0	0	0	0	0	0.0122972	0	0	0	0.006	0	0	0	0	0	0	0	0.0724028	0.201804	0.063	0.0804565	0.063	0.0637273	0.063	0.063	0.113	0.261114	0.288	0.288	0.288	0.288	0.288	0.288	0.288	0.288	0.288	0.288	-0.339	-0.309116	-0.339
TCGA-55-6978	-0.046974	-0.047	-0.047	-0.047	-0.047	-0.047	-0.047	-0.047	-0.047	-0.047	-0.047	-0.047	-0.047	-0.047	-0.046574	-0.047	-0.047	-0.047	-0.0460208	-0.047	-0.047	-0.047	-0.047	-0.047	-0.047	-0.047	-0.045	-0.047	0	5.64706e-05	0	0.000295455	0	0	0	-0.000486686	0	0	0	0	0	0	0	0	0	0	0.013	0.0128734	0.013
TCGA-55-6979	0.105313	0.106	0.106	0.106	0.106	0.106	0.106	0.106	0.106	0.106	0.106	0.106	0.106	0.106	0.112498	0.106	0.106	0.106	0.104708	0.106	0.106	0.106	0.106	0.106	0.106	0.106	0.146861	0.183	0.082	0.0816965	0.082	0.0809091	0.082	0.082	0.082	0.0587885	0.082	0.082	0.082	0.082	0.082	0.0637647	0.051	0.051	0.044	0.044	-0.006	-0.00598712	-0.006
TCGA-55-6980	0.28527	0.287	0.287	0.287	0.287	0.287	0.287	0.287	0.287	0.287	0.287	0.287	0.287	0.287	0.284318	0.287	0.287	0.287	0.280729	0.287	0.287	0.287	0.287	0.287	0.287	0.287	0.287035	0.287	-0.014	-0.0137388	-0.014	-0.0133977	-0.014	-0.014	-0.014	-0.0152352	-0.014	-0.014	-0.014	-0.014	-0.014	-0.014	-0.014	-0.014	-0.014	-0.014	-0.086	-0.0859249	-0.086
TCGA-55-6981	0.124505	0.126	0.126	0.126	0.126	0.126	0.126	0.126	0.126	0.126	0.126	0.126	0.126	0.126	0.125196	0.126	0.126	0.126	0.122854	0.126	0.126	0.126	0.126	0.126	0.126	0.126	0.131444	0.126	0.254	0.246499	0.254	0.253409	0.262	0.262	0.262	-0.0302293	-0.025	-0.025	-0.025	-0.025	-0.025	-0.025	-0.025	-0.025	-0.025	-0.042	0	-0.000238197	0
TCGA-55-6982	0.10592	0.107	0.107	0.107	0.107	0.107	0.107	0.107	0.107	0.107	0.107	0.107	0.107	0.107	0.106575	0.107	0.107	0.107	0.106063	0.107	0.107	0.107	0.107	0.107	0.107	0.107	0.110431	0.107	0.062	0.0613812	0.062	0.0596364	0.062	0.062	0.062	0.0608491	0.062	0.062	0.062	0.062	0.062	0.062	0.062	0.062	0.062	0.062	-0.153	-0.152839	-0.153
TCGA-55-6983	-0.00475156	-0.01	-0.01	-0.01	-0.01	-0.01	-0.01	-0.01	-0.01	-0.01	0.0001	0.005	0.005	0.103	0.489113	0.495	0.495	0.495	0.489083	0.495	0.495	0.495	0.495	0.495	0.495	0.495	0.481389	0.463039	0.211	0.209908	0.211	0.210432	0.211	0.211	0.211	0.210065	0.211	0.211	0.211	0.211	0.211	0.211	0.211	0.211	0.211	0.211	-0.167	-0.167416	-0.167
TCGA-55-6984	0.00282017	0.001	0.001	0.001	0.001	0.001	0.001	0.001	0.001	0.001	0.001	0.001	0.001	0.0876	0.430496	0.434	0.434	0.434	0.425083	0.434	0.429714	0.254167	0.437	0.437	0.437	0.437	0.434229	0.437	0.003	0.00436941	0.003	0.00336364	0.006	0.006	0.006	0.0053003	0.006	0.006	0.006	0.006	0.006	0.006	0.006	0.006	0.006	0.006	0	-4.93562e-05	0
TCGA-55-6985	0.0423264	0.043	0.043	0.043	0.043	0.043	0.043	0.043	0.043	0.043	0.043	0.043	0.043	0.043	0.0430854	0.043	0.043	0.043	0.04325	0.043	0.043	0.043	0.043	0.043	0.043	0.043	0.0450347	0.043	-0.099	-0.0814518	-0.099	-0.097	-0.099	-0.099	-0.099	0.0478491	0.055	0.055	0.055	0.055	0.055	0.055	0.055	0.055	0.055	-0.346	-0.168	-0.168307	-0.168
TCGA-55-6986	-0.149661	-0.15	-0.15	-0.15	-0.15	-0.15	-0.15	-0.15	-0.15	-0.15	-0.15	-0.15	-0.15	-0.15	-0.148983	-0.15	-0.15	-0.15	-0.149833	-0.15	-0.15	-0.15	-0.15	-0.15	-0.15	-0.15	-0.147528	-0.148	-0.144364	-0.141379	-0.142	-0.140261	-0.142	-0.142	-0.142	-0.141808	-0.142	-0.142	-0.142	-0.142	-0.142	-0.142	-0.142	-0.142	-0.142	-0.142	0.017	0.0132253	0.017
TCGA-55-6987	0.152493	-0.014	-0.005	-0.005	0.546	0.546	0.546	0.53	0.098	0.098	0.0098	0.002	0.002	0.0724	0.351302	0.354	0.354	0.354	0.346625	0.354	0.354	0.354	0.354	0.354	0.354	0.354	0.353312	0.354	0	0.000334118	0	1.13636e-05	0	0	0	-0.000232249	0	0	0	0	0	0	0	0	0	0	0	0.000502146	0
TCGA-55-7281	0.316046	0.318	0.318	0.318	0.318	0.318	0.318	0.318	0.318	0.318	0.311675	0.335	0.335	0.2106	0.296025	0.298	0.298	0.298	0.297583	0.298	0.298	0.298	0.298	0.298	0.298	0.298	0.296549	0.298	0.284	0.281668	0.284	0.276966	0.284	0.284	0.284	0.279286	0.284	0.284	0.284	0.284	0.284	0.284	0.2796	0.278	0.278	0.278	0	-0.000130901	0
TCGA-55-7283	-0.189658	-0.266	-0.266	-0.266	-0.266	0.538	0.538	-0.272	-0.176125	-0.284	-0.285	-0.285	-0.285	-0.285	0.716789	-0.285	0.76	0.76	0.748271	0.76	0.76	0.76	0.76	0.76	0.76	0.76	0.757097	0.76	0.262	0.24076	0.262	0.25583	0.262	0.262	0.197	0.194935	0.197	0.197	0.197	0.197	0.197	0.197	0.197	0.197	0.197	0.197	0.018	0.0173219	0.018
TCGA-55-7284	-0.0155104	-0.022	-0.022	-0.022	-0.022	-0.022	-0.022	-0.022	-0.022	-0.022	-0.006	-0.006	-0.006	0.0692	0.372615	0.37	0.37	0.37	0.362271	0.37	0.37	0.37	0.37	0.3722	0.381	0.381	0.376056	0.376	0	0.000124706	0	-0.000159091	0	0	0	-0.000489645	0	0	0	0	0	0	0	0	-0.001	-0.001	0.054	0.0539979	0.054
TCGA-55-7570	-0.0351091	-0.027	-0.027	-0.027	-0.027	-0.027	-0.027	-0.027	-0.042	-0.042	0	0	0	0	-0.00137304	0	0	0	0.000583333	0	0	0	0	0	0	0	0.000215278	0	0.004	0.0102306	0.004	0.00873864	0.009	0.01	0.01	0.0216923	0.993	0.014	-0.1004	0.021	0.021	0.021	0.021	0.021	0.028	0.028	-0.502	-0.500798	-0.502
TCGA-55-7573	0.54288	0.544	0.544	0.544	0.544	0.544	0.544	0.544	0.544	0.544	0.544	0.544	0.544	0.544	0.552602	0.544	0.544	0.544	0.538042	0.544	0.544	0.544	0.544	0.544	0.544	0.575	0.574056	0.578	0.167	0.165899	0.167	0.16517	0.167	0.167	0.167	0.275034	0.494	0.494	0.494	0.494	0.385333	0.258	0.258	0.258	0.258	0.249	-0.26	-0.274946	-0.27692
TCGA-55-7574	0.00020894	-0.002	-0.002	-0.002	-0.002	-0.002	-0.002	-0.002	-0.002	-0.002	-0.002	-0.002	-0.002	0.0926	0.402498	0.471	0.471	0.471	0.461687	0.471	0.471	0.471	0.471	0.471	0.471	0.471	0.0971319	0.042	-0.027	-0.0182141	-0.027	-0.0259432	-0.027	-0.027	-0.04	0.0345015	0.071	0.024	0.024	0.024	0.024	0.024	0.024	0.024	0.024	0.027	0.041	0.0407446	0.041
TCGA-55-7576	0.144316	0.145	0.145	0.145	0.145	0.145	0.145	0.145	0.145	0.145	0.145	0.145	0.145	0.145	0.585297	0.145	1.093	1.093	1.0641	1.093	1.093	1.131	1.131	1.131	1.148	0.123	0.124229	0.123	0.219	0.218739	0.219	0.216432	0.219	0.219	0.219	0.27917	0.219	0.219	0.219	0.219	0.219	0.219	0.219	0.219	0.468	0.448	-0.344	-0.353624	-0.3483
TCGA-55-7724	-0.0440166	-0.089	-0.089	-0.089	-0.089	-0.089	-0.089	-0.089	0.03	0.03	0.03	0.03	0.03	0.03	0.0294561	0.03	0.03	0.03	0.0298958	0.03	0.03	0.03	0.03	0.03	0.03	0.03	0.0309236	0.03	0.065	0.0471882	0.065	0.0624205	0.025	0.025	0.025	0.0241982	0.025	0.025	0.025	0.025	0.025	0.025	0.025	0.025	0.025	0.025	-0.208	-0.206878	-0.208
TCGA-55-7725	-0.00300624	-0.006	-0.006	-0.006	-0.006	-0.006	-0.006	-0.006	-0.006	-0.006	-0.005	-0.006	0.01	0.1132	0.523557	0.526	0.526	0.526	0.515042	0.526	0.526	0.526	0.526	0.526	0.526	0.526	0.531285	0.535	0	-2.82353e-05	0	1.13636e-05	0	0	0	-0.000865385	0	0	0	0	0	0	0	0	0	0	0.01	0.00537768	0.01
TCGA-55-7726	4.67775e-05	0	0	0	0	0	0	0	0	0	0	0	0	0	0.00183153	0	0	0	0.0063125	0	0	0	0	0	0	0	0.00377778	0	-0.108	-0.106348	-0.108	-0.107	-0.108	-0.108	-0.108	0.30084	0.303	0.303	0.303	0.303	0.303	0.303	0.303	0.303	0.303	0.303	-0.154	-0.153702	-0.154
TCGA-55-7727	0.00992308	0.01	0.01	0.01	0.01	0.01	0.01	0.01	0.01	0.01	0.01	0.01	0.01	0.01	0.286064	0.01	0.01	0.143746	0.281083	0.287	0.287	0.287	0.287	0.287	0.287	0.291	0.288042	0.291	0.012	0.0116682	0.012	0.00886364	0.012	0.012	0.007	-0.00788018	-0.003	0.003	0.003	0.003	0.003	0.003	0.003	0.003	0.003	0.025	-0.14	-0.139024	-0.14
TCGA-55-7728	-6.23701e-06	0	0	0	0	0	0	0	0	0	0	0	0	0	2.40674e-05	0	0	0	6.25e-05	0	0	0	0	0	0	0	-6.94444e-06	0	0.003	0.00295294	0.003	0.00295455	0.003	0.003	0.003	0.00322633	0.003	0.003	0.003	0.003	0.003	0.003	0.003	0.003	0.003	0.003	0.001	0.000993562	0.001
TCGA-55-7815	-0.0767672	-0.079	-0.079	-0.079	-0.079	-0.079	-0.079	-0.079	-0.079	-0.079	-0.079	-0.079	-0.079	0.0056	0.340351	0.344	0.344	0.344	0.337542	0.344	0.344	0.344	0.344	0.344	0.344	0.344	0.341542	0.344	0.034	0.0339506	0.034	0.0356136	0.034	0.034	0.034	0.033537	0.034	0.034	0.034	0.034	0.034	0.034	0.034	0.034	0.034	0.034	0.077	0.0763112	0.077
TCGA-55-7903	-0.036922	-0.058	-0.058	-0.058	-0.032	-0.032	-0.032	-0.032	-0.032	-0.032	-0.032	-0.032	-0.032	-0.032	0.712797	-0.032	0.543	0.685667	1.1584	1.185	1.185	1.185	1.185	1.185	1.185	0.804	0.0823194	0.077	0.0998182	0.0530024	0.059	0.0592955	0.06	0.06	0.017	-0.0471139	-0.077	-0.095	-0.092	-0.092	-0.092	-0.092	-0.092	-0.092	-0.092	-0.077	0.182	0.188054	0.182
TCGA-55-7907	-0.154497	-0.085	-0.085	-0.085	-0.085	-0.085	-0.085	-0.085	-0.085	-0.085	-0.581313	-0.685	-0.681	-0.681	0.386646	-0.681	0.281	0.281	0.285062	0.281	0.281	0.281	0.281	0.281	0.281	0.856	0.329632	0.385529	0.515	0.47912	0.515	0.512182	0.515	0.515	0.229	0.460611	1.542	0.475	0.4756	0.476	0.476	0.476	0.476	0.476	0.476	0.476	-0.311	-0.313762	-0.29259
TCGA-55-7910	0.0700073	0.399	-0.013	-0.013	-0.013	-0.013	-0.013	-0.013	-0.014	-0.014	-0.013	-0.013	-0.013	0.1438	0.77929	0.771	0.771	0.771	0.783625	0.789	0.789	0.789	0.789	0.789	0.789	0.789	0.791729	0.8	0.355	0.354209	0.355	0.345898	0.355	0.355	0.355	0.349194	0.351	0.351	0.351	0.351	0.351	0.351	0.351	0.351	0.351	0.351	-0.448	-0.445397	-0.448
TCGA-55-7911	-0.181041	-0.184	-0.184	-0.184	-0.184	-0.184	-0.184	-0.184	-0.184	-0.18	-0.18	-0.18	-0.18	-0.18	0.265912	-0.18	-0.18	0.308	0.305333	0.308	0.308	0.308	0.308	0.308	0.308	0.308	0.305965	0.308	0.18	0.178741	0.18	0.17792	0.18	0.18	0.18	0.178712	0.18	0.18	0.18	0.18	0.18	0.18	0.18	0.18	0.18	0.18	0	-0.000776824	0
TCGA-55-7913	-0.257664	-0.264	-0.264	-0.264	-0.264	-0.264	-0.264	-0.264	-0.264	-0.264	-0.264	-0.264	-0.264	-0.0502	0.617231	0.805	0.805	0.805	0.788792	0.805	0.805	0.805	0.805	0.805	0.3	0.3	0.670826	0.821	0.022	0.0213435	0.022	0.0211023	0.022	0.022	0.022	0.0248476	0.022	0.022	0.022	0.022	0.022	0.022	0.022	0.022	0.027	0.027	0.033	-0.118685	-0.11391
TCGA-55-7914	-0.178496	-0.499	-0.499	-0.499	0.021	0.021	0.021	0.505	0.004	0.004	0.0791625	-0.003	0.31	0.31	0.30752	0.31	0.31	0.31	0.303312	0.31	0.31	0.31	0.31	0.31	0.31	0.31	0.307861	0.31	-0.011	-0.0110918	-0.011	-0.0107841	-0.011	-0.011	-0.011	-0.0116997	-0.011	-0.011	-0.011	-0.011	-0.011	-0.011	-0.011	-0.011	-0.011	-0.011	-0.519	-0.515631	-0.519
TCGA-55-7994	0.00672765	0.071	-0.017	-0.017	-0.017	-0.017	-0.017	-0.017	-0.017	0.339	-0.0751	0.007	-0.3505	0.021	-0.141992	0.021	0.021	0.021	0.0208958	0.021	0.021	0.021	0.021	0.021	0.021	-0.375	-0.359083	-0.367	0.382	0.0563435	0.011	0.0249318	0.021	0.021	0.021	0.0221331	0.021	0.021	0.021	0.021	0.021	0.021	0.002	0.2508	0.016	0.117	0.373	0.115165	0.41614
TCGA-55-7995	-0.13887	-0.067	-0.067	-0.067	-0.067	-0.067	-0.067	-0.067	-0.067	-0.067	-0.501	-0.501	-0.501	-0.501	0.319842	-0.501	0.353	0.353	0.351687	0.353	0.353	0.353	0.353	0.353	0.353	0.353	0.353187	0.353	0.468	0.450125	0.468	0.473205	0.468	0.468	0.468	0.281251	0.308	0.308	0.3044	0.29	0.29	0.29	0.29	0.29	0.29	0.217	-0.49	-0.488878	-0.49
TCGA-55-8085	0.0387921	0.03	0.379391	0.022	0.015	0.007	0.007	-0.006	-0.006	-0.006	-0.009	-0.009	-0.009	0.186	0.78443	0.966	0.966	0.966	0.945771	0.966	0.966	0.966	0.966	0.966	0.966	0.645619	0.343562	0.0585294	-0.006	-0.00529176	-0.006	-0.00561364	-0.006	-0.006	-0.006	0.00303107	0.304667	-0.006	-0.006	0.469	-0.005	-0.005	-0.005	-0.005	-0.005	0.022	-0.033	-0.00957082	-0.033
TCGA-55-8087	0.032789	-0.006	-0.006	-0.006	-0.006	-0.006	-0.006	-0.006	-0.006	-0.006	-0.006	-0.006	-0.006	-0.006	0.731706	-0.006	0.727	0.727	0.711708	0.727	0.727	0.727	0.727	0.727	0.727	0.746	0.740861	0.746	-0.001	-0.00103529	-0.001	-0.000965909	-0.001	-0.001	-0.001	-0.00623077	-0.001	-0.001	-0.001	-0.007	-0.007	-0.007	-0.007	-0.007	-0.007	-0.007	-0.011	-0.0109893	-0.011
TCGA-55-8089	0.0239844	-0.056	-0.056	-0.056	-0.056	0.252828	0.103	0.103	0.103	0.103	0.103	0.103	0.103	0.103	0.101729	0.103	0.103	0.103	0.0990833	0.103	0.103	0.103	0.103	0.103	0.103	0.103	0.0977986	0.089	0.05	0.0497318	0.05	0.0487841	0.05	0.05	0.05	-0.0423728	0.05	0.05	0.05	-0.085	-0.085	-0.085	-0.085	-0.085	-0.085	-0.085	-0.057	-0.0581352	-0.057
TCGA-55-8090	-0.261261	-0.258	-0.258	-0.258	-0.258	-0.258	-0.258	-0.258	-0.258	-0.258	-0.258	-0.258	-0.258	-0.258	-0.257053	-0.258	-0.258	-0.258	-0.252625	-0.258	-0.258	-0.258	-0.258	-0.258	-0.258	-0.258	-0.256146	-0.258	0	0.00142588	0	0.000136364	0	0	0	-0.00156953	0	0	0	0	0	0	0	0	0	0	-0.272	-0.267238	-0.272
TCGA-55-8091	-0.0322162	0.109	0.109	0.109	0.109	0.109	0.109	0.109	0.109	0.109	-0.497	-0.497	-0.497	-0.497	0.0892948	0.09	0.09	0.09	0.0877708	0.09	0.09	0.09	0.09	0.09	0.09	0.09	0.0917292	0.09	-0.017	-0.0155529	-0.017	-0.0106477	-0.017	-0.017	-0.017	-0.0187988	-0.017	-0.017	-0.017	-0.017	-0.017	-0.017	-0.017	-0.017	-0.017	-0.017	0.032	0.0310644	0.032
TCGA-55-8092	-0.139094	-0.099	-0.304043	-0.096	-0.085	-0.390103	-0.401	-0.084	-0.069	-0.069	-0.234538	-0.392	-0.392	0.0394	0.481733	0.485	0.485	0.485	0.475292	0.485	0.485	0.485	0.485	0.485	0.485	0.485	0.486285	0.485	0.00725	0.00855529	0.008	0.0157386	0.008	0.008	0.008	0.0131154	0.008	0.008	0.008	0.019	0.019	0.019	0.019	0.019	0.019	0.019	-0.4	-0.0282618	-0.12308
TCGA-55-8094	-0.0352173	0.023	0.023	0.023	0.023	0.023	0.023	0.023	0.023	0.023	-0.472525	-0.517	0.076	0.2504	0.659883	0.948	0.948	0.948	0.928438	0.948	-0.008	0.511	0.511	0.511	0.511	0.511	0.468194	0.399863	0.507	0.281536	0.507	0.440205	0.015	0.027	0.027	-0.0144408	0.009	0.009	0.009	0.009	0.009	0.009	0.009	0.009	0.009	-0.013	-0.488	-0.475309	-0.488
TCGA-55-8096	0.247884	0.212	0.212	0.212	0.212	0.212	0.212	0.212	0.212	0.212	0.369	0.369	0.369	0.369	0.366523	0.369	0.369	0.369	0.364104	0.369	0.369	0.369	0.369	0.369	0.369	0.369	0.368382	0.369	0.134	0.134254	0.134	0.134932	0.134	0.134	0.134	0.133833	0.134	0.134	0.134	0.134	0.134	0.134	0.134	0.134	0.134	0.134	-0.004	-0.00714378	-0.004
TCGA-55-8097	0.0168139	0.017	0.017	0.017	0.017	0.017	0.017	0.017	0.017	0.017	0.017	0.017	0.017	0.017	0.0159771	0.017	0.017	0.017	0.0145625	0.017	0.017	0.017	0.017	0.017	0.017	0.017	0.0169861	0.017	-0.147	-0.146631	-0.147	-0.148477	-0.147	-0.147	-0.147	-0.116922	-0.147	-0.147	-0.147	-0.147	-0.131333	-0.1	-0.1	-0.1	-0.1	-0.1	-0.001	-0.00162232	-0.001
TCGA-55-8203	-0.269269	-0.213	-0.211	-0.211	-0.211	-0.203	-0.203	-0.203	-0.203	-0.203	-0.491	-0.491	-0.491	-0.2632	0.642171	0.648	0.648	0.648	0.631208	0.648	0.648	0.648	0.648	0.648	0.648	0.648	0.644021	0.648	0.126	0.126932	0.126	0.127489	0.126	0.126	0.126	0.145805	0.126	0.587	0.587	0.587	0.587	0.587	0.587	0.587	-0.158	-0.158	0.028	0.0204742	0.0229
TCGA-55-8204	0.0116507	0.012	0.012	0.012	0.012	0.012	0.012	0.012	0.012	0.012	0.012	0.012	0.012	0.012	0.0109507	0.012	0.012	0.012	0.0121875	0.012	0.012	0.012	0.012	0.012	0.012	0.012	0.0118958	0.012	0.0255455	0.0214659	0.003	0.0228068	0.021	0.021	0.021	0.0199882	0.021	0.021	0.021	0.021	0.021	0.021	0.021	0.021	0.021	0.021	-0.334	-0.332406	-0.334
TCGA-55-8205	-0.105631	-0.106	-0.106	-0.106	-0.106	-0.106	-0.106	-0.106	-0.106	-0.106	-0.106	-0.106	-0.106	-0.106	-0.103724	-0.106	-0.106	-0.106	-0.100396	-0.106	-0.106	-0.106	-0.106	-0.106	-0.106	-0.106	-0.100146	-0.106	0.165	0.162753	0.165	0.162625	0.161	0.161	0.161	0.165519	0.163	0.163	0.163	0.163	0.163	0.163	0.163	0.163	0.163	0.179	-0.001	-0.00590558	-0.001
TCGA-55-8206	0.26833	0.295	0.295	0.295	0.295	0.295	0.295	0.295	0.216	0.216	0.216	0.216	0.216	0.216	0.21469	0.216	0.216	0.216	0.211375	0.216	0.216	0.216	0.216	0.216	0.216	0.216	0.216674	0.216	-0.006	-0.00516	-0.006	-0.00235227	-0.006	-0.006	-0.006	-0.00703846	-0.006	-0.006	-0.006	-0.006	-0.006	-0.006	-0.006	-0.006	-0.006	-0.006	-0.346	-0.344567	-0.346
TCGA-55-8207	2.7027e-05	-0.005	-0.005	-0.005	-0.005	-0.005	-0.005	-0.005	-0.005	-0.005	-0.005	-0.005	-0.005	0.157	0.804415	0.805	0.805	0.805	0.796521	0.805	0.805	0.805	0.805	0.805	0.805	0.816	0.814333	0.823	-0.021	-0.0209671	-0.021	-0.0209205	-0.021	-0.021	-0.021	0.333641	0.398	0.398	0.398	0.398	0.398	0.398	0.398	0.398	0.398	0.387	0.001	3.00429e-05	0.001
TCGA-55-8208	-0.0129906	-0.019	-0.019	-0.019	-0.019	-0.019	-0.019	-0.019	-0.019	-0.019	-0.019	-0.019	-0.019	0.2312	0.277173	1.232	1.232	0.457	0.448562	0.457	0.457	0.457	0.457	0.457	-0.01	-0.01	-0.0095625	-0.01	0.115	0.113033	0.115	0.113909	0.115	0.115	0.115	0.0757604	0.103	0.108	0.108	0.108	0.108	0.108	0.108	0.108	0.052	-0.023	-0.081	-0.0808348	-0.081
TCGA-55-8299	-0.00755405	-0.022	-0.022	-0.022	-0.022	-0.022	-0.022	-0.022	-0.022	-0.022	0.039	0.039	0.039	0.039	0.0488929	0.039	0.039	0.039	0.0383333	0.039	0.039	0.057	0.057	0.057	0.057	0.057	0.0570833	0.057	0.012	0.0118635	0.012	0.01125	0.012	0.012	0.012	0.00939793	0.012	0.012	0.012	0.012	0.012	0.012	0.012	0.012	0.007	0.007	-0.051	-0.0510172	-0.051
TCGA-55-8301	-0.00389189	0	0	0	0	0	0	0	0	0	-0.026	-0.026	-0.026	0.075	0.474619	0.479	0.479	0.479	0.468771	0.479	0.479	0.479	0.479	0.479	0.479	0.479	0.476951	0.479	0	0.000251765	0	0.000352273	0	0	0	-0.012676	0	0	0	-0.016	-0.016	-0.016	-0.016	-0.016	-0.012	-0.026	0.005	0.00708584	0.005
TCGA-55-8302	-0.0154168	-0.015	-0.015	-0.015	-0.015	-0.015	-0.015	-0.015	-0.015	-0.015	-0.015	-0.015	-0.015	-0.015	-0.0150903	-0.015	-0.015	-0.015	-0.011	-0.015	-0.015	-0.015	-0.015	-0.015	-0.015	-0.015	-0.0133264	-0.015	0.087	0.127242	0.087	0.0994773	0.177	0.177	0.177	0.175504	0.177	0.177	0.177	0.177	0.177	0.177	0.177	0.177	0.177	0.177	-0.014	-0.0142854	-0.014
TCGA-55-8505	0.0279886	0.077	0.077	0.077	0.077	0.077	0.077	0.077	0.077	0.077	-0.1736	-0.236	0.089	0.089	0.0881119	0.089	0.089	0.089	0.0894583	0.089	0.089	0.089	0.089	0.089	0.089	0.089	0.0894306	0.089	0.076	0.0876494	0.076	0.086875	0.099	0.099	0.099	0.104232	0.099	0.099	0.099	0.099	0.099	0.099	0.099	0.099	0.111	0.111	0.006	0.00598712	0.006
TCGA-55-8506	-0.00454158	-0.04364	-0.049	-0.049	-0.049	-0.0427241	-0.035	0.529	0	0.013	0.013	0.013	0.013	0.013	0.540603	0.013	0.013	0.484095	0.758667	0.774	0.913857	0.561	0.561	0.561	1.064	0.563	0.597819	0.553	0.00327273	0.0385718	0.005	0.133182	0.005	0.005	0.005	0.0918314	-0.005	0.03	0.03	0.03	0.03	0.03	0.0671333	0.019	0.038	-0.033	-0.586	-0.538936	-0.55981
TCGA-55-8507	0.0231206	0.138	-0.675	-0.675	0.361	-0.135241	-0.172	-0.172	0.08925	0.293	-0.0865625	-0.182	-0.4635	-0.0652	0.496566	0.634	0.634	0.842889	-0.267562	0.45	0.45	0.45	0.45	0.45	0.45	0.456	0.183042	0.442353	0.169	0.0115859	0.169	0.170705	0.169	0.169	-0.286	0.38378	0.502	0.502	0.502	0.502	0.577	0.577	0.577	0.505	0.505	0.039	-0.346	-0.344614	-0.346
TCGA-55-8508	0.0271663	-0.291	-0.279	-0.279	0.738	0.738	0.738	0.738	0.738	0.1796	-0.289	-0.289	-0.289	-0.0958	0.674527	0.677	0.677	0.677	0.662937	0.677	0.677	0.677	0.677	0.677	0.677	0.677	0.688854	0.693	0.096	0.0557624	0.096	0.093625	0.096	-0.002	0	-0.120709	-0.304	-0.304	-0.298	-0.297	-0.297	-0.297	-0.276067	0.017	0.002	0.002	-0.312	-0.148479	-0.29415
TCGA-55-8510	0.0589709	0.052	0.056	0.056	0.056	0.056	0.056	0.056	0.056	0.056	0.056	0.056	0.056	0.1464	0.503527	0.508	0.508	0.508	0.500062	0.508	0.508	0.508	0.508	0.508	0.508	0.508	0.503722	0.503	0.135	0.134353	0.135	0.135091	0.135	0.135	0.135	0.124942	0.127	0.127	0.127	0.127	0.127	0.127	0.127	0.127	0.127	0.127	-0.041	-0.0411052	-0.041
TCGA-55-8511	0.0179033	0.038	0.038	0.038	0.038	0.038	0.038	0.038	-0.127375	-0.013	-0.013	-0.013	-0.013	0.1414	0.421259	0.759	0.759	0.759	0.743	0.196	0.196	0.196	0.196	0.196	0.196	0.196	0.196257	0.196	0.181	0.170414	0.181	0.195693	0.192	0.192	0.192	-0.00247041	-0.005	-0.005	-0.005	-0.005	-0.005	-0.005	-0.005	-0.005	-0.009	-0.009	-0.032	0.0583026	-0.032
TCGA-55-8512	-0.0610468	-0.003	-0.003	-0.003	-0.003	-0.003	-0.003	-0.003	-0.003	-0.003	-0.337	-0.337	-0.337	-0.337	0.0443779	0.047	0.047	0.047	0.0460625	0.047	0.047	0.047	0.047	0.047	0.047	0.047	0.0317569	0.00486275	-0.005	-0.00505882	-0.005	-0.00506818	-0.005	-0.005	-0.005	-0.000501479	-0.005	0.002	0.002	0.002	0.002	0.002	0.002	0.002	0.002	0.002	0.002	0.0012618	0.002
TCGA-55-8513	0.0278857	0.028	0.028	0.028	0.028	0.028	0.028	0.028	0.028	0.028	0.028	0.028	0.028	0.028	0.0277485	0.028	0.028	0.028	0.0273125	0.028	0.028	0.028	0.028	0.028	0.028	0.028	0.0277708	0.028	-0.005	-0.00496235	-0.005	-0.00494318	-0.005	-0.005	-0.005	-0.00496154	-0.005	-0.005	-0.005	-0.005	-0.005	-0.005	-0.005	-0.005	-0.005	-0.005	0.023	0.0229506	0.023
TCGA-55-8514	0.502429	0.505	0.505	0.505	0.505	0.505	0.505	0.505	0.505	0.505	0.505	0.505	0.505	0.505	0.566078	0.505	0.505	0.505	0.494604	0.505	0.505	0.505	0.505	0.505	0.505	0.505	0.777799	0.78	-0.0258636	0.0218118	-0.02	-0.0245114	-0.02	-0.02	0.373	0.227831	0.373	0.373	0.373	0.373	0.373	0.373	0.373	0.373	0.006	-0.055	-0.403	-0.393691	-0.403
TCGA-55-8614	0.0251019	0.033	0.033	0.033	0.033	0.033	0.033	0.033	0.033	0.033	0.015	0.015	0.015	-0.427	0.0144958	0.015	0.015	0.015	0.0150625	0.015	0.015	0.015	0.015	0.015	0.015	0.015	0.0144306	0.015	0	0.00153647	0	0.00734091	0	0	0	0.00848077	0	0	0	0	0	0	0	0	0.018	0.023	-0.441	-0.359682	-0.441
TCGA-55-8615	-0.220715	-0.231	-0.231	-0.231	-0.231	-0.231	-0.231	-0.231	-0.231	-0.231	-0.22005	-0.235	-0.235	0.363	0.84943	0.363	0.876	0.876	0.86025	0.876	0.876	0.876	0.876	0.876	0.876	0.876	0.867354	0.876	0.294114	0.586104	1.963	0.67783	2.477	0.254	-0.235	0.140561	-0.244	0.12	0.12	0.12	0.12	0.12	0.12	0.12	0.12	0.12	-0.233	-0.236107	-0.233
TCGA-55-8616	0.0653119	0.054	0.054	0.054	0.054	0.054	0.054	0.054	0.054	0.0684	0.09	0.09	0.09	0.1804	0.543752	0.542	0.542	0.542	0.529979	0.542	0.542	0.542	0.555	0.555	0.555	0.555	0.552049	0.555	0.228	0.194115	0.228	0.225432	0.228	0.228	0.094	0.0283358	0.094	0.094	0.094	0.094	0.094	0.094	0.094	0.094	-0.035	-0.035	0.089	-0.443388	-0.41954
TCGA-55-8619	0.0103358	0.003	0.003	0.003	0.003	0.003	0.003	0.003	0.025	0.025	0.025	0.025	0.025	0.025	0.0930048	0.025	0.025	0.025	0.0244792	0.14	0.14	0.14	0.14	0.14	0.14	0.14	0.139021	0.14	0	-0.000327059	0	-0.0015	0	0	0	-0.000153846	0	0	0	0	0	0	0	0	0	0	-0.028	-0.0249871	-0.028
TCGA-55-8620	-0.034422	-0.034	-0.034	-0.034	-0.034	-0.034	-0.034	-0.034	-0.034	-0.1264	-0.025475	-0.012	-0.012	-0.551	-0.0415499	0.01	0.01	0.824794	0.0341875	-0.483	-0.483	-0.483	-0.483	-0.2566	-0.301	-0.301	-0.271472	-0.274902	-0.12	-0.116306	-0.12	-0.11942	-0.12	-0.12	-0.128	0.30993	0.299	0.299	0.6166	0.325	0.325	0.325	0.325	0.325	0.325	0.28	-0.234	-0.232792	-0.234
TCGA-55-8621	0.0119584	-0.05	0.018	0.018	0.018	0.018	0.018	0.018	0.018	0.018	0.018	0.018	0.018	0.018	0.0177124	0.018	0.018	0.018	0.0185625	0.018	0.018	0.018	0.018	0.018	0.018	0.018	0.0182569	0.018	0.045	0.04472	0.045	0.0444886	0.045	0.045	0.045	0.044645	0.045	0.045	0.045	0.045	0.045	0.045	0.045	0.045	0.045	0.045	-0.064	-0.0640086	-0.064
TCGA-55-A48X	0.137241	0.138	0.138	0.138	0.138	0.138	0.138	0.138	0.138	0.138	0.138	0.138	0.138	0.138	0.155871	0.138	0.138	0.138	0.1355	0.138	0.138	0.138	0.138	0.138	0.138	0.138	0.245188	0.289	0.018	0.0179953	0.018	0.0179205	0.018	0.018	0.018	0.017784	0.018	0.018	0.018	0.018	0.018	0.018	0.018	0.018	0.018	0.018	-0.079	-0.0793197	-0.079
TCGA-55-A48Y	-0.105598	-0.123	-0.123	-0.123	-0.123	-0.123	-0.123	-0.123	-0.123	-0.123	-0.123	-0.123	-0.123	-0.123	0.316746	-0.123	0.341	0.341	0.333896	0.341	0.341	0.341	0.341	0.341	0.341	0.341	0.317333	0.319	0	0.000112941	0	6.81818e-05	0	0	0	-8.87574e-06	0	0	0	0	0	0	0	0	0	0	0.019	0.0193004	0.019
TCGA-55-A48Z	-0.120503	0.094	-0.205	-0.205	-0.205	-0.205	-0.205	-0.205	-0.205	-0.205	-0.035	-0.035	-0.035	-0.035	0.364548	-0.035	0.381	0.381	0.373063	0.381	0.381	0.381	0.381	0.381	0.381	0.381	0.384125	0.381	0	0.00496706	0	0.00638636	0	0	0	-0.00236834	0	0	0	0	0	0	0	0	0	-0.007	0.099	-0.142661	0.08696
TCGA-55-A490	0.00223389	-0.024	-0.024	-0.024	-0.024	-0.024	-0.024	-0.024	0.00925	-0.012	0.0444	-0.012	0.843	1.045	0.607018	1.045	1.635	1.635	0.289521	-0.063	-0.063	-0.063	-0.067	0.0938	0.737	0.698	-0.0723611	-0.074	-0.418727	-0.0681741	-0.406	-0.00557955	-0.01	-0.01	-0.004	-0.00435651	-0.004	0.389	0.008	0.008	0.008	0.008	0.0034	-0.015	-0.015	-0.015	0.008	-0.25947	-0.27876
TCGA-55-A491	-0.150293	-0.211	-0.211	-0.211	-0.211	-0.211	-0.211	-0.098	-0.098	-0.098	0	0	0	0	0.0554332	0	0	0	0.000916667	0	0	0	0	0	0.115	0.115	0.112931	0.115	0.044	0.0431012	0.044	0.0394545	0.044	0.044	0.044	0.0427263	0.044	0.044	0.044	0.044	0.044	0.044	0.044	0.044	0.044	0.044	-0.373	-0.360315	-0.373
TCGA-55-A492	-0.332689	-0.341	-0.341	-0.341	-0.341	-0.341	-0.341	-0.341	-0.341	-0.341	-0.341	-0.341	-0.341	-0.087	0.920875	0.929	0.929	0.929	0.910188	0.929	0.929	0.929	0.929	0.929	0.929	0.929	0.923729	0.929	0.022	0.0197859	0.022	0.0197386	0.022	0.022	0.022	0.0224571	0.022	0.022	-0.0606	0.026	0.026	0.026	0.026	0.026	0.026	0.026	-0.316	-0.315296	-0.316
TCGA-55-A493	-6.34096e-05	0	0	0	0	0	0	0	0	0	0	0	0	0	0.000565584	0	0	0	0.002125	0	0	0	0	0	0	0	0.0029375	0	0.102	0.101184	0.102	0.0998409	0.102	0.102	0.102	0.100978	0.102	0.102	0.102	0.102	0.102	0.102	0.102	0.102	0.102	0.102	-0.061	-0.060912	-0.061
TCGA-55-A494	-0.191089	-0.544	-0.544	-0.544	-0.053	-0.053	-0.053	-0.053	-0.053	-0.053	0.2645	0.455	0.455	0.5518	0.927785	0.939	0.939	0.939	0.927562	0.939	0.939	0.939	0.939	0.939	0.939	0.939	0.921007	0.894804	0.872318	0.874226	0.88	0.869318	0.88	0.88	0.88	0.388038	0.39	0.39	0.39	0.39	0.39	0.39	0.39	0.39	0.39	0.39	-0.068	-0.069176	-0.068
TCGA-55-A4DF	-0.0252453	-0.07252	0.195	0.195	0.195	0.195	0.195	0.195	-0.306	-0.306	-0.306	-0.306	-0.306	-0.306	0.240827	-0.306	0.264	0.264	0.257688	0.264	0.264	0.264	0.264	0.264	0.264	0.264	0.262243	0.264	0.015	0.0218024	0.015	0.0147727	0.015	0.015	0.015	-0.0315533	0.015	0.015	-0.108	-0.622	-0.039	-0.039	-0.039	-0.039	-0.039	-0.039	-0.304	-0.310888	-0.304
TCGA-55-A4DG	0.125401	0.121	0.121	0.121	0.121	0.121	0.121	0.121	0.121	0.121	0.121	0.121	0.121	0.3474	0.742591	1.253	1.253	0.671	0.651292	0.671	0.671	0.671	0.671	0.671	0.671	0.675857	0.892896	1.217	0.17	0.171167	0.17	0.169659	0.17	0.17	0.17	-0.0197234	0.17	0.17	0.17	0.17	0.17	0.17	0.17	0.17	-0.275	-0.275	-0.178	-0.183685	-0.178
TCGA-55-A57B	0.206159	0.207	0.207	0.207	0.207	0.207	0.207	0.207	0.207	0.207	0.207	0.207	0.207	0.207	0.210793	0.207	0.207	0.207	0.20575	0.207	0.207	0.207	0.207	0.207	0.207	0.218	0.221215	0.218	0.28	0.279574	0.28	0.279375	0.28	0.28	0.28	0.188077	0.28	0.28	0.28	0.142	0.142	0.142	0.142	0.142	0.147	0.147	-0.011	-0.0110322	-0.011
TCGA-62-8394	0.222499	-0.038	-0.266957	-0.43	0.66	0.66	0.66	0.66	-0.240625	0.246	0.151	0.151	0.151	0.151	0.435638	0.151	2.615	1.1313	0.269271	-0.613	-0.613	0.106	0.106	0.106	0.106	1.35705	-0.00882639	-0.01	0	0.000536471	0	0.00297727	0	0	0	-0.00142751	0	0	0	0	0	0	0	0	0	0	-0.401	-0.442773	-0.44236
TCGA-62-8395	-0.00572037	-0.029	-0.029	-0.029	-0.029	-0.0253448	0.024	0.024	0.024	0.024	0.024	0.024	0.024	0.024	0.0231709	0.024	0.024	0.024	0.0237708	0.024	0.024	0.024	0.024	0.024	0.024	0.024	0.0240347	0.024	0.013	0.0127365	0.013	0.0128523	0.013	0.013	0.013	0.0121036	0.013	0.013	0.013	0.013	0.013	0.013	0.013	0.013	0.013	0.013	-0.056	-0.0571502	-0.056
TCGA-62-8397	0.044079	0.047	0.047	0.047	0.047	0.047	0.047	0.047	0.047	0.047	0.047	0.047	0.047	0.047	0.0560469	0.047	0.047	0.047	0.0386042	0.047	0.047	0.047	0.047	0.047	0.047	0.045	0.0458889	0.045	-0.341	-0.339268	-0.341	-0.336511	-0.341	-0.341	-0.341	-0.352491	-0.353	-0.353	-0.353	-0.37	-0.37	-0.37	-0.37	-0.37	-0.356	-0.356	-0.357	-0.370841	-0.357
TCGA-62-8398	-0.328748	-0.463	-0.408	-0.408	-0.408	-0.408	-0.408	-0.408	-0.408	-0.408	0.215	0.215	0.215	0.215	0.364057	0.215	0.215	0.170794	0.3375	0.344	0.721	0.36	0.36	0.36	0.36	0.349	0.471139	0.859647	0	-0.000609412	0	-0.002875	0	0	0	0.027429	0.032	0.032	0.032	0.032	0.032	0.032	0.032	0.032	0.032	0.032	-0.174	-0.174504	-0.174
TCGA-62-8399	0.492097	0.508	0.508	0.508	0.508	0.508	0.508	0.508	0.469	0.469	0.469	0.469	0.469	0.469	0.4667	0.469	0.469	0.469	0.459875	0.469	0.469	0.469	0.469	0.469	0.469	0.469	0.468562	0.469	0.763	0.315953	0.763	0.386136	0.049	-0.457	0.031	-0.000926036	0.031	0.031	0.031	0.031	0.031	0.031	0.031	0.031	0.031	-0.536	-0.192	-0.191682	-0.192
TCGA-62-8402	-0.0871258	-0.074	-0.074	-0.074	-0.074	-0.074	-0.074	-0.074	-0.115	-0.115	-0.115	-0.115	-0.115	-0.115	-0.113313	-0.115	-0.115	-0.115	-0.107563	-0.115	-0.115	-0.115	-0.115	-0.115	-0.115	-0.115	-0.116514	-0.115	0.226	0.229892	0.226	0.216409	0.229	0.229	0.242	0.236275	0.242	0.242	0.242	0.242	0.242	0.242	0.242	0.242	0.242	0.213	-0.045	-0.0243691	-0.03425
TCGA-62-A46O	0.368194	0.252	0.412	0.412	0.412	0.412	0.412	0.189	0.337	-0.099	0.328	0.328	0.328	0.8674	0.672443	3.025	3.025	1.227	-0.00404167	-0.004	-0.004	-0.004	-0.004	-0.004	-0.004	0.111429	0.594083	0.602	0.308	0.323162	0.308	0.308932	0.308	0.308	0.308	0.479216	1.289	-0.006	-0.006	-0.006	-0.006	-0.006	-0.006	-0.006	0.233333	1.1	-0.548	-0.5262	-0.548
TCGA-62-A46P	-0.0141507	-0.015	-0.015	-0.015	-0.015	-0.015	-0.015	-0.015	-0.015	-0.015	-0.015	-0.015	-0.015	-0.3606	0.616531	0.621	0.621	0.621	0.608062	0.621	0.621	0.621	0.621	0.621	0.621	0.621	0.612174	0.621	-0.009	-0.00718824	-0.009	-0.00902273	-0.009	-0.009	0	-3.99408e-05	0	0	0	0	0	0	0	0	0	0	0.014	0.0143605	0.014
TCGA-62-A46R	0.0617453	0.065	0.059	0.059	0.059	0.059	0.059	0.059	0.059	0.059	0.059	0.059	0.059	0.1828	0.671271	0.678	0.678	0.678	0.668167	0.678	0.678	0.678	0.678	0.678	0.678	0.678	0.676167	0.678	0.206	0.204788	0.206	0.20417	0.206	0.206	0.206	0.20429	0.206	0.206	0.206	0.206	0.206	0.206	0.206	0.206	0.206	0.206	-0.265	-0.272067	-0.265
TCGA-62-A46S	-0.2283	-0.232	-0.232	-0.232	-0.232	-0.232	-0.232	-0.232	-0.232	-0.232	-0.232	-0.232	-0.232	-0.117	0.339684	0.343	0.343	0.343	0.335729	0.343	0.343	0.343	0.343	0.343	0.343	0.343	0.340889	0.343	0.097	0.0951459	0.097	0.0931705	0.097	0.097	0.097	0.0166405	0.097	-0.006	-0.006	-0.006	-0.006	-0.006	-0.006	-0.006	-0.006	-0.006	0.052	0.0508498	0.052
TCGA-62-A46U	-0.149318	-0.135	-0.156	-0.156	-0.156	-0.156	-0.156	-0.156	-0.156	-0.156	-0.156	-0.156	-0.156	-0.0452	0.242847	0.398	0.398	0.680937	0.127208	-0.023	-0.023	-0.023	-0.023	-0.023	-0.023	-0.023	-0.0226111	-0.023	0.017	0.0141341	0.017	0.00997727	0.011	0.011	0.011	0.00990533	0.011	0.011	0.011	0.011	0.011	0.011	0.011	0.011	0.011	0.011	0.033	0.0325987	0.033
TCGA-62-A46V	-0.123186	-0.538	0.204	0.204	0.204	0.204	0.204	0.204	0.204	-0.1036	-0.497	-0.497	-0.497	0.007	0.663608	0.007	0.652	0.652	0.638458	0.652	0.652	0.652	0.652	0.652	0.652	0.767	0.761736	0.767	-0.008	-0.00480471	-0.008	-0.00443182	-0.002	-0.002	-0.002	0.00466716	-0.002	-0.002	-0.002	-0.002	-0.002	-0.002	-0.002	0.202	0.002	0.002	0.014	0.012912	0.014
TCGA-62-A46Y	0.0941206	0.08908	0.091	0.091	0.096	0.096	0.096	0.096	0.096	0.096	0.096	0.096	0.096	0.096	0.0956113	0.096	0.096	0.096	0.0950208	0.096	0.096	0.096	0.096	0.096	0.096	0.096	0.0994861	0.096	0.049	0.0486094	0.049	0.0474545	0.049	0.049	0.049	0.0482559	0.049	0.049	0.049	0.049	0.049	0.049	0.049	0.049	0.049	0.049	-0.13	-0.130013	-0.13
TCGA-62-A470	-0.119448	-0.018	-0.018	-0.018	-0.018	-0.018	-0.018	-0.018	-0.018	-0.424	-0.424	-0.424	-0.424	-0.252	0.432244	0.436	0.436	0.436	0.427333	0.436	0.436	0.436	0.436	0.436	0.436	0.436	0.432979	0.436	-0.001	-0.00279529	-0.001	-0.000931818	-0.001	-0.150667	0	0.0120355	0	0.002	-0.0684	0.02	0.02	0.02	0.02	0.02	0.02	0.02	-0.408	-0.326049	0.05418
TCGA-62-A471	0.0487775	0.049	0.049	0.049	0.049	0.049	0.049	0.049	0.049	0.049	0.049	0.049	0.049	0.049	0.0576462	0.049	0.049	0.049	0.0501875	0.049	0.049	0.049	0.049	0.049	0.049	0.049	0.099625	0.126	-0.178	-0.168574	-0.178	-0.188193	-0.194	-0.196	-0.196	0.149617	0.245	0.233	0.3324	0.106	0.106	0.106	0.106	0.106	0.106	0.073	-0.418	-0.411706	-0.41386
TCGA-62-A472	-0.178502	-0.211	-0.211	-0.211	-0.211	-0.211	-0.211	-0.211	-0.238	-0.074	-0.074	-0.074	-0.074	-0.074	-0.0484958	-0.074	-0.074	-0.074	-0.072	-0.074	-0.074	-0.074	-0.074	-0.074	-0.074	-0.074	0.0505694	0.049	0.039	0.0379318	0.039	0.0448523	0.036	0.036	0.036	0.027145	0.023	0.023	0.023	0.023	0.0215	0.017	0.078	0.022	0.022	0.057	0.043	0.0417554	0.043
TCGA-64-1676	0.195059	0.214	0.187	0.187	0.187	0.187	0.187	0.187	0.187	0.187	0.187	0.187	0.187	0.392	0.946421	1.212	1.212	1.212	1.18448	0.509	1.167	1.167	1.167	1.178	1.178	0.508	0.694167	0.518	-0.43	0.303748	-0.43	0.952818	3.141	0.02	0.277	0.0467308	3.003	-0.109	-0.109	-0.109	-0.109	-0.109	-0.109	-0.109	-0.109	-0.109	-0.408	-0.398953	-0.408
TCGA-64-1677	-0.104728	-0.165	-0.165	-0.165	-0.165	-0.165	-0.165	-0.165	-0.002	-0.002	-0.002	-0.002	-0.002	-0.002	-0.00104934	-0.002	-0.002	-0.002	-0.00441667	-0.002	-0.002	-0.002	-0.002	-0.002	-0.002	-0.002	-0.00153472	-0.002	0.0873409	0.0791741	0.077	0.0779432	0.077	0.077	0.077	-0.0416834	0.077	0.077	0.077	0.077	0.077	0.077	-0.105	-0.118	-0.118	-0.118	-0.17	-0.00300644	-0.17
TCGA-64-1678	-0.0160229	0.83008	-0.091	-0.091	-0.091	-0.091	-0.091	-0.048	-0.473	-0.452	-0.483	-0.483	-0.483	-0.483	-0.0171432	-0.483	-0.018	-0.018	-0.017625	-0.018	-0.018	-0.018	-0.018	-0.0102	0.021	0.021	0.00819444	0.002	0.401	0.407816	0.401	0.395682	0.401	0.401	0.401	0.21279	0.401	0.401	0.401	0.401	0.401	0.401	0.401	0.454	0	-0.20125	-0.466	-0.469485	-0.466
TCGA-64-1679	0.105658	0.091	0.091	0.091	0.091	0.091	0.091	0.091	0.145	0.145	0.145	0.145	0.145	0.145	0.129781	0.145	0.145	0.145	0.143458	0.145	0.145	0.145	0.145	0.145	0.119	0.119	0.11934	0.119	0.0958182	0.0727247	0.071	0.0702045	0.071	0.071	0.071	0.0466997	0.071	0.071	0.071	0.071	0.071	0.071	0.071	0.071	0.071	0	-0.258	-0.236373	-0.258
TCGA-64-1680	-0.0312661	-0.02004	-0.037	-0.037	-0.037	-0.037	-0.037	-0.037	-0.037	-0.037	-0.043	-0.043	-0.043	0.0618	0.479431	0.481	0.481	0.481	0.479646	0.481	0.481	0.481	0.481	0.481	0.481	0.481	0.480931	0.481	0.445	0.443386	0.445	0.434659	0.445	0.445	0.434	0.422189	0.434	0.434	0.434	0.434	0.434	0.434	0.434	0.416	0.416	0.416	-0.038	-0.0401717	-0.038
TCGA-64-1681	0.464701	0.532	0.532	0.532	0.532	0.468793	0.391	0.391	0.391	0.391	0.391	0.391	0.391	0.391	0.388215	0.391	0.391	0.391	0.382854	0.391	0.391	0.391	0.391	0.391	0.391	0.391	0.391458	0.391	-0.012	-0.00276941	-0.012	0.000397727	0	0	0	-0.00176775	0	0	0	0	0	0	0	0	0	0	-0.069	-0.0688112	-0.069
TCGA-64-5774	-0.420664	-0.48	-0.48	-0.48	-0.48	-0.48	-0.48	-0.48	-0.48	0.017	-0.51	-0.51	-0.51	-0.51	0.346356	-0.51	0.418	0.418	0.408583	0.418	0.418	0.418	0.418	0.418	0.418	0.418	0.29691	0.298157	0.547	0.538292	0.547	0.547545	0.547	0.547	0.532	0.0723107	-0.012	-0.034	-0.034	-0.034	-0.034	-0.034	-0.034	-0.034	-0.034	-0.034	-0.509	-0.510268	-0.509
TCGA-64-5775	0.0873316	0.073	0.073	0.073	-0.377	-0.377	-0.377	-0.377	2.68	1.408	-0.442	-0.442	-0.442	-0.442	0.00814681	0.015	0.015	0.015	0.0145417	0.015	0.015	0.015	0.015	0.015	0.015	0	-0.000145833	0	0.002	0.00192	0.002	0.0123523	0.002	0.002	-0.006	-0.0147456	-0.022	-0.022	-0.248	-0.04	-0.04	-0.04	-0.04	-0.007	-0.007	-0.007	0.528	0.523337	0.528
TCGA-64-5778	-0.205901	-0.209	-0.209	-0.209	-0.209	-0.209	-0.209	-0.209	-0.209	-0.209	-0.209	-0.209	-0.209	-0.1148	0.107935	0.262	0.262	0.262	0.256937	0.262	0.262	0.262	0.262	0.262	0.262	0.191	-0.222306	-0.23	0.00563636	0.0146612	0.019	0.0128295	0.019	0.019	0.019	0.0173905	0.019	0.019	0.019	0.019	0.019	0.019	0.019	0.019	0.019	0.019	0	2.14592e-05	0
TCGA-64-5779	0.0998119	0.446	-0.111304	-0.308	3.657	0.0607931	0.04	0.04	-0.32	-0.32	-0.316	-0.316	-0.316	-0.316	0.251994	0.089	0.438091	0.808397	0.0624167	0.064	0.0542857	0.229	0.229	0.229	0.229	0.229	0.225438	0.229	-0.326	0.0742188	-0.326	1.01933	0.051	0.051	-0.324	0.560587	-0.007	-0.007	-0.007	-0.007	0.09125	1.11529	3.33073	-0.012	-0.012	-0.01	-0.302	-0.336732	-0.31775
TCGA-64-5781	0.203966	0.205	0.205	0.205	0.205	0.205	0.205	0.205	0.205	0.205	0.205	0.205	0.205	0.205	0.203384	0.205	0.205	0.205	0.202021	0.205	0.205	0.205	0.205	0.205	0.205	0.205	0.206215	0.205	0.062	0.0611859	0.062	0.0601364	0.062	0.062	0.062	0.0610192	0.062	0.062	0.062	0.062	0.062	0.062	0.062	0.062	0.062	0.062	-0.275	-0.274775	-0.275
TCGA-64-5815	-0.133201	-0.325	-0.325	-0.325	0.043	0.043	0.043	0.043	0.043	0.043	0.043	0.043	0.043	0.043	0.0426197	0.043	0.043	0.043	0.0421042	0.043	0.043	0.043	0.043	0.043	0.043	0.043	0.0428056	0.043	-0.002	-0.00108706	-0.002	-0.00211364	-0.002	-0.002	-0.002	0.0229822	0	0	0	0	0	0	0	0	0	0.335	0.013	-0.240719	0.013
TCGA-67-3770	0.337226	0.917	0.906	0.906	0.923	0.923	0.923	0.923	-0.649	-0.649	-0.649	-0.649	-0.649	-0.649	0.0837605	0.087	0.087	0.087	0.0863333	0.087	0.087	0.087	0.087	0.087	0.087	0.087	0.0843333	0.087	0.240864	0.228576	0.185	0.188068	0.257	0.257	0.257	0.126871	0.257	0.257	0.257	0.257	0.072	0.072	0.072	0.072	0.055	0.055	-0.281	-0.280457	-0.281
TCGA-67-3771	-0.0221476	0.147	0.05	0.05	0.05	0.05	0.05	0.05	0.05	-0.282	-0.282	-0.282	-0.282	-0.0514	0.634839	0.871	0.871	0.871	0.872458	0.482	0.482	0.482	0.482	0.482	0.482	0.482	0.492993	0.519	-0.0671591	-0.0517412	-0.071	-0.00146591	-0.068	-0.068	-0.068	0.61549	0.574	1.93	0.5728	0.932	0.932	0.932	0.932	0.932	0.941	-0.315	-0.291	-0.261637	-0.26661
TCGA-67-3772	0.235134	0.9	0.573	0.573	0.573	0.573	0.573	0.573	0.998375	-0.415	-0.415	-0.415	-0.415	-0.415	0.248045	-0.415	0.220545	0.286	0.287062	0.286	0.286	0.286	0.286	0.286	0.286	0.286	0.287375	0.288	-0.113	-0.111299	-0.113	-0.111648	-0.113	-0.113	-0.113	0.191892	-0.113	-0.113	-0.113	0.337	0.337	0.337	0.337	0.337	0.337	0.337	-0.429	-0.428991	-0.426
TCGA-67-3773	-0.00418503	-0.12876	0.001	0.001	0.001	0.001	0.001	0.001	0.001	0.001	0.001	0.001	0.001	0.001	0.000184116	0.001	0.001	0.001	0.000708333	0.001	0.001	0.001	0.001	0.001	0.001	0.001	0.000993056	0.001	-0.012	-0.0134329	-0.012	-0.0129545	-0.013	-0.013	-0.013	-0.0466228	-0.013	-0.013	-0.013	-0.013	-0.013	-0.013	-0.013	-0.013	-0.013	-0.138	0.001	-0.000652361	0.001
TCGA-67-3774	-0.121333	0.008	0.008	0.008	0.008	0.008	0.008	0.008	0.008	-0.194	-0.497	-0.497	-0.497	-0.497	0.310273	-0.497	0.344	0.344	0.336646	0.344	0.344	0.344	0.344	0.344	0.344	0.344	0.33816	0.344	-0.009	-0.00981647	-0.009	-0.0124773	-0.009	-0.009	-0.009	-0.00949704	-0.009	-0.009	-0.009	-0.009	-0.009	-0.009	-0.009	-0.009	-0.009	-0.009	0.003	-0.00569957	0.003
TCGA-67-4679	-0.0209075	-0.04	-0.04	-0.04	-0.025	-0.025	-0.025	-0.025	0	0	-0.0021	0	-0.012	0.1224	0.671703	0.66	0.66	0.66	0.64625	0.66	0.663857	0.687	0.687	0.687	0.687	0.687	0.682229	0.687	-0.008	8.47059e-05	-0.008	0.00102273	0.003	0.003	0.003	0.0017071	0.003	0.003	0.003	0.003	0.003	0.003	0.003	0.003	0	0	0.004	-0.00258584	0.004
TCGA-67-6215	0.0022869	-0.012	-0.002	-0.002	-0.002	-0.002	-0.002	-0.002	-0.002	-0.002	-0.006	-0.006	-0.006	0.2582	1.31365	1.315	1.315	1.315	1.2885	1.315	1.315	1.315	1.315	1.315	1.315	1.334	1.32469	1.334	0.043	0.0446424	0.043	0.0424432	0.043	0.043	0.043	0.0429896	0.043	0.043	0.043	0.043	0.043	0.043	0.043	0.043	0.043	0.043	0	-2.57511e-05	0
TCGA-67-6216	0.00458004	0.005	0.005	0.005	0.005	0.005	0.005	0.005	0.005	0.005	0.002	0.002	0.002	0.002	0.00122503	0.002	0.002	0.002	0.00191667	0.002	0.002	0.002	0.002	0.002	0.002	0.002	0.00194444	0.002	0.0045	-0.0755553	0.013	-0.258011	-0.002	-0.002	-0.002	-0.00398817	-0.002	-0.002	-0.002	-0.002	-0.002	-0.002	-0.002	-0.002	-0.002	-0.026	0.015	0.0141953	0.015
TCGA-67-6217	0.618038	0.637	0.637	0.637	0.601	0.601	0.601	0.601	0.601	0.601	0.601	0.601	0.601	0.601	0.595418	0.601	0.601	0.601	0.589354	0.601	0.601	0.601	0.601	0.601	0.601	0.601	0.597604	0.601	-0.293	-0.113325	-0.293	-0.321943	-0.248	-0.052	0.182	-0.0104334	-0.113	-0.113	-0.082	0.042	0.042	0.042	0.042	0.042	0.042	-0.031	-0.333	-0.328393	-0.333
TCGA-69-7760	-0.135807	0.042	-0.431	-0.431	0.427	0.397345	-0.003	-0.003	-0.003	-0.003	-0.071	-0.071	-0.071	0.0592	0.750294	0.58	0.58	0.58	0.559729	0.58	0.58	0.58	0.58	0.58	0.58	0.689524	1.12431	1.076	0.027	-0.0363176	0.027	-0.0467159	-0.047	-0.047	-0.047	-0.288845	-0.047	-0.047	-0.393	-0.393	-0.393	-0.393	-0.393	-0.393	-0.393	-0.393	0.414	0.389908	0.38972
TCGA-69-7761	-0.101338	-0.107	-0.107	-0.107	-0.107	-0.107	-0.107	-0.107	-0.107	-0.107	-0.097875	-0.107	-0.107	0.258	0.256071	0.258	0.258	0.258	0.252625	0.258	0.258	0.258	0.258	0.258	0.258	0.258	0.256667	0.258	-0.094	-0.0936988	-0.094	-0.0942955	-0.094	-0.094	-0.094	-0.0330459	-0.094	-0.094	-0.094	0	0	0	0	0	0	0	-0.065	-0.0648863	-0.065
TCGA-69-7763	-0.153484	-0.20576	-0.201	-0.201	0.092	0.0960345	0.101	0.101	0.096	0.096	-0.440675	-0.458	-0.458	0.235	0.311586	0.235	0.235	0.235	0.231354	0.235	0.235	0.235	0.235	0.235	0.387	0.395	0.389222	0.395	0.06	0.0594824	0.06	0.0608977	0.06	0.06	0.06	0.0595459	0.06	0.06	0.06	0.06	0.06	0.06	0.06	0.06	0.06	0.06	-0.139	-0.139185	-0.139
TCGA-69-7764	-0.058131	-0.061	-0.061	-0.061	-0.061	-0.061	-0.061	-0.061	-0.061	-0.061	-0.061	-0.061	-0.061	0.0678	0.577495	0.583	0.583	0.583	0.578292	0.583	0.583	0.583	0.583	0.583	0.601	0.583	0.561729	0.564	0.357	0.355402	0.357	0.352898	0.357	0.357	0.357	0.298842	0.357	0.357	0.357	0.357	0.357	0.357	0.357	0.357	0.357	-0.125	-0.114	-0.11476	-0.114
TCGA-69-7765	-0.0721216	-0.075	-0.075	-0.075	-0.075	-0.075	-0.075	-0.075	-0.075	-0.075	-0.079	-0.079	-0.079	0.0802	0.711339	0.717	0.717	0.717	0.703042	0.717	0.717	0.717	0.717	0.717	0.717	0.717	0.714028	0.717	0.047	0.0462871	0.047	0.044625	0.047	0.047	0.047	0.0461908	0.047	0.047	0.047	0.047	0.047	0.047	0.047	0.047	0.047	0.047	-0.127	-0.126861	-0.127
TCGA-69-7973	-0.437416	-0.447	-0.447	-0.447	-0.447	-0.447	-0.447	-0.447	-0.447	-0.447	-0.440012	-0.434	-0.434	-0.1882	0.78784	0.795	0.795	0.795	0.777625	0.795	0.795	0.795	0.795	0.795	0.795	0.795	0.789347	0.795	0.355	0.355522	0.355	0.359034	0.355	0.355	0.334	0.170265	0.334	0.334	0.334	0.334	0.334	0.334	0.327333	0.309	-0.039	-0.039	-0.448	-0.425783	-0.448
TCGA-69-7974	0.00296674	0.003	0.003	0.003	0.003	0.003	0.003	0.003	0.003	0.003	0.003	0.003	0.003	0.003	0.00333454	0.003	0.003	0.003	0.00522917	0.003	0.003	0.003	0.003	0.003	0.003	0.003	0.00484028	0.003	0.099	0.102256	0.099	0.094	0.099	0.099	0.11	0.104643	0.11	0.11	0.11	0.11	0.11	0.11	0.11	0.11	0.11	0.08	0.137	0.135348	0.137
TCGA-69-7978	-0.0402048	-0.172	-0.172	-0.172	0.083	0.083	0.083	0.083	0.083	0.083	0.083	0.083	0.083	0.083	0.0795909	0.083	0.083	0.414	0.005625	0.002	0.002	0.002	0.002	0.002	0.002	0.002	-0.00113194	-0.0170392	-0.201	0.0816447	-0.201	0.121284	0.123	0.123	0.123	0.159399	0.123	0.123	0.16	0.166	0.176	0.176	0.176	0.176	0.176	0.176	-0.183	-0.182974	-0.183
TCGA-69-7979	0.0111393	0.002	0.002	0.002	0.002	0.002	0.002	0.002	0.131375	-0.1004	-0.0437625	-0.052	-0.052	0.527	0.738148	0.527	1.79	0.957683	0.659979	0.545	0.545	0.456	0.456	0.456	0.456	0.686143	0.661569	0.785	0.185773	0.487802	-0.107	0.422114	-0.112	1.223	0.7	0.00268047	0.218	-0.426	-0.4196	-0.394	-0.374	-0.374	-0.374	1.323	-0.039	-0.0415	-0.696	-0.439052	-0.69024
TCGA-69-7980	0.162314	0.366	0.366	0.366	0.366	0.366	0.366	0.366	-0.481	-0.481	-0.0916875	-0.093	-0.072	0.0684	0.536905	0.63	0.63	0.63	0.615125	0.63	0.63	1.325	0.661	0.661	0.661	0.658	-0.0426528	0.313	0.582023	0.562282	0.564	0.561193	0.564	0.564	0.564	0.351436	0.564	0.564	0.564	0.564	0.564	0.564	0.564	0.564	0.296	-0.516	-0.098	-0.0783777	-0.09743
TCGA-69-8253	-0.00787734	-0.017	-0.013	-0.013	-0.013	-0.013	-0.013	-0.013	-0.013	-0.013	-0.003	-0.003	-0.003	0.125	0.619392	0.637	0.637	0.637	0.601688	0.611	0.611	0.611	0.611	0.6166	0.618	0.618	0.613708	0.618	0	2.58824e-05	0	-6.81818e-05	0	0	0	0.00484615	0	0	0	0	0	0	0	0.011	0.008	0.001	-0.316	-0.316717	-0.316
TCGA-69-8254	0.151353	0.152	0.152	0.152	0.152	0.152	0.152	0.152	0.152	0.152	0.152	0.152	0.152	0.152	0.150491	0.152	0.152	0.152	0.148917	0.152	0.152	0.152	0.152	0.152	0.152	0.152	0.150951	0.152	0.004	0.00393412	0.004	0.00398864	0.004	0.004	0.004	0.00363166	0.004	0.004	0.004	0.004	0.004	0.004	0.004	0.004	0.004	0.004	0.013	-0.235131	0.013
TCGA-69-8255	-0.00761435	-0.007	-0.007	-0.007	-0.007	-0.007	-0.007	-0.007	-0.008	-0.008	0	0	0	0	0.294875	0	0	0.28	0.277375	0.28	0.28	0.28	0.28	0.28	0.28	0.28	0.524563	0.833	0.359273	0.340162	0.398	0.471773	0.97	0.084	0.151	0.146166	-0.062	0.225	0.0336	0.154	0.154	0.154	0.154	0.154	0.154	0.154	0.026	0.0270064	0.026
TCGA-69-8453	-0.000325364	0	0	0	0	0	0	0	0	0	0	0	0	0	-0.000536703	0	0	0	8.33333e-05	0	0	0	0	0	0	0	9.72222e-05	0	0.004	0.00302824	0.004	0.00409091	0.004	0.004	0.004	0.00299112	0.004	0.004	0.004	0.004	0.004	0.004	0.004	0.004	0.004	0.004	0.009	0.00732189	0.009
TCGA-69-A59K	0.170031	0.19	0.19	0.19	0.178	0.178	0.178	0.178	0.176	0.144	0.144	0.144	0.144	0.144	0.141088	0.144	0.144	0.144	0.142104	0.144	0.144	0.144	0.144	0.144	0.144	0.144	0.144125	0.144	0.053	0.0517318	0.053	0.0466136	0.053	0.053	0.053	0.0518047	0.053	0.053	0.053	0.053	0.053	0.053	0.053	0.053	0.053	0.053	0.134	0.238659	0.12333
TCGA-71-6725	0.312558	0.375	0.375	0.375	0.375	0.375	0.375	0.375	0.375	0.1638	-0.059	-0.172	-0.172	0.048	0.921511	0.928	0.928	0.928	0.906042	0.928	0.928	0.928	0.928	0.928	0.928	0.928	0.916472	0.895569	-0.126	-0.121565	-0.126	-0.121125	-0.126	-0.126	-0.126	-0.125034	-0.126	-0.126	-0.126	-0.126	-0.126	-0.126	-0.126	-0.126	-0.126	-0.126	-0.132	-0.0877661	-0.11701
TCGA-73-4658	-0.0432921	-0.046	-0.046	-0.046	-0.046	-0.046	-0.046	-0.046	-0.046	-0.046	-0.046	-0.046	-0.046	0.0578	0.469166	0.473	0.473	0.473	0.462562	0.473	0.473	0.473	0.473	0.473	0.473	0.473	0.471896	0.473	-0.036	-0.0350494	-0.036	-0.0340227	-0.036	-0.036	-0.036	-0.0332441	-0.036	-0.036	-0.036	1.582	-0.026	-0.026	-0.026	-0.026	-0.028	-0.041	-0.005	-0.0046867	-0.005
TCGA-73-4659	-0.169854	-0.17468	-0.171	-0.171	-0.171	-0.171	-0.171	-0.171	-0.171	-0.171	-0.171	-0.171	-0.171	-0.0662	0.356292	0.353	0.353	0.353	0.345646	0.353	0.353	0.353	0.353	0.353	0.353	0.353	0.394278	0.449	0	0.000752941	0	0.003375	0	0	0	-0.000170118	0	0	0	0	0	0	0	0	0	0	0.053	-0.105333	-0.15286
TCGA-73-4662	0.0204116	-0.04928	-0.05	-0.05	-0.05	-0.05	-0.05	-0.05	-0.405	0.809	-0.394	-0.394	-0.394	-0.1214	1.00563	0.969	0.969	0.969	0.951479	0.969	0.969	0.969	0.969	0.969	0.969	1.82	0.922715	1.80035	0.128	0.126772	0.128	0.12217	0.128	0.128	0.128	0.124007	0.128	0.128	0.128	0.128	0.128	0.128	0.128	0.128	0.128	0.0445625	0.021	0.0217639	0.021
TCGA-73-4666	-0.297068	-0.302	-0.305	-0.305	-0.295	-0.295	-0.295	-0.295	-0.295	-0.2914	-0.303	-0.303	-0.303	-0.303	0.265639	-0.303	0.288	0.288	0.281521	0.288	0.288	0.288	0.288	0.288	0.288	0.288	0.296632	0.288	-0.08	-0.0768353	-0.08	-0.0764205	-0.08	-0.08	-0.08	-0.0414793	-0.08	-0.08	-0.1804	-0.023	-0.023	-0.023	-0.023	-0.023	-0.023	-0.023	-0.333	-0.32791	-0.333
TCGA-73-4668	0.227641	0.714	-0.033	-0.033	-0.027	-0.0261034	-0.025	-0.025	0.131	0.401	0.401	0.401	0.401	0.401	0.397981	0.401	0.401	0.401	0.393667	0.401	0.401	0.401	0.401	0.401	0.401	0.401	0.399194	0.401	-0.0414545	0.302739	0.348	0.341455	0.342	0.342	0.342	0.0971021	0.077	0.077	0.077	0.049	0.049	0.049	0.049	0.049	0.049	0.033	-0.403	-0.334775	-0.403
TCGA-73-4670	-0.265542	0.421	-0.402	-0.402	-0.401	-0.401	-0.401	-0.401	-0.388	-0.388	-0.360312	-0.388	-0.1595	-0.2288	0.438798	0.432	0.432	0.441	0.433292	0.441	0.441	0.441	0.441	0.441	0.441	0.441	0.454104	0.478431	0.004	0.0224235	0.004	0.0501705	0.045	-0.011	0.031	0.0158565	0.031	-0.419	-0.4194	0.075	0.075	0.075	0.0707333	0.059	0.071	0.071	-0.4	-0.392378	-0.4
TCGA-73-4675	-0.133619	-0.138	-0.138	-0.138	-0.138	-0.138	-0.138	-0.138	-0.138	-0.138	-0.138	-0.138	-0.138	0.0114	0.602101	0.609	0.609	0.609	0.601125	0.609	0.609	0.609	0.609	0.609	0.609	0.609	0.607931	0.609	0.217	0.243833	0.229	0.224909	0.229	0.229	0.229	0.229578	0.231	0.231	0.231	0.231	0.231	0.231	0.231	0.231	0.231	0.231	-0.109	-0.313064	-0.109
TCGA-73-4676	0.286226	-0.00268	0.001	0.001	0.526	0.526	0.526	0.526	0.522	0.501	0.497	0.497	0.497	0.8726	1.34669	2.375	2.375	2.375	2.34771	2.363	2.363	2.363	0.46	0.46	0.46	0.46	0.464014	0.46	0.661	0.707073	0.661	0.708705	0.717	0.717	0.717	0.0670311	-0.037	-0.03	-0.03	-0.03	-0.03	-0.03	-0.03	-0.03	0.195	0.195	-0.053	-0.0181094	-0.01916
TCGA-73-4677	-0.3669	-0.376	-0.376	-0.376	-0.376	-0.376	-0.376	-0.376	-0.376	-0.376	-0.376	-0.376	-0.376	-0.0982	1.00596	1.013	1.013	1.013	0.991896	1.013	1.013	1.013	1.013	1.013	1.013	1.013	1.00596	1.013	0	0.000976471	0	0.00385227	0	0	0	-0.00157249	0	0	0	0	0	0	0	0	-0.004	-0.006	-0.009	-0.00837339	-0.009
TCGA-73-7498	-0.16001	-0.094	-0.094	-0.094	-0.094	-0.094	-0.094	-0.094	-0.094	-0.3676	-0.589	-0.589	-0.589	-0.3246	0.727821	0.733	0.733	0.733	0.718208	0.733	0.733	0.733	0.733	0.733	0.733	0.739	0.724944	0.73	0.023	0.0228	0.023	0.0229318	0.023	0.023	0.023	0.0226775	0.023	0.023	0.023	0.023	0.023	0.023	0.023	0.023	0.023	0.023	-0.277	-0.277682	-0.277
TCGA-73-7499	0.0387432	0.017	0.039	0.039	0.039	0.039	0.039	0.039	0.039	0.039	0.039	0.039	0.039	0.2542	0.696531	1.115	1.115	1.12256	0.897042	0.607	0.607	0.607	0.607	0.607	0.607	0.607	0.302118	0.159	0.037	0.0382188	0.037	0.0402273	0.037	0.037	0.037	-0.267904	-0.247	-0.247	-0.247	-0.291	-0.291	-0.291	-0.291	-0.291	-0.291	-0.358	-0.345	-0.315101	-0.33972
TCGA-73-A9RS	-0.376587	-0.382	-0.382	-0.382	-0.382	-0.382	-0.382	-0.382	-0.382	-0.382	-0.382	-0.382	-0.382	-0.21	0.547105	0.048	0.579	0.579	0.567187	0.579	0.579	0.579	0.579	0.579	0.566	0.566	0.564924	0.548	0.817932	0.255551	1.786	0.038	0.043	0.021	0.021	0.184075	0.405	0.541	0.541	0.796	0.403833	0.269471	0.382	0.387	0.012	0.012	-0.483	-0.383425	-0.13043
TCGA-75-5122	-0.0538243	-0.054	-0.054	-0.054	-0.054	-0.054	-0.054	-0.054	-0.054	-0.054	-0.054	-0.054	-0.054	-0.054	-0.0517124	-0.054	-0.054	-0.054	-0.053625	-0.054	-0.054	-0.054	-0.054	-0.054	-0.054	-0.053	-0.0483819	-0.028	0.048	0.0485553	0.048	0.0469545	0.048	0.048	0.048	-0.0106494	0.048	0.048	0.0272	-0.036	-0.036	-0.036	-0.036	-0.036	-0.036	-0.036	-0.008	-0.0077382	-0.008
TCGA-75-5125	-0.0412942	-0.018	-0.022	-0.022	-0.084	-0.084	-0.084	-0.084	-0.084	-0.084	0	0	0	0	-0.000203369	0	0	0	-0.004625	0	0	0	0	0	0	0	0.00313194	0	-0.013	-0.0132941	-0.013	-0.0151932	-0.013	-0.013	-0.013	-0.19332	-0.238	-0.238	-0.238	-0.238	-0.238	-0.238	-0.238	-0.238	-0.222	-0.222	0.12	0.135732	0.12
TCGA-75-5126	-0.0258701	-0.026	-0.026	-0.026	-0.026	-0.026	-0.026	-0.026	-0.026	-0.026	-0.026	-0.026	-0.026	-0.026	-0.0247714	-0.026	-0.026	-0.026	-0.0231875	-0.026	-0.026	-0.026	-0.026	-0.026	-0.026	-0.026	-0.0241181	-0.026	0.103	0.102318	0.103	0.101511	0.103	0.103	0.103	0.106398	0.103	0.103	0.103	0.103	0.103	0.103	0.1042	0.109	0.109	0.109	-0.029	-0.0246717	-0.029
TCGA-75-5146	0.0327256	-0.016	0.039	0.039	0.039	0.039	0.039	0.039	0.039	0.039	0.039	0.039	0.039	0.039	0.0436209	0.039	0.039	0.039	0.041	0.039	0.039	0.039	0.039	0.039	0.039	0.056	0.0521806	0.056	0.135	0.132936	0.135	0.12783	0.135	0.135	0.135	0.132916	0.135	0.135	0.135	0.135	0.135	0.135	0.135	0.135	0.135	0.135	-0.493	-0.49191	-0.493
TCGA-75-5147	0.265708	0.04	0.407	0.407	0.407	0.407	0.407	0.407	0.346	0.346	0.346	0.346	0.346	0.346	0.342738	0.346	0.346	0.346	0.335625	0.346	0.346	0.346	0.346	0.346	0.346	0.346	0.344243	0.346	-0.171045	0.253958	-0.173	0.328943	0.362	0.362	0.362	-0.1523	-0.155	-0.155	-0.155	-0.155	-0.155	-0.155	-0.155	-0.155	-0.152	-0.152	-0.27	-0.269942	-0.27
TCGA-75-6203	-0.0753035	-0.085	-0.085	-0.085	-0.085	-0.085	-0.085	-0.085	-0.085	-0.085	-0.013	-0.013	-0.013	-0.013	-0.0123249	-0.013	-0.013	-0.013	-0.0126667	-0.013	-0.013	-0.013	-0.013	-0.013	-0.013	-0.013	-0.0112222	-0.013	0.003	0.00432471	0.003	0.00595455	0.003	0.003	0.003	0.00296893	0.003	0.003	0.003	0.003	0.003	0.003	0.003	0.003	0.003	0.003	-0.035	-0.0349657	-0.035
TCGA-75-6205	0.0112297	0.012	0.012	0.012	0.012	0.012	0.012	0.012	0.012	0.012	0.012	0.012	0.012	0.012	0.011231	0.012	0.012	0.012	0.0117083	0.012	0.012	0.012	0.012	0.012	0.012	0.012	0.0119722	0.012	-0.002	-0.00193647	-0.002	-0.00186364	-0.002	-0.002	-0.002	-0.000341716	-0.002	-0.002	-0.002	-0.002	-0.002	-0.002	-0.002	-0.002	-0.002	0.01	0.013	0.0126545	0.013
TCGA-75-6206	0.0562256	0.461	0.461	0.461	0.461	0.461	0.461	-0.536	-0.536	-0.536	-0.536	-0.536	-0.536	-0.2262	0.996853	1.013	1.013	1.013	1.0025	1.013	1.013	1.013	1.013	1.013	1.013	1.013	0.961833	0.908275	-0.034	-0.0221153	-0.034	-0.0413636	-0.007	-0.007	-0.001	0.498942	0.509	0.509	0.509	0.509	0.509	0.509	0.509	0.509	0.509	0.476	-0.001	-0.00201931	-0.001
TCGA-75-6207	-0.187979	-0.681	-0.644	-0.644	0.101	0.101	0.101	0.101	0.101	0.101	0.101	0.101	0.101	0.101	0.236072	0.101	0.251	0.251	0.233563	0.251	0.409857	0.217	0.217	0.217	-0.11	0.615	0.0254583	0.001	0.077	0.0770094	0.077	0.0759886	0.077	0.077	0.077	-0.185388	0.077	0.077	0.077	0.077	0.077	0.077	0.077	0.077	-0.586	-0.596437	-0.681	-0.680324	-0.681
TCGA-75-6211	0.124958	0.203	0.18	0.18	-0.069	-0.069	-0.0659231	-0.029	-0.029	0.062	0.007	0.007	0.007	0.1082	0.486036	0.513	0.513	0.513	0.510792	0.513	0.513	0.513	0.513	0.513	0.513	0.513	0.382903	0.369	0.216114	-0.08224	-0.333	-0.3185	-0.306	-0.325	0.357	0.370747	0.361	0.361	0.361	0.361	0.361	0.361	0.401	0.401	0.407	0.352	-0.32	-0.315867	-0.32
TCGA-75-6212	0.0302775	0.037	0.037	0.037	0.037	0.037	0.037	0.037	0.037	0.037	0.012	0.012	0.012	0.012	0.0141047	0.012	0.012	0.012	0.0117917	0.012	0.012	0.012	0.012	0.012	0.012	0.012	0.0254444	0.025	0.002	0.00278824	0.002	0.00632955	0.002	0.002	0.002	0.00380917	0.002	0.002	0.002	0.002	0.002	0.002	0.002	0.002	-0.005	0.027	0.003	-0.000879828	0.003
TCGA-75-6214	-0.00440852	-0.008	-0.008	-0.008	-0.008	-0.008	-0.008	-0.008	0	0	0	0	0	0	0.00220698	0	0	0	0.00808333	0	0	0	0	0	0	0	-0.00129861	0	0.388	0.385496	0.388	0.379227	0.388	0.388	0.388	0.384951	0.388	0.388	0.388	0.388	0.388	0.388	0.388	0.388	0.388	0.388	-0.295	-0.295137	-0.295
TCGA-75-7025	0.12612	0.305	0.305	0.305	0.305	0.305	0.305	0.305	-0.183	-0.183	-0.085875	-0.183	0.187	0.187	0.184627	0.187	0.187	0.187	0.185646	0.187	0.187	0.187	0.187	0.187	0.187	0.187	0.18416	0.187	0.123	0.122191	0.123	0.122818	0.123	0.123	0.123	0.121018	0.123	0.123	0.123	0.123	0.123	0.127765	0.132	0.122	0.122	0.122	0.044	0.0429442	0.044
TCGA-75-7027	-0.438183	-0.448	-0.448	-0.448	-0.448	-0.448	-0.448	-0.448	-0.448	-0.449	-0.449	-0.449	-0.449	-0.1796	0.875864	0.898	0.898	0.898	0.894646	0.898	0.898	0.898	0.898	1.2966	0.882	0.882	0.84816	0.854	0.742	0.735598	0.742	0.728341	0.742	0.742	0.742	0.739688	0.742	0.742	0.742	0.742	0.742	0.742	0.763	0.763	0.737	0.723	-0.443	-0.443009	-0.443
TCGA-75-7030	0.00297713	0.003	0.003	0.003	0.003	0.003	0.003	0.003	0.003	0.003	0.003	0.003	0.003	0.003	0.00319735	0.003	0.003	0.003	0.00295833	0.003	0.003	0.003	0.003	0.003	0.003	0.003	0.00355556	0.003	0.001	0.00102353	0.001	0.000965909	0.001	0.001	0.001	0.000977811	0.001	0.001	0.001	0.001	0.001	0.001	0.001	0.001	0.001	0.001	0	-1.93133e-05	0
TCGA-75-7031	-0.247688	-0.248	-0.245	-0.245	-0.245	-0.245	-0.245	-0.245	-0.245	-0.2558	-0.263	-0.263	-0.263	-0.1544	0.268775	0.28	0.28	0.28	0.269521	0.28	0.28	0.28	0.28	0.28	0.28	0.28	0.245653	0.247	-0.267705	-0.176104	-0.169	-0.162864	-0.169	-0.169	-0.169	0.137632	-0.39	-0.39	-0.4714	0.512	0.88725	1.66359	2.919	1.0002	-0.223	-0.223	-0.264	-0.263438	-0.264
TCGA-78-7143	0.104243	0.084	0.084	0.084	0.084	0.084	0.084	0.084	0.084	0.1332	0.166	0.166	0.166	0.166	0.164591	0.166	0.166	0.166	0.161458	0.166	0.166	0.166	0.166	0.166	0.166	0.166	0.166139	0.166	0	-0.000108235	0	-0.000761364	0	0	0	-0.0273698	0	0	0	0	-0.052	-0.052	-0.052	-0.052	-0.052	-0.002	0.103	0.124354	0.103
TCGA-78-7145	0.636486	0.878	0.569783	0.416	0.789	0.789	0.789	0.789	0.789	0.789	-0.03	-0.03	-0.03	-0.03	0.615051	-0.03	-0.03	0.433841	0.722812	0.739	0.739	0.739	0.739	0.739	0.739	0.738	0.735479	0.738	0.406	0.384101	0.406	0.38	0.381	0.381	0.381	0.0245059	-0.037	-0.051	-0.051	-0.051	-0.051	-0.051	-0.049	-0.049	-0.038	-0.038	0.379	0.378122	0.379
TCGA-78-7146	-0.338454	-0.334	-0.334	-0.334	-0.334	-0.334	-0.334	-0.334	-0.334	-0.372	-0.373	-0.373	-0.373	-0.1982	0.384	0.501	0.608	1.71851	2.07788	1.85	1.53114	0.219	0.219	0.3262	-0.4	-0.382	-0.386944	-0.391	0.0232045	0.159734	0.542	0.0461932	0.089	0.089	0.089	0.0655651	0.073	0.819	0.6792	-0.394	0.084	0.084	0.084	0.084	-0.382	0.099	-0.372	-0.375515	-0.372
TCGA-78-7147	0.348085	0.336	0.336	0.336	0.336	0.336	0.336	0.336	0.371	0.371	0.371	0.371	0.371	0.371	0.367498	0.371	0.371	0.371	0.363271	0.371	0.371	0.371	0.371	0.371	0.371	0.371	0.369333	0.371	-0.003	-0.00132235	-0.003	-0.00775	-0.003	-0.003	-0.003	-0.00307249	0	0	0	0	0	0	0	0	0	0	-0.418	-0.410826	-0.418
TCGA-78-7148	-0.350869	-0.36	-0.36	-0.36	-0.351	-0.351	-0.351	-0.351	-0.351	-0.351	-0.341	-0.341	-0.341	-0.341	0.22355	-0.341	0.256	0.256	0.251979	0.256	0.256	0.256	0.256	0.256	0.256	0.24	0.237347	0.24	0.063	0.0618941	0.063	0.0640114	0.063	0.063	0.063	0.0624615	0.063	0.063	0.063	0.063	0.063	0.063	0.063	0.063	0.063	0.063	-0.397	-0.39627	-0.397
TCGA-78-7149	0.0822765	-0.477	0.621826	0.321	0.321	0.321	0.321	0.321	0.321	0.1322	-0.456437	-0.455	-0.455	-0.1696	0.9649	0.972	0.972	0.972	0.958729	0.972	0.972	0.972	0.972	0.972	0.972	0.972	0.965236	0.972	0.326182	0.331633	0.334	0.33283	0.334	0.334	0.334	0.292719	0.334	0.334	0.334	0.334	0.334	0.334	0.0268	-0.05	0.335	0.335	0	-0.000866953	0
TCGA-78-7150	-0.0305353	-0.041	-0.041	-0.041	-0.041	-0.041	-0.041	-0.041	-0.041	-0.041	0.0218875	-0.041	0.346	0.346	0.34275	0.346	0.346	0.346	0.342938	0.346	0.346	0.346	0.346	0.346	0.346	0.346	0.343715	0.346	0.294	0.187659	0.294	0.28958	0.293	0.038	0.038	0.354803	0.034	0.034	-0.189	-0.008	0.0716667	0.47	0.47	0.782	0.455667	0.423	-0.294	-0.299333	-0.294
TCGA-78-7152	0.00119335	0	0	0	0	0	0	0	0	0	-0.002	-0.002	-0.002	0.0924	0.326616	0.47	0.47	0.47	0.460208	0.47	0.47	0.47	0.47	0.47	0.47	0.489	0.00699306	0.007	0	-5.88235e-05	0	-2.27273e-05	0	0	0	8.87574e-06	0	0	0	0	0	0	0	0	0	0	0.004	0.00284549	0.004
TCGA-78-7153	-0.272018	-0.235	-0.235	-0.235	-0.304	-0.304	-0.304	-0.304	-0.304	-0.3056	-0.301	-0.301	-0.301	-0.1424	0.487215	0.492	0.492	0.492	0.478687	0.492	0.492	0.492	0.492	0.492	0.492	0.492	0.488771	0.492	-0.173	-0.156586	-0.173	-0.151807	-0.153	-0.153	-0.153	-0.154771	-0.153	-0.155	-0.155	-0.151	-0.151	-0.151	-0.151	-0.147	-0.147	-0.167	-0.081	-0.0817961	-0.081
TCGA-78-7154	-0.123269	-0.126	-0.38313	-0.44	-0.104	-0.104	-0.104	-0.104	-0.053	-0.053	-0.283513	-0.422	-0.397	-0.397	0.171927	-0.397	0.199	0.199	0.216396	0.199	0.199	0.199	0.199	0.199	0.199	0.199	0.172687	0.181	-0.1	0.382934	-0.1	0.439125	1.222	2.36033	0.573	0.51466	0.208	0.208	0.0334	0.435	0.435	0.435	0.7944	1.034	0.881	0.511	-0.066	-0.0626223	-0.066
TCGA-78-7155	0.750283	1.70508	0.659783	0.584	0.584	0.584	0.584	0.584	0.584	0.584	0	0	0	0	0.150219	0	0	0	-0.000208333	0	0	0	0	0	0	0.586	0.00570139	0.0949216	0.533659	0.228984	0.539	0.271409	-0.025	-0.025	-0.025	0.26843	0.644	0.644	0.6258	0.553	0.0671667	-0.03	-0.0261333	-0.042	-0.01	0.19	0.316	0.189255	0.34816
TCGA-78-7156	-0.00330353	-0.004	-0.004	-0.004	-0.004	-0.004	-0.004	-0.004	-0.004	-0.004	-0.004	-0.004	-0.004	-0.004	0.636409	-0.004	0.667	0.667	0.653042	0.667	0.668	0.668	0.668	0.668	0.668	0.668	0.655889	0.674	-0.003	-0.00307059	-0.003	-0.00296591	-0.003	-0.003	-0.003	-0.00298964	-0.003	-0.003	-0.003	-0.003	-0.003	-0.003	-0.003	-0.003	-0.003	-0.003	0.007	0.00535837	0.007
TCGA-78-7158	-0.0514875	-0.069	-0.069	-0.069	-0.069	-0.069	-0.069	-0.069	-0.052	-0.029	-0.047	-0.047	-0.047	0.2606	1.47911	1.491	1.491	1.491	1.46019	1.491	1.491	1.491	1.491	1.491	1.491	1.491	1.48076	1.491	0.012	0.0119835	0.012	0.0120682	0.012	0.012	0.012	0.0117944	0.012	0.012	0.012	0.012	0.012	0.012	0.012	0.012	0.012	0.012	-0.024	-0.0258176	-0.024
TCGA-78-7159	-0.0940894	-0.114	-0.114	-0.114	-0.114	-0.114	-0.114	-0.114	-0.114	-0.114	0.02525	-0.114	0.443	0.443	0.525165	0.443	0.443	0.443	0.562438	0.573	0.573	0.573	0.573	0.573	0.573	0.573	0.568944	0.573	0.191	0.19112	0.191	0.196159	0.191	0.191	0.191	0.103929	0.262	0.066	0.066	0.066	0.066	0.066	0.066	0.066	0.066	0.066	-0.179	-0.287942	-0.179
TCGA-78-7160	-0.141184	-0.152	-0.152	-0.152	-0.152	-0.152	-0.152	-0.152	-0.152	-0.152	-0.0719125	-0.154	-0.085	0.0172	0.422622	0.426	0.426	0.426	0.419708	0.426	0.426	0.426	0.426	0.426	0.426	0.426	0.424056	0.426	0.121	0.119852	0.121	0.119511	0.121	0.121	0.121	0.121271	0.124	0.124	0.124	0.124	0.124	0.124	0.124	0.124	0.124	0.103	-0.155	-0.146895	-0.155
TCGA-78-7161	0.110017	-0.546	-0.379565	0.67	1.335	0.453	-0.086	-0.086	1.205	1.205	-0.0368	-0.031	-0.031	0.257	0.781124	1.409	1.409	1.409	0.353708	0.361	0.361	0.361	0.361	0.361	0.361	1.775	0.353403	0.353	0.214	0.215153	0.214	0.222489	0.214	0.214	0.214	0.0960325	0.214	0.214	0.214	0.214	0.214	0.214	0.214	0.011	0.011	-0.028	0.383	0.044382	0.37001
TCGA-78-7162	0.129499	0.13	0.13	0.13	0.13	0.13	0.13	0.13	0.13	0.13	0.13	0.13	0.13	0.13	0.129484	0.13	0.13	0.13	0.132417	0.13	0.13	0.13	0.13	0.13	0.13	0.13	0.12909	0.13	-0.003	-0.00428471	-0.003	-0.00305682	-0.003	-0.003	-0.003	0.198848	0.25	0.25	0.25	0.25	0.25	0.25	0.25	0.246	0.246	0.246	0.019	0.016794	0.019
TCGA-78-7163	0.175269	-0.1584	0.657	0.657	0.657	0.657	0.657	0.657	-0.716	-0.716	-0.676	-0.676	-0.676	-0.3996	0.188264	0.706	0.706	0.706	-0.005	-0.017	-0.017	-0.017	-0.017	-0.017	-0.017	-0.017	0.157132	0.478863	1.14	0.585256	1.14	0.838682	1.164	0.56	0.56	0.471472	0.56	0.553	0.553	0.553	0.553	0.553	0.559	0.559	0.559	-0.055	-0.037	-0.0369914	-0.037
TCGA-78-7166	0.00596778	0.001	0.001	0.001	0.001	0.001	0.001	0.001	0.001	0.001	0.001	0.001	0.001	0.1924	0.619091	0.958	0.958	0.958	0.937729	0.958	0.958	0.958	0.958	0.958	0.958	0.958	-0.301882	-0.295	-0.015	-0.0120024	-0.015	-0.014875	-0.015	-0.015	-0.015	-0.0150769	-0.015	-0.015	-0.015	-0.015	-0.015	-0.015	-0.015	-0.015	-0.015	-0.015	0.002	0.00200644	0.002
TCGA-78-7167	-0.0653534	-0.13024	0.105	0.105	0.105	0.105	0.105	0.105	0.105	0.0918	-0.799925	-0.868	-0.877	-0.877	0.77793	-0.877	0.85	0.85	0.841979	0.85	0.85	0.85	0.85	0.85	0.85	0.85	0.841264	0.85	0.032	0.0462965	0.032	0.03275	0.032	0.032	0.04	0.46437	0.465	0.465	0.465	0.465	0.465	0.465	0.465	0.465	0.465	0.497	-0.378	-0.379064	-0.378
TCGA-78-7220	-0.0785468	-0.074	-0.074	-0.074	-0.074	-0.074	-0.074	-0.074	-0.103	-0.103	-0.103	-0.103	-0.103	-0.0106	0.271079	0.359	0.359	0.359	0.366667	0.359	0.359	0.364667	0.376	0.376	0.376	0.374	0.106056	0.386	-0.11	-0.104755	-0.11	-0.0958864	-0.11	-0.11	-0.107	0.682568	0.611	0.611	0.341	0.704	0.704	0.704	0.704	0.7224	0.727	0.727	0.372	-0.0437489	0.22816
TCGA-78-7535	0.481693	0.501	0.501	0.501	0.501	0.501	0.501	0.462	0.462	0.462	0.462	0.462	0.462	0.462	0.453744	0.462	0.462	0.462	0.452688	0.462	0.462	0.462	0.462	0.462	0.462	0.462	0.435785	0.396235	0.015	0.0154729	0.015	0.0100227	0.015	0.015	0.015	0.0108787	0.015	0.015	0.015	0.015	0.015	0.015	0.015	0.015	0.015	0	-0.402	-0.400929	-0.402
TCGA-78-7536	-0.159025	0.29	-0.469	-0.469	-0.469	-0.469	-0.469	-0.469	-0.281125	0.032	0.579	0.579	0.579	0.579	0.420373	0.579	0.457	0.457	0.478896	0.457	0.457	0.457	0.457	0.457	0.457	0.396952	0.272382	-0.035	0.489	0.276598	0.489	0.383511	0.456	0.456	-0.016	0.4337	-0.047	0.994	-0.56	0.988	0.562167	0.445882	-0.02	0.0832	2.30833	-0.043	-1.065	-0.494124	-0.53108
TCGA-78-7537	-0.00906029	-0.02	-0.02	-0.02	-0.02	-0.02	-0.02	-0.02	-0.02	-0.0092	0.005875	0.007	-0.011	0.1246	0.663006	0.667	0.667	0.667	0.653146	0.667	0.667	0.667	0.667	0.667	0.667	0.667	0.653139	0.639961	0.002	0.00195059	0.002	0.00181818	0.002	0.002	0.002	0.000804734	0.002	0.002	0.002	0.002	0.002	0.002	0.002	0.002	0.002	0.002	0.008	0.00675751	0.008
TCGA-78-7539	-0.0124439	0.468	0.005	0.005	0.005	0.005	0.005	0.005	0.005	0.005	-0.483875	-0.485	-0.485	-0.1556	1.09284	1.162	1.162	2.012	1.85452	0.683	0.683	0.683	0.683	0.683	0.683	0.683	0.677097	0.681392	-0.086	0.158409	-0.086	0.277602	0.314	0.314	0.314	0.196928	0.314	0.314	0.314	0.314	0.314	0.314	0.314	0.314	0.312333	-0.094	-0.016	-0.00326609	-0.016
TCGA-78-7540	-0.00486694	-0.006	-0.006	-0.006	-0.006	-0.006	-0.006	-0.006	-0.006	-0.006	-0.006	-0.006	-0.006	-0.006	-0.00524188	-0.006	-0.006	-0.006	-0.00589583	-0.006	-0.006	-0.006	-0.006	-0.006	-0.006	-0.006	-0.00193056	-0.006	0	-5.88235e-05	0	0.000363636	0	0	0	-0.00132396	0	0	0	0	0	0	0	0	-0.001	-0.001	0.005	0.00369957	0.005
TCGA-78-7542	0.307433	0.311	0.311	0.311	0.311	0.311	0.311	0.311	0.311	0.311	0.302	0.302	0.302	0.302	0.102073	0.302	0.246636	0.099	0.0965625	0.099	0.099	0.099	0.099	0.099	0.099	0.076	0.0754722	0.076	-0.063	-0.0348588	-0.045	-0.0452045	-0.045	-0.114667	-0.018	-0.0208225	-0.018	-0.018	-0.018	-0.018	-0.018	-0.018	-0.018	-0.018	-0.018	-0.117	-0.309	-0.28768	-0.309
TCGA-78-7633	-0.00765385	-0.015	-0.015	-0.015	-0.015	-0.015	-0.015	-0.015	-0.015	-0.015	-0.015	-0.015	-0.015	0.241	1.26647	1.265	1.265	1.265	1.28119	1.296	1.296	1.296	1.296	1.296	1.296	1.282	1.25613	1.274	0.596	0.591915	0.596	0.589011	0.596	0.596	0.596	0.58751	0.596	0.596	0.596	0.596	0.596	0.596	0.596	0.596	0.585	0.585	0.001	-0.00150215	0.00061
TCGA-78-8640	0.173181	0.023	0.023	0.023	0.023	0.023	0.023	0.023	0.023	0.3574	0.356	0.356	0.356	0.356	0.353047	0.356	0.356	0.356	0.351229	0.356	0.356	0.356	0.356	0.356	0.356	0.356	0.354208	0.356	0.072	0.117089	-0.49	0.123898	0.127	0.127	0.127	0.125911	0.127	0.127	0.127	0.127	0.127	0.127	0.127	0.127	0.127	0.127	-0.181	-0.176335	-0.181
TCGA-78-8648	0.00198545	0.002	0.002	0.002	0.002	0.002	0.002	0.002	0.002	0.002	0.002	0.002	0.002	0.002	0.00198075	0.002	0.002	0.002	0.00202083	0.002	0.002	0.002	0.002	0.002	0.002	0.002	0.00210417	0.002	0.003	0.00294353	0.003	0.00284091	0.003	0.003	0.003	0.00300888	0.003	0.003	0.003	0.003	0.003	0.003	0.003	0.003	0.003	0.003	0.013	0.0129614	0.013
TCGA-78-8655	-0.000417879	-0.629	-0.629	-0.629	0.599	0.599	0.599	0.599	0.599	0.5938	0.586	0.586	0.586	0.586	0.604509	0.586	0.586	0.586	0.596771	0.606	0.606	0.573	0.573	0.573	0.573	0.601	0.588924	0.591	0.167	0.16716	0.167	0.164966	0.167	0.167	0.167	0.167913	0.167	0.167	0.167	0.157	0.264667	0.163	0.163	0.163	0.163	0.163	-0.014	-0.0192082	-0.014
TCGA-78-8660	1.2474e-05	0	0	0	0	0	0	0	0	0	0	0	0	0	0.0195884	0	0	0	0.00204167	0	0	0	0	0	0	0	0.114472	0.157	0.098	0.0969788	0.098	0.0939886	0.098	0.098	0.098	0.0966243	0.098	0.098	0.098	0.098	0.098	0.098	0.098	0.098	0.098	0.098	-0.117	-0.116721	-0.117
TCGA-78-8662	0.151241	-0.088	-0.088	-0.088	0.59	0.59	0.59	0.59	0.04225	-0.036	-0.036	-0.036	-0.036	0.3126	1.07126	1.707	1.707	1.707	2.45631	1.193	0.754429	0.579	0.579	0.583	-0.047	0.601	0.569049	0.543	0.978455	0.961899	1.164	1.14309	1.157	0.522	1.245	0.498175	1.245	0.508	1.0564	-0.084	0.596	0.751882	1.684	1.202	-0.067	-0.067	0.529	0.243841	0.5505
TCGA-80-5607	-0.00140644	-0.0042	0	0	0	0	0	0	0	0	0	0	0	0	0.000651023	0	0	0	0.000208333	0	0	0	0	0	0	0	6.94444e-06	0	0.003	0.00296471	0.003	0.00296591	0.003	0.003	0.003	0.00838905	0.003	0.003	0.003	0.014	0.014	0.014	0.014	0.014	0.01	0.01	0.008	0.00690987	0.008
TCGA-80-5608	-0.346831	-0.352	-0.352	-0.352	-0.352	-0.352	-0.352	-0.352	-0.352	-0.352	-0.352	-0.352	-0.352	-0.2058	0.376303	0.379	0.379	0.379	0.377646	0.379	0.379	0.379	0.379	0.379	0.379	0.379	0.376368	0.379	-0.11	0.0827506	-0.11	-0.0551818	0.314	0.314	0.314	0.313351	0.314	0.314	0.314	0.314	0.314	0.314	0.314	0.314	0.314	0.314	-0.37	-0.376363	-0.37
TCGA-80-5611	0.0254459	-0.30168	-0.102	-0.102	0.328	0.328	0.328	0.328	-0.339	-0.1838	-0.238625	0.005	0.043	0.2812	0.775051	1.234	1.234	1.234	1.2085	1.234	1.234	0.493	0.493	0.6456	0.518	0.429	0.392146	0.395	-0.0512727	-0.0361671	-0.036	-0.0296136	-0.036	-0.036	-0.036	-0.00255917	-0.036	-0.036	0.01	0.01	0.01	0.01	0.01	0.01	0.01	0.01	0.002	-0.095912	0.00572
TCGA-83-5908	0.051448	0.052	0.052	0.052	0.052	0.052	0.052	0.052	0.052	0.052	0.052	0.052	0.052	0.052	0.0515824	0.052	0.052	0.052	0.051	0.052	0.052	0.052	0.052	0.052	0.052	0.052	0.0529931	0.052	0.004	0.00484706	0.004	0.00588636	0.004	0.004	0.004	0.00336686	0.004	0.004	0.004	0.004	0.004	0.004	0.004	0.004	0.004	0.004	-0.191	-0.191661	-0.191
TCGA-86-6562	-0.112522	-0.164	-0.164	-0.164	-0.164	-0.164	-0.164	-0.164	-0.164	-0.351	0.5561	2.14	1.9705	2.338	1.24279	1.25	1.25	1.25	1.22569	1.25	1.25	1.25	1.25	1.25	1.25	1.25	1.24833	1.25	0.207	0.206699	0.207	0.208386	0.207	0.207	0.207	0.149515	0.207	0.207	0.207	0.207	0.207	0.207	0.207	0.207	0.083	0.031	-0.354	-0.353841	-0.354
TCGA-86-6851	-0.0970759	-0.14	-0.14	-0.14	-0.14	-0.14	-0.14	-0.14	-0.14	-0.14	-0.14	-0.14	-0.14	-0.0204	0.225458	0.458	0.458	0.458	0.451646	0.458	0.458	0.458	0.458	0.458	0.458	-0.105	-0.103667	-0.105	0	0.0620188	0	-0.000136364	0	0.153	0.153	0.150865	0.153	0.153	0.153	0.153	0.153	0.153	0.153	0.153	0.153	0.153	-0.31	-0.299558	-0.31
TCGA-86-7701	-0.156737	0.146	-0.238	-0.238	-0.238	-0.238	-0.238	-0.238	-0.238	-0.238	-0.238	-0.238	-0.238	-0.0606	0.332149	0.649	0.649	0.693	0.234417	0.239	0.239	0.239	0.239	0.239	0.239	0.239	0.252979	0.252	-0.0402955	-0.0391718	0.056	-0.0844545	0.082	0.082	0.082	0.0557219	-0.263	-0.263	-0.263	0.151	0.141333	0.019	0.019	0.019	0.019	0.712	-0.236	-0.258103	-0.236
TCGA-86-7711	-0.0526383	-0.315	0.013	0.013	0.013	0.013	0.013	0.013	0.013	0.013	0.013	0.013	0.013	0.1088	0.397977	0.492	0.492	0.492	0.481229	0.492	0.492	0.492	0.492	0.492	0.492	0.492	0.490507	0.519	0.626	0.46616	0.626	0.433318	0.442	0.442	0.442	0.0618979	-0.036	-0.036	-0.036	-0.036	-0.00691667	-0.03	-0.03	-0.03	-0.025	-0.025	-0.308	-0.29194	-0.308
TCGA-86-7713	0.142174	0.21844	-0.266	-0.266	0.565	0.565	0.565	0.565	0.04925	-0.177	0.435	0.435	0.435	0.435	0.439839	0.435	0.435	0.435	0.430417	0.435	0.435	0.435	0.435	0.435	0.435	0.427	0.473236	0.475	0.187	0.184536	0.187	0.182011	0.187	0.187	0.187	0.21301	0.215	0.215	0.215	0.215	0.215	0.215	0.215	0.215	0.215	0.215	-0.172	-0.0108197	-0.172
TCGA-86-7714	-0.00300624	-0.003	-0.003	-0.003	-0.003	-0.003	-0.003	-0.003	-0.003	-0.003	-0.003	-0.003	-0.003	-0.003	-0.00295909	-0.003	-0.003	-0.003	-0.00285417	-0.003	-0.003	-0.003	-0.003	-0.003	-0.003	-0.003	-0.00295139	-0.003	0.004	0.0038	0.004	0.00394318	0.004	0.004	0.004	0.00305621	0.004	0.004	0.004	0.004	0.004	0.004	0.004	0.004	0.004	0.004	0.006	0.00572103	0.006
TCGA-86-7953	0.162277	0.169	0.169	0.169	0.169	0.169	0.169	0.169	0.158	0.158	0.146	0.146	0.146	0.146	0.149162	0.146	0.146	0.146	0.142958	0.146	0.146	0.146	0.146	0.146	0.146	0.146	0.165285	0.165	-0.021	-0.0155247	-0.021	-0.0115	-0.008	-0.018	-0.018	0.165462	-0.018	-0.018	-0.018	-0.018	-0.018	-0.018	-0.018	-0.018	0	0.983	-0.332	-0.304322	-0.332
TCGA-86-7954	0.0440915	0.045	0.045	0.045	0.045	0.045	0.045	0.045	0.045	0.045	0.045	0.045	0.045	0.045	0.430998	0.045	0.448	0.442889	0.425063	0.441	0.441	0.441	0.441	0.441	0.441	0.463	0.456507	0.458	0.055	0.0456518	0.055	0.0467159	0.038	0.038	0.038	-0.125367	0.038	0.038	-0.0576	0.02	0.02	0.02	0.02	0.02	-0.324	-0.31725	-0.519	-0.511689	-0.519
TCGA-86-7955	0.0142536	0.014	0.027	0.027	0.027	0.027	0.027	0.027	0.027	-0.1166	0.028	0.028	0.028	0.211	0.30664	0.943	1.40445	0.944	0.0088125	0.009	0.009	0.009	0.009	0.009	0.009	0.009	-0.030625	-0.018	0.47	0.448668	0.47	0.459216	0.47	0.458	0.458	0.00506805	0	0	0	0	0	0	0	0	0	0.001	-0.002	-0.00303863	-0.002
TCGA-86-8054	-0.457622	-0.465	-0.465	-0.465	-0.465	-0.465	-0.465	-0.465	-0.465	-0.465	-0.465	-0.465	-0.465	0.2858	0.789982	1.285	1.285	1.285	0.705438	0.629	0.629	1.263	0.46	0.46	0.46	0.514	0.510653	0.514	0.494	0.490186	0.494	0.483011	0.494	0.494	0.494	-0.293991	-0.294	-0.294	-0.294	-0.294	-0.294	-0.294	-0.294	-0.294	-0.294	-0.294	-0.462	-0.462075	-0.462
TCGA-86-8055	0.19795	0.198	0.198	0.198	0.198	0.198	0.198	0.198	0.198	0.198	0.198	0.198	0.198	0.198	0.200354	0.198	0.198	0.198	0.197417	0.198	0.198	0.198	0.198	0.198	0.198	0.198	0.222708	0.268745	0.17	0.169379	0.17	0.167159	0.17	0.17	0.17	0.16875	0.17	0.17	0.17	0.17	0.17	0.17	0.17	0.17	0.17	0.17	-0.113	-0.106721	-0.113
TCGA-86-8056	0.0340593	0.05392	-0.005	-0.005	-0.005	-0.005	-0.005	-0.005	-0.005	-0.005	0.005	0.005	0.005	0.2362	0.379306	1.161	1.161	0.761905	1.45027	1.481	-0.007	-0.535	-0.535	-0.535	-0.535	0.006	0.00596528	0.006	-0.003	-0.0054	-0.003	-0.00925	-0.003	-0.003	-0.003	0.00126775	0.006	0.006	0.006	0.006	0.006	0.006	0.006	0.006	0.176667	-0.008	0.01	0.0102768	0.01
TCGA-86-8073	0.0636611	0.054	0.054	0.054	0.054	0.054	0.054	0.054	0.086	0.086	0.086	0.086	0.086	0.086	0.0854994	0.086	0.086	0.086	0.08375	0.086	0.086	0.086	0.086	0.086	0.086	0.086	0.0862847	0.086	0	-0.000101176	0	0.000431818	0	0	0	-0.0106849	0	0	0	0	0	0	0	0	-0.022	-0.019	-0.298	-0.297285	-0.298
TCGA-86-8074	0.422407	0.393	0.393	0.393	0.393	0.393	0.393	0.393	0.393	0.393	0.598	0.598	0.598	0.8206	0.851024	1.711	1.711	1.711	0.51075	0.525	0.525	0.525	0.525	0.525	0.525	0.525	0.520778	0.525	-0.14	-0.13812	-0.14	-0.13575	-0.14	-0.14	-0.14	-0.14525	-0.14	-0.14	-0.14	-0.14	-0.14	-0.14	-0.14	-0.14	-0.159	-0.159	-0.203	-0.136721	-0.203
TCGA-86-8075	0.267395	0.266	0.268	0.268	0.268	0.268	0.268	0.268	0.268	0.268	0.268	0.268	0.268	0.268	0.278375	0.268	0.268	0.268	0.262188	0.268	0.268	0.268	0.268	0.268	0.268	0.268	0.326319	0.408824	0.008	0.00430353	0.008	0.00872727	0.008	0	0	-0.00520858	0	0	0	0	0	0	-0.000733333	-0.001	-0.011	-0.011	-0.152	-0.152597	-0.152
TCGA-86-8076	-0.00254678	-0.003	-0.003	-0.003	-0.003	-0.003	-0.003	-0.003	-0.003	-0.003	-0.003	-0.003	-0.003	-0.003	0.39641	-0.003	0.415	0.415	0.406333	0.415	0.415	0.415	0.415	0.415	0.415	0.415	0.412083	0.415	-0.001	-0.000934118	-0.001	-0.000988636	-0.001	-0.001	-0.001	-0.00100592	-0.001	-0.001	-0.001	-0.001	-0.001	-0.001	-0.001	-0.001	-0.001	-0.001	0.014	0.00237983	0.0038
TCGA-86-8278	-0.119551	0.081	0.081	0.081	0.081	0.081	0.081	0.081	-0.458	-0.458	-0.471	-0.471	-0.471	-0.471	0.100736	0.102	0.102	0.102	0.0993125	0.102	0.102	0.102	0.102	0.102	0.102	0.102	0.0980278	0.102	-0.027	-0.0265082	-0.027	-0.0255341	-0.027	-0.027	-0.027	-0.027605	-0.027	-0.027	-0.027	-0.027	-0.027	-0.027	-0.027	-0.027	-0.027	-0.027	0.118	-0.403809	-0.23824
TCGA-86-8279	0.406839	0.282	0.282	0.282	0.282	0.282	0.282	0.282	0.282	0.282	1.08	1.08	1.08	1.08	1.07216	1.08	1.08	1.08	1.05875	1.08	1.08	1.08	1.08	1.08	1.08	1.08	1.0725	1.08	0.028	0.0289882	0.028	0.0216023	0.028	0.028	0.028	-0.056395	0.04	0.04	0.04	0.06	0.06	0.06	0.06	0.06	0.06	-0.328	-0.044	-0.0324227	-0.0385
TCGA-86-8280	0.366027	0.429	0.36	0.36	0.36	0.36	0.36	0.36	0.36	0.36	0.36	0.36	0.36	0.36	0.420976	0.36	0.36	0.36	0.351771	0.36	0.36	0.36	0.477	0.477	0.477	0.477	0.478174	0.477	-0.035	-0.0345318	-0.035	-0.0327955	-0.035	-0.035	-0.035	-0.036568	-0.035	-0.035	-0.035	-0.035	-0.035	-0.035	-0.035	-0.035	-0.035	-0.035	-0.134	-0.130521	-0.134
TCGA-86-8281	0.00508524	-0.01	-0.01	-0.01	-0.002	-0.002	-0.002	-0.002	-0.002	-0.002	-0.002	-0.002	-0.002	0.206	1.32083	1.038	1.038	1.036	1.00854	1.529	1.529	1.529	1.529	1.529	1.529	1.529	1.51844	1.529	0	0.00149882	0	0	0	0	0	-6.95266e-05	0	0	0	0	0	0	0	0	0	0	0	-0.000980687	0
TCGA-86-8358	-0.0105894	-0.174	-0.174	-0.174	0.773	0.928	0.928	-0.027	-0.027	-0.0468	-0.435862	-0.547	-0.024	0.2304	0.526359	1.248	1.248	1.248	0.683396	0.689	0.689	0.689	0.689	0.689	0.689	0	-0.0222708	-0.0332745	0.0557727	0.133351	0.079	0.34292	0.174	0.051	0.051	0.0173669	-0.588	-0.588	-0.6726	-0.552	-0.228	0.42	0.42	0.42	0.42	0.01	0.019	-0.364292	-0.2697
TCGA-86-8359	-0.00386902	0.099	-0.028	-0.028	-0.028	-0.028	-0.028	-0.028	-0.028	-0.028	-0.028	-0.028	-0.028	0.0918	0.568112	0.571	0.571	0.571	0.565333	0.571	0.571	0.571	0.571	0.571	0.571	0.571	0.568229	0.571	0.111	0.424464	1.439	0.716682	0.768	0.768	0.139	0.347951	0.319	0.319	0.319	0.319	0.319	0.319	0.319	0.319	0.299	0.299	-0.1	-0.100386	-0.1
TCGA-86-8585	0.0100499	-0.098	-0.098	-0.098	-0.098	-0.098	-0.098	-0.098	-0.098	0.0692	0.32	0.32	0.32	0.32	0.317196	0.32	0.32	0.32	0.311292	0.32	0.32	0.32	0.32	0.32	0.32	0.32	0.318299	0.32	0.101	0.211096	0.101	0.242682	0.283	0.283	0.283	-0.0775976	-0.098	-0.098	-0.098	-0.098	-0.098	-0.098	-0.098	-0.098	-0.098	-0.098	-0.1	-0.0984785	-0.1
TCGA-86-8668	0.00367152	0.127	0.127	0.127	0.127	0.127	0.127	0.127	-0.269	-0.269	-0.266975	-0.276	-0.276	0.085	0.0895728	0.085	0.085	0.085	0.0841667	0.085	0.085	0.085	0.085	0.085	0.085	0.085	0.119917	0.157	0.045	0.0446965	0.045	0.0449432	0.045	0.045	0.045	0.0436361	0.045	0.045	0.045	0.045	0.045	0.045	0.045	0.045	0.045	0.045	0.08	0.0596094	0.06215
TCGA-86-8669	-0.195492	-0.193	-0.193	-0.193	-0.193	-0.193	-0.193	-0.193	-0.193	-0.208	-0.20185	-0.196	-0.196	-0.196	0.14648	-0.196	0.161	0.161	0.161312	0.161	0.161	0.161	0.161	0.161	0.161	0.161	0.159451	0.161	0.145	0.157729	0.145	0.14742	0.176	0.176	0.176	0.113158	0.176	0.176	0.176	0.176	0.176	0.176	0.176	0.176	0.176	-0.055	-0.225	-0.20733	-0.22097
TCGA-86-8671	0.0681154	0.094	0.094	0.094	0.094	0.094	0.094	0.094	0.094	-0.003	-0.003	-0.003	-0.003	-0.003	-0.00307341	-0.003	-0.003	-0.003	-0.00266667	-0.003	-0.003	-0.003	-0.003	-0.003	-0.003	-0.003	-0.00282639	-0.003	0.013	0.0130894	0.013	0.0136477	0.013	0.013	0.013	0.0126169	0.013	0.013	0.013	0.013	0.013	0.013	0.013	0.013	0.013	0.013	0.022	-0.0200536	0.022
TCGA-86-8672	-0.00168711	-0.002	-0.002	-0.002	-0.002	-0.002	-0.002	-0.002	-0.002	-0.002	-0.002	-0.002	-0.002	-0.002	0.152763	-0.002	3.64336	0.057	0.05875	0.057	0.057	0.057	0.057	0.057	0.057	0.057	0.0515764	0.048	-0.072	-0.0720047	-0.072	-0.0734318	-0.072	-0.072	-0.072	0.0203476	-0.072	-0.072	-0.072	-0.072	-0.072	-0.072	-0.072	-0.072	0.141	0.141	-0.102	0.0210365	-0.07863
TCGA-86-8673	0.0979002	0.118	0.08	0.08	0.08	0.08	0.08	0.08	0.08	0.08	0.062	0.062	0.062	0.5422	1.1555	2.463	1.77764	2.595	1.6331	2.817	1.48271	1.215	0.407	0.407	0.407	1.23814	0.320868	0.340039	0	0.0494094	0	-0.000215909	0	0.037	0.037	0.325929	0.352	0.352	0.315	0.315	0.315	0.315	0.315	0.315	0.322	0.322	-0.008	-0.0243605	0.00211
TCGA-86-8674	-0.000992723	-0.002	-0.002	-0.002	-0.002	-0.002	-0.002	-0.002	-0.002	-0.002	-0.002	-0.002	-0.002	-0.002	0.92067	-0.002	0.963	0.963	0.943042	0.963	0.963	0.963	0.963	0.963	0.963	0.963	0.95634	0.963	0.005	0.00502824	0.005	0.00489773	0.005	0.005	0.005	0.0225888	0.005	0.005	0.005	0.005	0.005	0.005	0.005	0.005	0.005	0.018	0.006	0.00482618	0.006
TCGA-86-A456	0.142427	0.143	0.143	0.143	0.143	0.143	0.143154	0.144	0.144	0.144	0.144	0.144	0.144	0.144	0.142064	0.144	0.144	0.144	0.141	0.144	0.144	0.144	0.144	0.144	0.144	0.144	0.143264	0.144	0	-0.00028	0	-0.000556818	0	0	0	-0.000572485	0	0	0	0	0	0	0	0	0	0	0.037	0.0365901	0.037
TCGA-86-A4D0	-0.136808	-0.051	-0.051	-0.051	-0.051	-0.051	-0.051	-0.051	0.307	-0.3614	-0.564	-0.564	-0.564	-0.2956	0.76878	0.778	0.778	0.778	0.761312	0.778	0.778	0.778	0.778	0.778	0.778	0.778	0.763507	0.769	0.022	0.00440471	0.022	0.0154545	0.022	-0.023	-0.023	-0.0233846	-0.023	-0.023	-0.023	-0.023	-0.023	-0.023	-0.023	-0.023	-0.023	-0.023	-0.261	-0.287727	-0.261
TCGA-86-A4JF	-0.159793	-0.164	-0.164	-0.164	-0.164	-0.164	-0.164	-0.164	-0.164	-0.164	-0.164	-0.164	-0.164	-0.01	0.600546	0.606	0.606	0.606	0.594396	0.606	0.606	0.606	0.606	0.606	0.606	0.606	0.601931	0.606	0.049	0.0481788	0.049	0.0486136	0.049	0.049	0.049	0.0484556	0.049	0.049	0.049	0.049	0.049	0.049	0.049	0.049	0.049	0.049	-0.383	-0.382094	-0.383
TCGA-86-A4P7	0.116937	0.011	0.135	0.135	0.135	0.135	0.135	0.135	0.135	0.135	0.135	0.135	0.135	0.135	0.136668	0.135	0.135	0.135	0.132188	0.135	0.135	0.135	0.135	0.135	0.135	0.135	0.152264	0.162451	0.0128864	0.00194588	0	0.00101136	0	0	0	-0.000201183	0	0	0	0	0	0	0	0	0	0	-0.095	-0.094867	-0.095
TCGA-86-A4P8	-0.00101455	-0.001	-0.001	-0.001	-0.001	-0.001	-0.001	-0.001	-0.001	-0.001	-0.001	-0.001	-0.001	-0.001	-0.000993983	-0.001	-0.001	-0.001	-0.000875	-0.001	-0.001	-0.001	-0.001	-0.001	-0.001	-0.001	-0.000916667	-0.001	0.007	0.00696706	0.007	0.00702273	0.007	0.007	0.007	0.00522189	0.005	0.005	0.005	0.005	0.005	0.005	0.005	0.005	0.005	0.005	0.002	0.00198712	0.002
TCGA-91-6828	-0.281235	-0.26932	-0.269	-0.269	-0.269	-0.29831	-0.308	-0.308	-0.308	-0.308	-0.295625	-0.308	-0.242	-0.1168	0.352282	0.384	0.384	0.384	0.376958	0.384	0.384	0.384	0.384	0.384	0.384	0.337	0.265993	0.182	0.046	0.04664	0.046	0.0496932	0.046	0.046	0.046	0.0717041	0.046	0.046	0.046	0.046	0.046	0.046	0.046	0.046	0.046	0.136	0.196	0.195622	0.196
TCGA-91-6829	0.0536663	0.051	0.051	0.051	0.051	0.051	0.051	0.051	0.051	0.051	0.051	0.051	0.051	0.1646	0.459675	0.619	0.619	0.619	0.518667	0.536	0.464714	0.037	0.037	0.037	0.037	0.533	0.52916	0.533	0.301	0.300094	0.301	0.292398	0.301	0.301	0.301	-0.171827	-0.317	-0.296	-0.296	-0.296	-0.296	-0.296	-0.296	-0.296	-0.296	-0.296	-0.142	-0.159339	-0.142
TCGA-91-6830	-0.0675852	-0.108	-0.108	-0.108	0.073	0.073	0.073	0.073	-0.092	-0.092	-0.092	-0.092	-0.092	-0.092	-0.0167569	-0.092	-0.092	-0.092	-0.0905208	-0.092	-0.092	-0.092	-0.092	-0.092	-0.092	0.087	0.085875	0.086	0.078	0.0772612	0.078	0.0753409	0.078	0.078	0.078	0.00850592	0.078	0.078	-0.035	-0.021	-0.021	-0.021	-0.021	-0.021	-0.021	-0.021	-0.199	-0.198644	-0.199
TCGA-91-6831	0.222797	0.196	0.196	0.196	0.25	0.25	0.25	0.25	0.25	0.25	0.25	0.25	0.25	0.25	0.274965	0.25	0.28	0.28	0.272437	0.28	0.28	0.28	0.28	0.28	0.28	0.28	0.277792	0.28	0.424	0.421099	0.424	0.419432	0.424	0.424	0.424	0.0205607	0.252	-0.083	-0.083	-0.083	-0.083	-0.083	-0.083	-0.083	-0.083	-0.12	0	-0.343341	-0.17946
TCGA-91-6835	0.00442516	0	0	0	0	0	0	0	0	0	0	0	0	0.1634	0.478101	0.817	0.817	0.817	0.80225	0.253	0.253	0.253	0.253	0.253	0.253	0.253	0.253361	0.253	0.109	0.108795	0.109	0.110091	0.109	0.109	0.109	0.108124	0.109	0.109	0.109	0.109	0.109	0.109	0.109	0.109	0.109	0.109	-0.128	-0.127745	-0.128
TCGA-91-6836	-0.0148191	-0.06028	0.043	0.043	0.049	0.049	0.049	0.049	-0.005	-0.005	-0.494	-0.494	-0.494	0.381	1.39749	3.657	3.657	3.657	3.5879	-0.046	-0.046	-0.046	-0.046	-0.046	-0.061	-0.03	-0.0242778	-0.03	0.397	0.407464	0.397	0.39608	0.397	0.257	0.364	0.408649	0.323	0.337	0.337	0.359	0.359	0.354	0.354	0.358	0.34	0.895	-0.024	-0.00207296	-0.01875
TCGA-91-6840	0.141007	0.143	0.143	0.143	0.143	0.143	0.143	0.143	0.143	0.143	0.143	0.143	0.143	0.143	0.147986	0.143	0.143	0.143	0.143229	0.143	0.143	0.154	0.154	0.154	0.154	0.154	0.147799	0.145608	-0.333	-0.135972	-0.333	-0.317534	-0.333	0.271	0.145	0.144858	0.145	0.167	0.167	0.167	0.167	0.167	0.167	0.167	0.154	0.154	-0.313	-0.287532	-0.27342
TCGA-91-6847	0.418354	0.397	0.397	0.397	0.397	0.397	0.397	0.397	0.519	0.519	0.519	0.519	0.519	0.519	0.471829	0.519	0.519	0.519	0.481458	0.489	0.489	0.489	0.489	0.489	0.489	0.489	0.35591	0.359	0.138	0.131256	0.138	0.133477	0.127	0.127	0.127	-0.0366257	0.127	0.127	0.127	0.127	0.127	0.127	0.127	0.127	0.127	-0.429	-0.311	-0.335942	-0.311
TCGA-91-6848	0.200287	0.678	-0.329	-0.329	0.424	0.424	0.424	0.424	0.424	0.3032	-0.461	-0.461	-0.461	-0.461	0.0623093	-0.461	0.074	0.074	0.0809167	0.074	0.074	0.074	0.074	0.074	0.074	0.094	-0.0397917	-0.139	0.00895455	0.236268	-0.349	0.27817	0.26	0.26	-0.105	0.0121553	-0.038	-0.038	-0.2716	-0.357	-0.357	-0.357	-0.259067	-0.09	0.406	0.668	-0.063	-0.140067	-0.063
TCGA-91-6849	-0.00182536	-0.005	-0.005	-0.005	-0.005	-0.005	-0.005	-0.005	-0.005	-0.005	-0.005	-0.005	-0.005	0.1156	0.59299	0.598	0.598	0.598	0.586042	0.598	0.598	0.598	0.598	0.598	0.598	0.598	0.59391	0.598	0.018	0.0229129	0.018	0.01325	0.013	0.013	0.024	0.0230118	0.024	0.024	0.024	0.024	0.024	0.024	0.024	0.024	0.024	0.024	0	-0.00129399	0
TCGA-91-7771	-0.184029	-0.34608	-0.53	-0.53	0.31	-0.146207	-0.18	-0.18	-0.18	-0.18	-0.1814	-0.182667	-0.184	-0.184	0.144639	-0.184	0.158	0.158	0.154292	0.158	0.158	0.158	0.158	0.158	0.158	0.158	0.156389	0.158	0.183	0.0994659	0.183	0.176568	0.183	-0.02	-0.02	-0.0211036	-0.02	-0.02	-0.02	-0.02	-0.02	-0.02	-0.02	-0.02	-0.02	-0.02	0.069	-0.00317811	-0.24573
TCGA-91-8496	0.600909	0.785	0.785	0.785	0.803	0.803	0.803	0.803	0.84	0.5032	-0.013	-0.013	-0.013	0.117	0.632078	0.637	0.637	0.637	0.623771	0.637	0.637	0.637	0.637	0.637	0.637	0.637	0.635604	0.637	0.002	0.00332706	0.002	0.00532955	0.002	0.002	0.002	0.00196154	0.002	0.002	0.002	0.002	0.002	0.002	0.002	0.002	0.002	0.002	-0.004	-0.00399571	-0.004
TCGA-91-8497	-0.0561538	0.007	0.007	0.007	0.007	0.007	0.007	0.007	0.007	0.007	-0.419	-0.419	-0.419	-0.2424	0.278533	0.464	0.464	0.464	0.454333	0.056	0.056	0.056	0.056	0.056	0.056	0.502	0.0299306	0.03	0	-0.00119765	0	-0.00486364	0	0	0	-0.000168639	0	0	0	0	0	0	0	0	0	0	-0.031	-0.0358584	-0.031
TCGA-91-8499	-0.220784	-0.47008	-0.477	-0.477	-0.001	-0.001	-0.001	-0.472	-0.46	0.118	0.118	0.118	0.118	0.118	-0.0272359	0.118	0.118	0.118	0.115708	0.118	0.118	0.118	0.118	0.118	0.118	-0.474476	-0.10509	-0.489471	0.0534091	-0.315033	0.027	-0.48217	-0.478	-0.465	-0.485	-0.045497	0.005	0.005	0.005	0.019	0.097	0.018	0.018	0.018	0.008	-0.429	-1.024	-0.470453	-0.78864
TCGA-91-A4BC	0.0217453	0.022	0.022	0.022	0.022	0.022	0.022	0.022	0.022	0.022	0.022	0.022	0.022	0.022	0.0222058	0.022	0.022	0.022	0.0213333	0.022	0.022	0.022	0.022	0.022	0.022	0.022	0.0235	0.022	-0.01	-0.00905412	-0.01	-0.0109773	-0.01	-0.01	-0.01	-0.0102914	-0.01	-0.01	-0.01	-0.01	-0.01	-0.01	-0.01	-0.01	-0.01	-0.01	-0.113	-0.076118	-0.113
TCGA-91-A4BD	-0.00400312	-0.004	-0.004	-0.004	-0.004	-0.004	-0.004	-0.004	-0.004	-0.004	-0.004	-0.004	-0.004	-0.004	-0.00392178	-0.004	-0.004	-0.004	-0.00391667	-0.004	-0.004	-0.004	-0.004	-0.004	-0.004	-0.004	-0.00393056	-0.004	0	-4e-05	0	0	0	0	0	-0.000807692	0	0	0	0	0	0	0	0	0	0	0.01	0.00883691	0.01
TCGA-93-7347	-0.0335925	-0.034	-0.034	-0.034	-0.034	-0.034	-0.034	-0.034	-0.034	-0.034	-0.03	-0.03	-0.03	-0.03	-0.0302852	-0.03	-0.03	-0.03	-0.0290208	-0.03	-0.03	-0.03	-0.03	-0.03	-0.03	-0.03	-0.0298611	-0.03	0.017	0.0162353	0.017	0.0138636	0.017	0.017	0.017	0.0163624	0.017	0.017	0.017	0.017	0.017	0.017	0.017	0.017	0.017	0.016	0.001	0.000583691	0.001
TCGA-93-7348	-0.0798929	0.048	0.048	0.048	0.078	-0.146276	-0.193	-0.193	-0.193	-0.253	-0.253	-0.253	-0.253	-0.142	0.241039	0.302	0.302	0.302	0.29575	0.203	0.203	0.203	0.203	0.203	0.203	0.203	0.20259	0.203	0.002	0.00235294	0.002	0.00247727	0.002	0.002	0.002	0.00142899	0.002	0.002	0.002	0.002	0.002	0.002	0.002	0.002	0.002	0.002	-0.1	-0.100032	-0.1
TCGA-93-8067	0.0279532	0.235	0.235	0.235	-0.028	0.305621	0.025	-0.005	-0.005	-0.005	-0.359913	-0.455	0.214	0.421	0.324182	0.421	0.421	0.421	0.420417	0.324	0.324	0.324	0.324	0.324	0.324	0.324	0.173875	0.182	-0.482864	-0.113515	-0.477	-0.0658523	-0.069	-0.069	-0.069	0.365686	-0.06	-0.06	-0.2434	-0.062	0.393	0.393	0.393	0.393	0.393	0.388	-0.028	-0.0281695	-0.03271
TCGA-93-A4JN	0.443375	0.547	0.547	0.547	0.547	0.547	0.547	0.547	0.547	0.547	-0.04675	-0.053	-0.053	0.1002	0.709134	0.713	0.713	0.713	0.702833	0.713	0.713	0.713	0.713	0.713	0.713	0.713	0.708097	0.713	0.21	0.211355	0.21	0.211807	0.21	0.21	0.225	0.222822	0.225	0.225	0.225	0.225	0.225	0.225	0.225	0.225	0.225	0.219	0.745	0.0269356	0.24206
TCGA-93-A4JO	0.0417443	-0.04	-0.04	-0.04	-0.04	-0.04	-0.04	0.159	0.159	0.159	0.159	0.159	0.159	0.159	0.147732	0.159	0.159	0.159	0.15675	0.159	0.159	0.159	0.159	0.159	0.159	0.159	0.102181	-0.00209804	0.085	0.0849082	0.085	0.0816477	0.085	0.085	0.085	0.0625858	0.085	0.101	0.101	0.101	0.101	0.101	0.1826	0.195	0.00566667	-0.017	-0.003	-0.00307511	-0.003
TCGA-93-A4JP	0.0496892	-0.007	-0.007	-0.007	-0.007	-0.007	-0.007	-0.007	0.171	0.171	0.171	0.171	0.171	0.171	0.191158	0.171	0.171	0.171	0.166771	0.171	0.171	0.171	0.171	0.171	0.171	0.171	0.286	0.288	-0.034	-0.0330471	-0.034	-0.0313182	-0.034	-0.034	-0.034	-0.0331479	-0.034	-0.034	-0.034	-0.034	-0.034	-0.034	-0.034	-0.034	-0.032	-0.032	-0.022	-0.0220386	-0.022
TCGA-93-A4JQ	-0.0357952	-0.119	-0.119	-0.119	0.016	0.016	0.016	0.016	0.016	0.016	0.016	0.016	0.016	0.016	0.0318339	0.016	0.016	0.016	0.0162083	0.016	0.016	0.016	0.016	0.016	0.016	0.016	0.0765069	0.094	0.0244318	0.0207953	0.02	0.0190341	0.02	0.02	0.02	0.022037	0.02	0.02	-0.1544	0.026	0.026	0.026	0.026	0.026	0.026	0.026	-0.176	-0.0664442	-0.176
TCGA-95-7039	-0.0168659	0.096	0.104	0.104	0.109	0.567	0.567	0.567	-0.114	-0.114	-0.58	-0.58	-0.58	-0.58	0.321585	-0.58	0.361	0.361	0.354583	0.361	0.361	0.361	0.361	0.361	0.361	0.361	0.352528	0.337	-0.0195455	-0.164092	0	-0.0465227	-0.358	-0.358	-0.358	0.0502426	-0.344	-0.417	-0.2416	0.46	0.921	0.921	0.921	0.921	0.053	-0.403	-0.316	-0.218352	-0.316
TCGA-95-7043	-0.597024	-0.64824	-0.614	-0.614	-0.614	-0.614	-0.614	-0.614	-0.56675	-0.548	-0.5515	-0.549	-0.549	-0.549	0.194949	-0.549	0.548	0.548	0.59925	0.646	0.646	0.646	0.647	0.647	0.647	-0.334	-0.333979	-0.360824	0.003	0.149398	0.003	0.005125	0.002	0.002	0.34	0.232905	0.231	0.214	0.228	0.249	0.249	0.249	0.249	0.241	0.235	0.168	-0.57	-0.799234	-0.6104
TCGA-95-7562	0.721777	0.726	0.726	0.726	0.726	0.726	0.726	0.726	0.726	0.726	0.726	0.726	0.726	0.726	0.721748	0.726	0.726	0.726	0.708917	0.726	0.726	0.726	0.726	0.726	0.726	0.726	0.727319	0.726	-0.094	-0.0859341	-0.094	-0.0608068	-0.094	-0.094	-0.094	-0.0925488	-0.094	-0.094	-0.094	-0.094	-0.094	-0.094	-0.094	-0.094	-0.094	-0.097	-0.026	-0.0256974	-0.026
TCGA-95-7567	-0.15408	0.187	-0.345	-0.345	-0.345	-0.292	-0.292	-0.292	-0.27175	-0.265	-0.236425	-0.256	-0.272	0.703	0.822517	0.703	0.703	0.703	0.692125	0.703	0.669571	0.902	0.902	0.902	0.902	0.953	0.878938	0.853	0.100977	0.173273	0.181	0.176773	0.181	0.181	0.181	0.184814	0.181	0.181	0.181	0.181	0.181	0.181	0.181	0.181	0.181	0.181	-0.197	-0.192788	-0.197
TCGA-95-7944	0.0177193	-0.205	-0.205	-0.205	0.16	0.16	0.16	0.16	0.16	0.16	0.16	0.16	0.16	0.16	0.159345	0.16	0.16	0.16	0.152208	0.16	0.16	0.16	0.16	0.16	0.16	0.16	0.162785	0.16	-0.22825	0.158219	0.191	0.191443	0.218	0.218	0.218	0.0207278	0.218	0.218	0.218	0.218	0.218	0.218	0.2202	0.229	-0.214	-0.214	0	-0.000302575	0
TCGA-95-7947	-0.0828222	-0.033	-0.033	-0.033	-0.033	-0.033	-0.033	-0.033	-0.033	0.0036	-0.465	-0.465	-0.465	-0.465	0.532906	-0.465	0.573	0.573	0.561187	0.573	0.573	0.573	0.573	0.573	0.573	0.574	0.574118	0.574	0.005	0.00490353	0.005	0.005	0.005	0.005	0.005	0.00671893	0.005	0.005	0.005	0.005	0.005	0.005	0.005	0.005	0.006	0.006	-0.621	-0.619609	-0.621
TCGA-95-7948	-0.221025	-0.001	-0.001	-0.001	-0.001	-0.001	-0.001	-0.001	-0.715	-0.715	-0.429025	0.023	0.023	0.023	0.00116606	0.023	0.023	0.023	0.0230625	0.023	0.023	0.023	0.023	0.023	0.023	0.023	0.0200347	0.02	0.00565909	-0.161096	0.009	0.0204659	0.029	0.019	-0.706	-0.243741	0.014	0.014	-0.0496	0.038	0.038	0.038	0.038	0.038	-0.212	-0.732	-0.465	-0.344676	-0.34763
TCGA-95-8039	-0.0429231	-0.045	-0.045	-0.045	-0.045	-0.045	-0.045	-0.045	-0.045	-0.045	-0.0615	-0.045	0.239	0.239	0.236432	0.239	0.239	0.239	0.234667	0.239	0.239	0.239	0.239	0.239	0.239	0.239	0.236701	0.239	0.031	0.0310518	0.031	0.0305	0.031	0.031	0.031	0.0291923	0.031	0.031	0.031	0.031	0.031	0.031	0.031	0.031	0.031	0.021	-0.218	-0.217461	-0.218
TCGA-95-8494	0.027132	0	0	0	0	0	0	0	0	0	0.147	0.147	0.147	0.147	0.145319	0.147	0.147	0.147	0.142229	0.147	0.147	0.147	0.147	0.147	0.147	0.147	0.149778	0.147	-0.029	-0.0353835	-0.029	-0.0299773	-0.051	-0.051	-0.051	-0.0659808	-0.051	-0.051	-0.051	-0.051	-0.051	-0.051	-0.051	-0.051	-0.082	-0.082	-0.533	-0.467805	-0.533
TCGA-95-A4VK	-0.00911954	-0.015	-0.015	-0.015	-0.015	-0.015	-0.015	-0.015	-0.015	-0.015	-0.002	-0.002	-0.002	0.1124	0.565156	0.57	0.57	0.57	0.557813	0.57	0.57	0.57	0.57	0.57	0.57	0.57	0.566111	0.57	0.553	0.488932	0.553	0.546705	0.553	0.553	0.553	-0.0166982	-0.015	-0.015	-0.015	-0.015	-0.015	-0.015	-0.015	-0.015	-0.015	-0.015	0.006	0.0076824	0.006
TCGA-95-A4VN	-0.101421	-0.104	-0.104	-0.104	-0.104	-0.104	-0.104	-0.104	-0.104	-0.104	-0.104	-0.104	-0.104	-0.0104	0.311958	0.364	0.364	0.364	0.357208	0.364	0.364	0.364	0.364	0.364	0.364	0.364	0.079625	-0.064	0.073	0.0717624	0.073	0.0691818	0.073	0.073	0.073	0.0462086	0.038	0.038	0.038	0.038	0.038	0.038	0.038	0.038	0.038	0.085	0.053	0.0522876	0.053
TCGA-95-A4VP	-0.200054	-0.2	-0.2	-0.2	-0.2	-0.2	-0.2	-0.2	-0.2	-0.2144	-0.21275	-0.212	-0.212	-0.0814	0.436981	0.441	0.441	0.441	0.438958	0.441	0.441	0.441	0.441	0.441	0.441	0.441	0.436417	0.441	0.062	0.0612447	0.062	0.058875	0.062	0.062	0.062	0.216857	0.062	0.062	0.062	0.062	0.062	0.062	0.062	0.343	0.343	0.343	-0.218	-0.205013	-0.2134
TCGA-97-7546	0.256207	0.258	0.258	0.258	0.258	0.258	0.258	0.258	0.258	0.258	0.258	0.258	0.258	0.258	0.256525	0.258	0.258	0.258	0.251958	0.258	0.258	0.258	0.258	0.258	0.258	0.258	0.256646	0.258	-0.032	-0.0324706	-0.032	-0.035375	-0.032	-0.032	-0.032	-0.0315104	-0.032	-0.032	-0.032	-0.032	-0.032	-0.032	-0.032	-0.032	-0.032	-0.032	-0.138	-0.137395	-0.138
TCGA-97-7547	0.0185073	0.031	0.031	0.031	0	0	0	0	0	0	0	0	0	0.1768	0.746667	0.768	0.768	0.768	0.764833	0.768	0.768	0.768	0.768	0.768	0.768	0.731	0.725868	0.731	0.616	0.610807	0.616	0.604034	0.616	0.616	0.616	0.614413	0.616	0.616	0.616	0.616	0.616	0.616	0.616	0.616	0.616	0.616	-0.1	-0.0933283	-0.1
TCGA-97-7552	-0.0276424	-0.017	-0.017	-0.017	-0.049	-0.049	-0.049	-0.049	-0.049	-0.049	-0.014	-0.014	-0.014	-0.014	-0.0138941	-0.014	-0.014	-0.014	-0.0138542	-0.014	-0.014	-0.014	-0.014	-0.014	-0.014	-0.014	-0.0138958	-0.014	-0.008	-0.00798588	-0.008	-0.00793182	-0.008	-0.008	-0.008	-0.0104127	-0.008	-0.008	-0.008	-0.008	-0.008	-0.008	-0.008	-0.008	-0.007	-0.009	0.002	0.00187339	0.002
TCGA-97-7553	0.194373	0.167	0.167	0.167	0.167	0.167	0.167	0.167	0.254	0.254	0.254	0.254	0.254	0.254	0.25317	0.254	0.254	0.254	0.248583	0.254	0.254	0.254	0.254	0.254	0.254	0.254	0.254139	0.254	-0.019	-0.0181153	-0.019	-0.0190568	-0.019	-0.019	-0.019	-0.00909172	-0.006	-0.006	-0.006	-0.006	-0.006	-0.006	-0.006	-0.006	-0.006	-0.039	-0.036	-0.035176	-0.036
TCGA-97-7554	-0.121839	0.112	-0.208	-0.208	-0.208	-0.208	-0.208	-0.208	-0.208	-0.208	-0.208	-0.208	-0.208	-0.0672	0.492645	0.496	0.496	0.496	0.483271	0.496	0.496	0.496	0.496	0.496	0.496	0.496	0.49541	0.496	0.045	0.119094	0.045	0.0453409	0.045	0.226	0.226	-0.0380444	0.226	-0.115	-0.115	-0.115	-0.115	-0.115	-0.115	-0.115	-0.115	-0.115	-0.126	-0.126307	-0.126
TCGA-97-7937	0.13054	0.129	0.129	0.129	0.129	0.129	0.129	0.129	0.129	0.129	0.129	0.129	0.129	0.2152	0.545937	0.56	0.56	0.56	0.551312	0.56	0.56	0.56	0.56	0.56	0.56	0.56	0.48534	0.484	-0.22	-0.214927	-0.22	-0.218125	-0.22	-0.22	-0.205	0.182923	0.274	0.274	0.274	0.143	0.143	0.143	0.143	0.143	0.143	0.143	-0.265	-0.261781	-0.265
TCGA-97-7938	-0.0346008	-0.037	-0.037	-0.037	-0.037	-0.037	-0.037	-0.037	-0.037	-0.037	-0.037	-0.037	-0.037	0.067	0.476945	0.483	0.483	0.483	0.475458	0.483	0.483	0.483	0.483	0.483	0.483	0.475	0.471667	0.475	0.121	0.120155	0.121	0.119625	0.121	0.121	0.121	0.119652	0.121	0.121	0.121	0.121	0.121	0.121	0.121	0.121	0.121	0.121	-0.006	-0.00725966	-0.006
TCGA-97-7941	-0.000180873	-0.01172	0	0	0	0	0	0	0	0	0	0	0	0	-0.00158604	0	0	0	4.16667e-05	0	0	0	0	-0.0024	-0.003	-0.003	-0.003	-0.003	0.004	0.00421412	0.004	0.00492045	0.005	0.005	0.005	0.000754438	0.001	0.001	-0.0564	0.002	0.002	0.002	0.002	0.002	0.002	0.002	0.002	0.00198927	0.002
TCGA-97-8171	0.0473493	0.068	0.068	0.068	0.068	0.068	0.068	0.068	-0.019	-0.019	-0.013	-0.013	-0.013	0.24	1.04836	1.252	1.252	1.252	1.22533	1.252	1.252	1.252	1.252	1.252	1.252	2.32076	0.0019375	-0.005	-0.008	-0.00322118	-0.008	0.00720455	-0.008	-0.008	-0.002	-0.0108047	-0.002	-0.002	-0.002	-0.028	-0.028	-0.028	-0.028	-0.028	-0.028	0.007	-0.014	-0.0183691	-0.016
TCGA-97-8172	-0.217852	-0.221	-0.221	-0.221	-0.221	-0.221	-0.221	-0.221	-0.221	-0.221	-0.221	-0.221	-0.221	-0.123	0.266616	0.269	0.269	0.269	0.260917	0.269	0.269	0.269	0.269	0.269	0.269	0.269	0.267319	0.269	-0.119	-0.117619	-0.119	-0.118057	-0.119	-0.119	-0.119	-0.11845	-0.119	-0.119	-0.119	-0.119	-0.119	-0.119	-0.119	-0.119	-0.119	-0.119	0.023	0.0229506	0.023
TCGA-97-8174	0.057079	0.08	0.08	0.08	0.08	0.247586	0.62	0.62	0.357	-0.159	0.0888125	0.216	-0.431	-0.431	0.214586	-0.431	0.234	0.238	0.237937	0.243	0.243	0.243	0.243	0.243	0.243	0.243	0.239958	0.243	-0.362	-0.275499	-0.362	-0.359807	-0.362	-0.362	0	-0.00089497	0	0	0	0	0	0	0	0	0	0	-0.188	-0.188519	-0.188
TCGA-97-8175	-0.0609886	-0.06036	-0.061	-0.061	-0.061	-0.061	-0.061	-0.061	-0.061	-0.061	-0.061	-0.061	-0.061	-0.061	-0.0604525	-0.061	-0.061	-0.061	-0.0591875	-0.061	-0.061	-0.061	-0.061	-0.061	-0.061	-0.061	-0.0582431	-0.061	0.026	0.0261224	0.026	0.0268182	0.026	0.026	0.026	0.0253299	0.026	0.026	0.026	0.026	0.026	0.026	0.026	0.026	0.026	0.026	-0.03	0.0333498	-0.01944
TCGA-97-8176	-0.0682609	-0.372	-0.358	-0.358	0.148	0.148	0.148	0.148	0.148	0.148	0.148	0.148	0.148	0.2356	0.581232	0.586	0.586	0.586	0.574187	0.586	0.586	0.586	0.586	0.586	0.586	0.586	0.582757	0.586	0.012	0.00884	0.012	0.00771591	0.012	0.012	0.007	0.0181746	0.007	0.007	0.007	0.007	0.019	0.019	0.019	0.019	0.019	0.028	0.479	0.263487	0.479
TCGA-97-8177	0.142542	0.8848	0.124087	-0.132	0.6135	-0.011	-0.011	-0.011	-0.011	-0.011	-0.011	-0.011	-0.011	-0.011	0.180141	-0.011	-0.011	-0.011	0.254875	0.277	0.277	0.277	0.277	0.277	0.277	0.277	0.277465	0.277	0.054	0.0537153	0.054	0.0514432	0.054	0.054	0.054	0.0690325	0.054	0.054	0.054	0.079	0.079	0.079	0.079	0.079	0.079	0.079	-0.191	-0.194517	-0.191
TCGA-97-8179	-0.0370915	-0.045	-0.045	-0.045	-0.045	-0.045	-0.045	-0.045	-0.045	-0.045	-0.045	-0.045	-0.045	0.2288	1.316	1.324	1.324	1.324	1.30381	1.324	1.324	1.324	1.324	1.324	1.324	1.324	1.31985	1.324	0.334	0.342153	0.334	0.336966	0.355	0.355	0.355	0.353339	0.355	0.355	0.355	0.355	0.355	0.355	0.355	0.355	0.355	0.355	-0.029	-0.029	-0.029
TCGA-97-8547	-0.174216	-0.493	-0.007	-0.007	0.021	0.021	0.021	0.021	0.021	-0.2772	-0.4837	-0.484	-0.484	-0.484	0.0764128	-0.484	0.1	0.1	0.0979375	0.1	0.1	0.1	0.1	0.1	0.1	0.1	0.0995069	0.1	-0.00193182	0.00253882	0.001	0.000761364	0.001	0.001	0.001	-0.0542204	0.001	0.001	0.001	0.001	0.001	0.001	0.001	0.001	0.001	-0.301	0.019	0.0178948	0.019
TCGA-97-8552	0.210527	0.524	0.342	0.342	0.342	0.342	0.342	0.342	0.342	0.1032	-0.271	-0.271	-0.271	-0.271	0.144935	-0.271	0.137	0.137	0.16875	0.173	0.173	0.173	0.173	0.173	0.173	0.173	0.170347	0.168	-0.0348409	-0.03128	-0.031	-0.0312727	-0.031	-0.031	-0.031	-0.0320533	-0.031	-0.031	-0.031	-0.031	-0.031	-0.031	-0.031	-0.031	-0.031	-0.031	-0.062	-0.0486781	-0.0588
TCGA-97-A4LX	0.0393929	0.039	0.039	0.039	0.039	0.039	0.039	0.039	0.039	0.039	0.032875	0.144	0.144	0.144	0.142763	0.144	0.144	0.144	0.139875	0.144	0.144	0.144	0.144	0.144	0.144	0.144	0.143437	0.144	0.037	-0.00202824	0.037	0.0320227	0.037	-0.054	-0.054	-0.045392	-0.054	-0.054	-0.054	-0.054	-0.054	-0.054	-0.054	-0.054	-0.054	-0.007	-0.14	-0.139824	-0.14658
TCGA-97-A4M0	0.00808004	0.003	0.003	0.003	0.003	0.003	0.003	0.003	0.003	0.003	0.003	0.003	0.003	0.1302	0.639206	0.639	0.639	0.639	0.6255	0.639	0.639	0.639	0.653	0.653	0.653	0.653	0.648521	0.653	-0.004	-0.00980235	-0.004	-0.0123068	-0.009	-0.009	-0.009	-0.0125207	-0.009	-0.009	-0.009	-0.009	-0.009	-0.009	-0.009	-0.009	-0.009	-0.009	-0.7	-0.675159	-0.7
TCGA-97-A4M1	0.379865	0.382	0.382	0.382	0.382	0.382	0.382	0.382	0.382	0.382	0.382	0.382	0.382	0.382	0.387446	0.382	0.382	0.382	0.373417	0.382	0.382	0.382	0.382	0.382	-0.1865	0.403	0.396736	0.403	-0.049	-0.0395294	-0.049	-0.0367727	-0.038	-0.038	-0.03	-0.039395	-0.03	-0.03	-0.03	-0.03	-0.03	-0.03	-0.03	-0.03	-0.03	-0.102	-0.232	-0.230118	-0.232
TCGA-97-A4M2	0.0155416	0.002	0.012	0.012	0.012	0.0148966	0.015	0.015	0.003	0.033	0.033	0.033	0.033	0.033	0.0385584	0.033	0.033	0.033	0.0318333	0.033	0.033	0.033	0.033	0.033	0.033	0.033	0.0666458	0.108	-0.023	-0.0228824	-0.023	-0.0229091	-0.023	-0.023	-0.023	-0.0231287	-0.023	-0.023	-0.023	-0.023	-0.023	-0.023	-0.023	-0.023	-0.023	-0.023	-0.005	-0.00549785	-0.005
TCGA-97-A4M3	0.0188025	0.027	0.027	0.027	0.027	0.027	0.299077	-0.008	-0.008	-0.008	-0.008	-0.008	-0.008	0.1284	0.67352	0.674	0.674	0.909937	0.586479	0.661	0.644	0.644	0.644	0.644	0.644	0.644	0.64316	0.654333	-0.0518409	0.227828	-0.053	0.0351477	-0.052	0.6065	0.594	0.595831	0.594	0.594	0.594	0.594	0.594	0.594	0.594	0.594	0.594	0.608	0.002	0.00902575	0.002
TCGA-97-A4M5	-0.150304	-0.14556	-0.162	-0.162	-0.162	-0.162	-0.162	-0.162	-0.162	-0.162	-0.162	-0.162	-0.162	-0.076	0.26519	0.268	0.268	0.268	0.262667	0.268	0.268	0.268	0.268	0.268	0.268	0.268	0.263625	0.267	0.012	0.0118871	0.012	0.0119659	0.012	0.012	0.012	0.0119157	0.012	0.012	0.012	0.012	0.012	0.012	0.012	0.012	0.012	0.012	-0.238	-0.199498	-0.238
TCGA-97-A4M6	-0.0283836	0.069	0.069	0.069	0.069	0.069	0.069	0.069	0.069	0.069	-0.226463	0.027	-0.421	0.0952	0.443055	0.48	0.48	0.48	0.430083	0.439	0.439	0.439	0.439	0.439	0.439	0.439	0.433264	0.439	0.011	0.0114024	0.011	0.0112045	0.011	0.011	0.011	0.00972929	0.011	0.011	0.011	0.011	0.011	0.011	0.011	0.011	0.011	0.011	-0.421	-0.420099	-0.421
TCGA-97-A4M7	0.0396247	0.003	0.003	0.003	0.003	0.003	0.003	0.003	0.033625	0.052	0.211	0.211	0.211	0.211	0.209703	0.211	0.211	0.211	0.204667	0.211	0.211	0.211	0.211	0.211	0.211	0.211	0.215528	0.234	-0.093	-0.0915812	-0.093	-0.0915795	-0.093	-0.093	-0.093	-0.0965089	-0.093	-0.093	-0.093	-0.093	-0.093	-0.093	-0.093	-0.093	-0.093	-0.105	-0.353	-0.351755	-0.353
TCGA-99-7458	0.166004	0.167	0.167	0.167	0.167	0.167	0.167	0.167	0.167	0.167	0.167	0.167	0.167	0.167	0.164945	0.167	0.167	0.167	0.1615	0.167	0.167	0.167	0.167	0.167	0.167	0.167	0.166271	0.167	0.023	0.0227106	0.023	0.0219545	0.023	0.023	0.023	-0.0605237	0.023	0.023	-0.097	-0.097	-0.097	-0.097	-0.097	-0.097	-0.097	-0.097	-0.066	-0.0657768	-0.066
TCGA-99-8025	-0.0388347	-0.05	-0.05	-0.05	-0.05	-0.05	-0.05	-0.05	-0.05	-0.05	-0.053	-0.053	-0.053	0.047	0.812319	0.447	0.998	0.998	0.983208	0.998	0.998	0.998	0.998	0.998	0.998	1.009	0.493396	0.485	0.265636	0.491275	0.766	0.71742	0.282	0.282	0.265	0.273148	0.265	0.288	0.288	0.288	0.288	0.288	0.288	0.288	0.288	0.242	-0.005	-0.006897	-0.005
TCGA-99-8028	0.0261247	-0.06	0.054	0.054	0.054	0.054	0.054	0.054	0.054	0.054	0.054	0.054	0.054	0.054	0.0565391	0.054	0.054	0.054	0.0529583	0.054	0.054	0.054	0.054	0.06	0.06	0.06	0.0602708	0.06	0.031	0.0304612	0.031	0.0295682	0.031	0.031	0.031	0.0106524	0.031	0	0	0	0	0.0636471	0.004	0.004	0.004	0.004	-0.063	0.00574249	-0.063
TCGA-99-8032	-0.0761944	-0.079	-0.079	-0.079	-0.079	-0.079	-0.079	-0.079	-0.079	-0.079	-0.079	-0.079	-0.079	0.0134	0.379404	0.383	0.383	0.383	0.374792	0.383	0.383	0.383	0.383	0.383	0.383	0.383	0.379576	0.383	0.116	0.103901	0.116	0.114239	0.122	0.122	0.122	-0.0115888	-0.011	-0.011	-0.011	-0.011	-0.011	-0.011	-0.011	-0.011	-0.011	-0.011	0.133	-0.0614442	0.08455
TCGA-99-8033	0.00214137	0	0	0	0	0	0	0	0	0	0	0	0	0.0964	0.477739	0.482	0.482	0.482	0.474146	0.482	0.482	0.482	0.482	0.482	0.482	0.482	0.480278	0.482	0.105	0.104271	0.105	0.101193	0.105	0.105	0.105	0.10479	0.105	0.105	0.105	0.105	0.105	0.105	0.105	0.105	0.105	0.105	-0.232	-0.222165	-0.232
TCGA-99-AA5R	0.00990021	0.037	0.012	0.012	0.012	-0.006	-0.006	-0.006	-0.006	-0.0058	-0.005	-0.005	-0.005	-0.005	0.0646029	-0.005	-0.005	0.067	0.0744167	0.076	0.076	0.076	0.076	0.076	0.076	0.077	0.0766667	0.077	0.0196818	0.0127835	0.012	0.0120909	0.012	0.012	0.012	0.0021716	0.012	0	0	0	0	0	0	0	0	-0.007	-0.025	-0.0250172	-0.025
TCGA-J2-8192	0.0382796	0.119	0.119	0.119	0.119	0.119	0.119	0.119	0.119	0.119	-0.302	-0.302	-0.302	-0.302	0.0413923	-0.302	0.056	0.056	0.0548333	0.056	0.056	0.056	0.056	0.056	0.056	0.056	0.0567014	0.056	-0.00440909	-0.00281882	-0.005	-0.00264773	-0.005	-0.005	0	-0.00136391	0	0	0	0	0	0	0	0	0	0	-0.304	-0.298481	-0.31172
TCGA-J2-8194	-0.0063316	-0.007	-0.007	-0.007	-0.007	-0.007	-0.007	-0.007	-0.007	-0.007	-0.007	-0.007	-0.007	-0.007	0.594065	-0.007	0.621	0.621	0.613708	0.621	0.621	0.621	0.621	0.621	0.621	0.621	0.616736	0.621	0.271	0.269224	0.271	0.267761	0.271	0.271	0.271	0.268929	0.271	0.271	0.271	0.271	0.271	0.271	0.271	0.271	0.271	0.271	0.269	0.273515	0.269
TCGA-J2-A4AD	0.0805624	0.061	0.061	0.061	0.061	0.061	0.061	0.061	0.061	0.0704	0.21255	0.2775	0.438	0.438	0.434775	0.438	0.438	0.438	0.430083	0.438	0.438	0.438	0.438	0.438	0.438	0.438	0.448049	0.465	0.058	0.0562871	0.058	0.05325	0.058	0.058	0.058	0.0549201	0.058	0.058	0.058	0.058	0.058	0.058	0.058	0.058	0.058	0.058	0.114	0.113942	0.114
TCGA-J2-A4AE	0.0549418	0.055	0.055	0.055	0.055	0.055	0.055	0.055	0.055	0.055	0.055	0.055	0.055	0.055	0.0556258	0.055	0.055	0.055	0.0538125	0.055	0.055	0.055	0.055	0.055	0.055	0.055	0.0544306	0.055	-0.002	-0.00183294	-0.002	-0.00207955	-0.002	-0.002	-0.002	-0.00129734	-0.002	-0.002	-0.002	-0.002	-0.002	-0.002	-0.002	-0.002	0.003	0.003	-0.039	0.000313305	-0.00234
TCGA-J2-A4AG	0.141576	0.141	0.141	0.141	0.141	0.141	0.141	0.141	0.141	0.141	0.147	0.147	0.147	0.147	0.145419	0.147	0.147	0.147	0.143937	0.147	0.147	0.147	0.147	0.147	0.147	0.147	0.146007	0.147	0	-0.000731765	0	-0.00323864	0	0	0	-0.000427515	0	0	0	0	0	0	0	0	0	0	-0.14	-0.139691	-0.14
TCGA-L4-A4E5	0.0319356	0.027	0.027	0.027	0.027	0.027	0.027	0.027	0.027	0.027	0.027	0.027	0.027	0.269	0.375975	1.237	1.237	1.237	-0.0148542	-0.002	-0.002	-0.002	-0.002	-0.002	-0.002	0.004	0.00552083	0.001	0.05	0.0500047	0.05	0.0713864	0.04	0.04	0.04	-0.376096	0.04	0.04	0.04	0.04	0.04	-0.386412	-0.619	-0.619	-0.619	-0.627	0.054	-0.624142	-0.59366
TCGA-L4-A4E6	-2.59875e-05	0	0	0	0	0	0	0	0	0	0	0	0	0	1.56438e-05	0	0	0	0.000104167	0	0	0	0	0	0	0	0.000263889	0	0.005	0.00498353	0.005	0.00503409	0.005	0.005	0.005	0.0049068	0.005	0.005	0.005	0.005	0.005	0.005	0.005	0.005	0.005	0.005	-0.018	-0.0179485	-0.018
TCGA-L9-A443	-0.053736	-0.063	-0.071	-0.071	-0.071	-0.071	-0.071	-0.071	-0.071	-0.071	-0.071	-0.071	-0.071	0.962	0.953078	0.962	0.962	0.962	0.940562	0.962	0.962	0.962	0.962	0.962	0.962	0.962	0.954882	0.962	0.5	0.49608	0.5	0.489875	0.5	0.5	0.5	0.107222	0.5	0.5	0.2732	-0.067	-0.067	-0.067	-0.067	-0.067	-0.067	-0.067	0.207	0.215773	0.207
TCGA-L9-A444	0.00592516	0	0	0	0	0	0	0	0	0	-0.043225	0	-0.246	0.4174	0.79416	1.571	1.585	1.86617	1.88512	0.224	0.554857	0.24	0.24	0.24	0.24	0.24	0.239215	0.24	0.482	0.479781	0.482	0.476273	0.482	0.482	0.482	-0.0538343	-0.13	-0.13	-0.13	-0.13	-0.13	-0.13	-0.13	-0.13	-0.13	-0.13	0.269	0.264663	0.269
TCGA-L9-A50W	-0.187231	-0.036	-0.01	-0.01	-0.01	-0.01	-0.01	-0.01	-0.01	-0.01	-0.763	-0.763	-0.763	-0.763	0.0022503	0.001	0.001	0.001	0.00120833	0.001	0.001	0.001	0.001	0.001	0.001	0.001	0.00823611	0.005	-0.001	-0.00127294	-0.001	-0.000965909	-0.001	-0.001	-0.001	-0.0113979	-0.001	-0.001	-0.001	0.011	0.011	0.011	0.011	0.011	0.011	-0.022	-0.783	-0.742433	-0.783
TCGA-L9-A5IP	0.188517	-0.045	-0.045	-0.045	1.492	0.505103	1.53231	-0.05	0.215125	-0.031	-0.291637	0.501667	-0.02	-0.1692	1.16579	1.186	1.186	1.186	1.15998	1.186	1.186	1.186	1.186	1.186	1.171	1.171	1.15065	1.153	0.475	0.473407	0.475	0.469091	0.475	0.475	0.475	0.347278	0.475	0.81	0.9834	0.84	0.84	0.84	0.84	0.84	-0.063	-0.059	-0.259667	0.0170408	0.00057
TCGA-L9-A743	-0.0267017	-0.106	-0.106	-0.106	-0.106	-0.106	-0.106	-0.106	-0.106	0.4504	0.156	0.156	0.156	0.156	0.15781	0.156	0.156	0.156	0.154167	0.156	0.156	0.156	0.156	0.156	0.156	0.156	0.173792	0.208	0.068	0.0672471	0.068	0.0659205	0.068	0.068	0.068	0.0671021	0.068	0.068	0.068	0.068	0.068	0.068	0.068	0.068	0.068	0.068	-0.077	-0.0767532	-0.077
TCGA-L9-A7SV	0.124362	-0.007	0.126	0.126	0.126	0.126	0.126	0.126	0.126	0.126	0.144	0.144	0.144	0.7968	1.35341	3.408	3.49845	2.92644	2.03796	3.657	3.657	-0.172	-0.172	-0.172	0.354	0.352952	0.344944	0.334784	-0.533205	0.639151	3.657	0.878045	0.007	0.007	0.007	0.0166464	0.007	0.007	0.007	0.068	0.068	0.068	0.0654667	0.049	0.049	-0.007	-0.484333	-0.537247	-0.53542
TCGA-L9-A8F4	0.0462297	0.045	0.045	0.045	0.045	0.0575862	0.045	0.045	0.045	0.045	0.058	0.058	0.058	0.058	0.058556	0.058	0.058	0.058	0.052	0.058	0.058	0.058	0.058	0.058	0.058	0.067	0.0668889	0.0659804	0.087	0.0871435	0.087	0.0918068	0.093	0.093	0.093	-0.0638757	0.093	0.093	0.093	0.093	0.093	0.093	0.093	0.093	-0.23	-0.23	0.008	0.167622	1.10873
TCGA-MN-A4N1	0.474585	0.47628	0.487	0.487	0.487	0.487	0.487	0.487	0.487	0.463	0.472	0.463	0.499	0.499	0.491634	0.499	0.499	0.499	0.497979	0.499	0.499	0.499	0.499	0.499	0.499	0.499	0.479632	0.477	0.104	0.0996376	0.104	0.130648	0.121	0.121	0.45	0.447309	0.45	0.45	0.45	0.45	0.45	0.45	0.45	0.45	0.45	0.45	-0.437	-0.30317	-0.437
TCGA-MN-A4N4	0.0271331	-0.011	-0.011	-0.011	-0.011	0.0393793	0.065	0.065	0.065	0.065	0.065	0.065	0.065	0.1952	0.53762	0.716	0.716	0.716	0.701083	0.716	0.716	0.716	0.716	0.716	0.239	0.239	0.590694	1.053	0	0.000651765	0	-0.00025	0	0	0	-0.00120118	0	0	0	0	0	0	0	0	0	0	-0.199	-0.181554	-0.199
TCGA-MN-A4N5	0.00159356	0	0	0	0	0	0	0	0	0	-0.012	-0.012	-0.012	0.098	0.54113	0.538	0.538	0.538	0.532375	0.538	0.538	0.538	0.538	0.538	0.538	0.556	0.552	0.556	0.273	0.272096	0.273	0.269943	0.273	0.273	0.273	0.271368	0.273	0.273	0.0264	0.268	0.268	0.268	0.268	0.268	0.268	0.268	0.024	0.0762747	-0.01318
TCGA-MP-A4SV	-0.0117245	-0.014	-0.014	-0.014	-0.014	-0.014	-0.014	-0.014	-0.014	-0.014	-0.014	-0.014	-0.014	0.096	0.397143	0.536	0.536	0.536	0.525333	0.536	0.536	0.536	0.536	0.536	0.536	0.245	0.245528	0.245	0.024	0.0238188	0.024	0.0231136	0.024	0.024	0.024	0.0138861	0.024	0.024	0.024	0.024	0.024	0.024	0.024	0.024	0.00533333	-0.004	-0.036	-0.0233112	-0.036
TCGA-MP-A4SW	0.117836	0.76684	0.29	0.29	0.29	0.29	0.29	0.29	0.29	-0.391	-0.387	-0.387	-0.387	-0.387	0.103543	-0.387	0.127	0.127	0.125396	0.127	0.127	0.127	0.127	0.127	0.119	0.121	0.120104	0.121	0.05	0.0502071	0.05	0.048	0.05	0.05	0.05	0.049895	0.05	0.05	0.05	0.05	0.05	0.05	0.05	0.05	0.05	0.05	0.039	-0.258712	0.039
TCGA-MP-A4SY	0.017394	0	0	0	0	0	0	0	0	0	0.099	0.099	0.099	0.099	0.144319	0.099	0.099	0.099	0.0964792	0.099	0.099	0.099	0.099	0.099	0.099	0.198	0.197431	0.198	-0.013	-0.0124494	-0.013	-0.0111136	-0.013	-0.013	-0.013	-0.0186257	-0.013	-0.013	-0.013	-0.013	-0.013	-0.013	-0.016	-0.022	-0.022	-0.022	-0.006	-0.0062897	-0.006
TCGA-MP-A4T4	-0.0277235	-0.027	-0.027	-0.027	-0.027	-0.027	-0.027	-0.027	-0.027	-0.027	-0.0342	-0.045	-0.045	-0.045	0.0636739	-0.045	-0.045	0.264968	0.0325208	0.033	0.033	0.033	0.033	0.033	0.033	0.0845714	0.0297917	0.03	0.01	0.0102	0.01	0.0100795	0.01	0.01	0.01	0.00928402	0.01	0.01	0.01	0.01	0.01	0.01	0.01	0.01	0.01	0.01	-0.232	0.000963519	-0.232
TCGA-MP-A4T6	0.458722	0.885	0.885	0.885	0.885	0.885	0.885	0.239	0.239	0.239	-0.426	-0.426	-0.426	0.356	1.0485	0.356	1.083	1.083	1.06044	1.083	1.083	1.083	1.083	1.083	1.083	1.087	1.07138	1.048	0	0.00150824	0	0.00428409	0	0	0	-0.0019216	0	0	0	0	0	0	0	0	0	0	-0.429	-0.413157	-0.429
TCGA-MP-A4T7	-0.255507	-0.253	-0.253	-0.253	-0.253	-0.253	-0.253	-0.253	-0.279	-0.274	-0.274	-0.274	-0.274	-0.115	0.516878	0.521	0.521	0.521	0.510333	0.521	0.521	0.521	0.521	0.521	0.521	0.521	0.517354	0.521	0.003	0.00238118	0.003	-0.000147727	0.003	0.003	0.003	0.00519822	0.003	0.007	0.007	0.009	0.009	0.009	0.009	0.009	0.009	0.009	0	-8.58369e-06	0
TCGA-MP-A4T8	0.0699802	0.081	0.081	0.081	0.081	0.081	0.081	0.081	0.081	0.036	0.007	0.007	0.007	0.4214	0.708715	2.079	2.079	1.72367	0.382937	0.39	0.39	0.39	0.39	0.39	0.39	0.39	0.386951	0.385	0.327	0.150219	0.327	0.269136	-0.055	-0.055	-0.055	-0.0315296	-0.099	-0.099	-0.099	-0.526	-0.121	-0.121	-0.121	-0.121	0.051	0.14	-0.411	-0.373163	-0.411
TCGA-MP-A4T9	0.0299636	0.03	0.03	0.03	0.03	0.03	0.03	0.03	0.03	0.03	0.03	0.03	0.03	0.03	0.0297052	0.03	0.03	0.03	0.0317708	0.03	0.03	0.03	0.03	0.03	0.03	0.03	0.0311944	0.03	0.115	0.114715	0.115	0.116091	0.115	0.115	0.115	0.11396	0.115	0.115	0.115	0.115	0.115	0.115	0.115	0.115	0.115	0.115	-0.057	-0.0569356	-0.057
TCGA-MP-A4TA	0.0344002	-0.001	-0.001	-0.001	0.015	0.015	0.015	0.015	0.015	0.099	0.099	0.099	0.099	0.099	0.0980421	0.099	0.099	0.099	0.101042	0.099	0.099	0.099	0.099	0.099	0.099	0.099	0.0991111	0.099	-0.007	-0.00664706	-0.007	-0.00689773	-0.007	-0.007	-0.007	0.085179	-0.007	-0.007	-0.007	-0.007	-0.007	-0.007	-0.007	-0.007	0.197	0.197	-0.025	-0.0250923	-0.025
TCGA-MP-A4TC	0.118172	-0.11	-0.107	-0.107	-0.107	0.354	0.354	0.354	0.354	0.3308	0.345	0.345	0.345	0.345	0.341189	0.345	0.345	0.345	0.339875	0.345	0.345	0.345	0.345	0.345	0.345	0.345	0.337007	0.331	0.118	0.117144	0.118	0.114443	0.117	0.117	0.117	0.105513	0.117	0.101	0.101	0.101	0.101	0.101	0.101	0.101	0.099	0.103	-0.123	-0.118979	-0.11076
TCGA-MP-A4TD	-0.29394	-0.299	-0.299	-0.299	-0.299	-0.299	-0.299	-0.299	-0.299	-0.299	-0.299	-0.299	-0.299	-0.1376	0.503285	0.508	0.508	0.508	0.495604	0.508	0.508	0.508	0.508	0.508	0.508	0.508	0.505167	0.508	-0.084	-0.0822353	-0.084	-0.0700909	-0.087	-0.087	-0.087	-0.087716	-0.087	-0.087	-0.087	-0.087	-0.087	-0.087	-0.087	-0.087	-0.087	-0.096	-0.214	-0.213298	-0.214
TCGA-MP-A4TE	-0.496838	-0.534	-0.534	-0.534	-0.534	-0.534	-0.534	-0.534	-0.534	-0.534	-0.270738	0.015	0.725	0.24	1.15835	1.168	1.168	1.168	1.14315	1.168	1.168	1.168	1.168	1.168	1.168	1.168	1.16034	1.168	0.0180455	0.0342094	0.021	0.0271364	0.021	0.021	0.021	-0.0181642	-0.012	-0.012	-0.012	-0.012	-0.012	-0.012	-0.012	-0.012	-0.206667	-0.018	0.003	0.00180043	0.003
TCGA-MP-A4TF	0.0526154	0.398	-0.335	-0.335	-0.335	-0.335	-0.335	-0.335	-0.335	0.245	0.245	0.245	0.245	0.245	0.0637076	0.245	0.245	0.245	0.240146	0.245	0.245	0.245	0.245	0.245	0.245	-0.214	-0.211965	-0.214	0.071	0.0712306	0.071	0.0714773	0.071	0.071	0.071	0.0398151	0.071	0.071	0.071	0.071	0.071	0.071	0.071	0.071	0.012	0.012	-0.562	-0.561461	-0.562
TCGA-MP-A4TH	-0.137944	0.01092	0.015	0.015	0.015	0.015	0.015	0.015	-0.393	-0.393	-0.393	-0.393	-0.393	-0.393	0.379746	0.383	0.383	0.383	0.375021	0.383	0.383	0.383	0.383	0.383	0.383	0.383	0.38034	0.383	0	7.52941e-05	0	3.40909e-05	0	0	0	-7.39645e-06	0	0	0	0	0	0	0	0	0	0	0	-6.43777e-06	0
TCGA-MP-A4TI	0.00326507	0.0032	0.004	0.004	0.004	0.004	0.004	0.004	0.004	0.004	0.004	0.004	0.004	0.004	0.0783008	0.004	0.004	0.004	0.0039375	0.004	0.004	0.004	0.004	0.004	0.004	0.607	0.116229	0.117	0.002	0.00237412	0.002	0.00209091	0.002	0.002	0.002	0.000760355	0.002	0.001	0.001	0.001	0.001	0.001	0.001	0.001	0.001	0.001	-0.107	-0.107009	-0.107
TCGA-MP-A4TJ	-0.144658	-0.148	-0.148	-0.148	-0.148	-0.148	-0.148	-0.148	-0.148	-0.148	-0.1504	-0.154	-0.154	0.165	0.140253	0.165	0.165	0.165	0.16225	0.165	0.165	0.165	0.165	0.165	0.165	0.165	0.0844167	0.0881176	0.033	0.0331647	0.033	0.0331136	0.033	0.033	0.033	0.0334334	0.033	0.033	0.033	0.033	0.033	0.033	0.033	0.033	0.033	0.033	-0.129	-0.142845	-0.14216
TCGA-MP-A4TK	-0.0428846	0.004	0.004	0.004	0.004	0.004	0.004	0.004	0.004	-0.126	-0.225	-0.225	-0.225	0.153	0.167787	0.153	0.872	0.123	0.116646	0.104	0.104	0.104	0.104	0.104	0.104	0.104	0.100264	0.098	0.315909	0.312351	0.323	0.300841	0.309	0.309	0.309	0.034747	-0.041	-0.071	-0.071	-0.071	-0.071	-0.071	0.171667	0.384	-0.049	-0.049	-0.045	-0.0414936	-0.01926
TCGA-MP-A5C7	-0.211412	-0.1	-0.013	-0.013	-0.013	-0.013	-0.013	-0.013	-0.013	-0.013	-0.9438	-0.975	-0.975	-0.389	1.93603	1.955	1.955	1.955	1.91517	1.955	1.955	1.955	1.955	1.955	1.955	1.955	1.92444	1.938	0.011	0.0208706	0.011	0.0470795	1.066	0.017	0.017	0.0507086	0.042	0.042	0.042	0.042	0.042	0.042	0.042	0.042	0.043	0.043	-0.011	-0.011588	-0.011
TCGA-NJ-A4YF	-0.00575468	0.06972	0.387478	-0.005	-0.005	-0.005	-0.005	0.463	-0.03	-0.03	-0.03	-0.03	-0.03	0.18	0.649659	1.02	1.02	1.02	0.999313	0.426	0.426	0.426	0.432	0.432	0.453	0.447	0.555201	0.697	0.06	-0.111736	0.06	-0.00348864	-0.419	-0.415	-0.438	-0.0212692	-0.018	-0.008	-0.0096	0.579	0.378833	0.035	0.035	0.035	0.027	0.062	-0.247	-0.304712	-0.15718
TCGA-NJ-A4YG	-0.0143264	-0.018	-0.018	-0.018	-0.018	-0.018	-0.018	-0.018	-0.018	-0.018	-0.018	-0.018	-0.018	0.1062	0.598178	0.603	0.603	0.603	0.591479	0.603	0.603	0.603	0.603	0.603	0.603	0.603	0.598618	0.603	0.05	0.0500282	0.05	0.0494432	0.05	0.05	0.05	0.0503654	0.05	0.05	0.05	0.05	0.05	0.05	0.05	0.05	0.05	0.056	-0.022	-0.0219785	-0.022
TCGA-NJ-A4YI	-0.159045	-0.05124	0.05	0.05	0.05	0.05	0.05	0.05	0.05	-0.666	-0.666	-0.666	-0.666	-0.2448	1.48731	1.44	1.44	1.44	1.41094	1.44	1.543	1.543	1.543	1.543	1.543	1.543	1.53228	1.543	0.052	0.0516682	0.052	0.0522386	0.052	0.052	0.052	0.0462308	0.052	0.052	0.045	0.045	0.045	0.045	0.045	0.045	0.045	0.045	0.062	0.0609914	0.062
TCGA-NJ-A4YP	-0.0178243	-0.024	-0.024	-0.024	-0.024	-0.024	-0.024	-0.024	-0.024	-0.024	-0.024	-0.024	-0.024	0.2034	1.11538	1.113	1.113	1.113	1.09013	1.113	1.113	1.113	1.113	1.113	1.113	1.139	1.13149	1.139	0.00490909	0.00456941	0.003	0.00272727	0.003	0.003	0.015	0.0149083	0.015	0.015	0.015	0.015	0.015	0.015	0.015	0.015	0.015	0.015	0.019	-0.00494635	-0.02108
TCGA-NJ-A4YQ	-0.159132	-0.163	-0.163	-0.163	-0.163	-0.163	-0.163	-0.163	-0.163	-0.163	-0.163	-0.163	-0.163	-0.0414	0.545574	0.445	0.445	0.445	0.437958	0.445	0.445	0.445	0.445	0.445	0.421	0.674	0.667347	0.674	0.107	0.105904	0.107	0.1035	0.107	0.107	0.107	0.0570251	0.107	0.107	0.107	0.107	0.107	0.107	0.107	0.107	0.107	-0.076	-0.291	-0.283388	-0.291
TCGA-NJ-A55A	0.0715416	0.072	0.072	0.072	0.072	0.072	0.072	0.072	0.072	0.072	0.072	0.072	0.072	0.072	0.0714416	0.072	0.072	0.072	0.0706875	0.072	0.072	0.072	0.072	0.072	0.072	0.072	0.0720347	0.072	0.009	0.00938353	0.009	0.00914773	0.009	0.009	0.009	0.00872929	0.009	0.009	0.009	0.009	0.009	0.009	0.009	0.009	0.009	0.009	0.024	0.0236738	0.024
TCGA-NJ-A55O	0.137128	0.138	0.138	0.138	0.138	0.138	0.138	0.138	0.138	0.138	0.138	0.138	0.138	0.138	0.136874	0.138	0.138	0.138	0.136063	0.138	0.138	0.138	0.138	0.138	0.138	0.138	0.137611	0.138	0.026	0.0336235	0.026	0.0257045	0.026	0.045	0.045	0.0443817	0.045	0.045	0.045	0.045	0.045	0.045	0.045	0.045	0.045	0.045	-0.132	-0.131785	-0.132
TCGA-NJ-A55R	0.00478898	0.006	0	0	0	0	0	0	0	0	0	0	0	0.1482	0.734834	0.741	0.741	0.741	0.725271	0.741	0.741	0.741	0.741	0.741	0.741	0.741	0.735625	0.741	-0.025	-0.0262329	-0.027	-0.0249205	-0.027	-0.027	-0.027	-0.0175311	-0.021	-0.031	-0.1036	-0.014	-0.014	-0.014	-0.014	-0.014	-0.014	-0.014	-0.05	-0.0499356	-0.05
TCGA-NJ-A7XG	-0.278398	-0.272	-0.288	-0.288	-0.288	-0.288	-0.288	-0.288	-0.288	-0.288	-0.288	-0.288	-0.288	-0.13	0.496446	0.502	0.502	0.502	0.491542	0.502	0.502	0.502	0.502	0.502	0.502	0.502	0.498458	0.502	-0.00945455	0.000628235	0	-0.00332955	0	0	0	0.00227663	0	0	0	0	0	0	0	0	0	0.008	-0.291	-0.285215	-0.28512
TCGA-O1-A52J	-0.106455	-0.11	-0.11	-0.11	-0.11	-0.11	-0.11	-0.11	-0.11	-0.11	-0.076775	-0.11	-0.108	-0.108	0.54343	-0.108	-0.0677273	0.286571	0.464125	0.825	0.825	0.825	0.813	0.813	0.786	0.689	0.686014	0.689	0.117	0.112506	0.117	0.101216	0.114	0.114	0.114	0.112531	0.114	0.114	0.114	0.114	0.114	0.114	0.114	0.114	0.114	0.114	-0.117	-0.387455	-0.01423
TCGA-S2-AA1A	-0.0250146	-0.03	-0.03	-0.03	-0.03	-0.03	-0.03	-0.03	-0.03	-0.03	-0.0259	-0.03	-0.03	0.298	0.300588	0.298	0.298	0.298	0.297625	0.304	0.304	0.304	0.304	0.304	0.304	0.304	0.306354	0.304	-0.016	-0.0146918	-0.016	-0.0162045	-0.016	-0.016	-0.016	-0.00593195	-0.016	-0.015	-0.0124	-0.002	-0.002	-0.002	-0.002	-0.002	-0.002	-0.002	-0.036	-0.0357296	-0.036
[truncated: 485 more columns]
