# Supplementary material for: Elastic Net Models Based on DNA Copy Number Variations Predicts Clinical Features, Expression Signatures, and Mutations in Lung Adenocarcinoma
Source: Front Genet. 2021 May 31;12:668040. doi: 10.3389/fgene.2021.668040 (PMC8202527; doi:10.3389/fgene.2021.668040)
Supplement: Supplementary file 1 [file Data_Sheet_1.zip › SupplementaryTable4_AUC_signature.xlsx]

## Sheet: SupplementaryTable4_AUC_signatu
signature	train	test
AGE_associated_SOOD_Median_Genome.Biol.2015_PMID.26343147.txt	0.73	0.63
B_Cell_cluster_Iglesia_Median_CCR.2014_PMID.24916698.txt	0.85	0.72
Bcell_IL10_MINUS_LIN_Median_J_Immunol.2014_PMID.25080484.txt	0.5	0.5
Bcell_IL10_PLUS_LIN_Median_J_Immunol.2014_PMID.25080484.txt	0.88	0.79
Bcells_Centroblast_Median_J.Clin.Oncol.2015_PMID.25800755.txt	0.94	0.75
Bcells_Centrocyte_Median_J.Clin.Oncol.2015_PMID.25800755.txt	0.5	0.5
Bcells_Memory_Median_J.Clin.Oncol.2015_PMID.25800755.txt	0.8	0.67
Bcells_Naive_Median_J.Clin.Oncol.2015_PMID.25800755.txt	0.9	0.76
Bcells_Plasmablast_Median_J.Clin.Oncol.2015_PMID.25800755.txt	0.64	0.49
BPMS_7.Genes_Median_PLoS.One.2013_PMID.24349199.txt	0.75	0.63
CD103_Negative_Median_Cancer.Cell.2014_PMID.25446897.txt	0.5	0.5
CD103_Positive_Median_Cancer.Cell.2014_PMID.25446897.txt	0.5	0.5
CD103_Ratio_Cancer.Cell.2014_PMID.25446897.txt	0.62	0.64
CD68_cluster_Iglesia_Median_CCR.2014_PMID.24916698.txt	0.5	0.5
CD8_cluster_Iglesia_Median_CCR.2014_PMID.24916698.txt	0.86	0.68
CIN70_Median_Nat.Genet.2006_PMID.16921376.txt	0.95	0.76
CTLA4.txt	0.82	0.55
Early_Relapse_ER.Pos_33_Median_JAMA.2011_PMID.21558518.txt	0.84	0.59
Early_Response_ER.Neg_27_Median_JAMA.2011_PMID.21558518.txt	0.81	0.65
Excellent_Pathologic_Response_ER.Neg_55_Median_JAMA.2011_PMID.21558518.txt	0.75	0.57
Excellent_Pathologic_Response_ER.Pos_39_Median_JAMA.2011_PMID.21558518.txt	0.89	0.76
Extensive_Residual_Diesase_ER.Neg_54_Median_JAMA.2011_PMID.21558518.txt	0.76	0.65
Extensive_Residual_Diesase_ER.Pos_73_Median_JAMA.2011_PMID.21558518.txt	0.9	0.6
Fibromatosis_Median_Lab.Invest.2008_PMID.18414401.txt	0.86	0.57
FOXC1_Hair_Follicles_Wang_Median_SCIENCE.2016_P30C.LO.vs.WT_Negative_PMID.26912704.txt	0.85	0.73
FOXC1_Hair_Follicles_Wang_Median_SCIENCE.2016_P30C.LO.vs.WT_Positive_PMID.26912704.txt	0.7	0.63
GHI_RS_Model_NJEM.2004_PMID.15591335.txt	0.93	0.77
GP11_Immune_IFN.r=0.965_PerouLab_MInterferon_Cluster_Median_BMC_Med_Genomics_2011_PMID.21214954.txt	0.92	0.63
GP19_1Q_amplicon.r=0.967_PerouLab_HS_Green17_Median_BMC_Med_Genomics_2011_PMID.21214954.txt	0.95	0.93
GP2_Immune_Tcell_Bcell.r=0.949_PerouLab_Immune_cell_Cluster_Median_BMC_Med_Genomics_2011_PMID.21214954.txt	0.85	0.73
GP22_16Q22_24_amplicon.r=0.927_PerouLab_16q24x_Median_BMC_Med_Genomics_2011_PMID.21214954.txt	0.93	0.86
GP4_MES_ECM.r=0.954_PerouLab_HS_Red7_Median_BMC_Med_Genomics_2011_PMID.21214954.txt	0.5	0.5
GP5_MYC_targets_TERT.r=0.922_PerouLab_MM_Myc_1pFDR_UP_Median_Genome_Biology_2007_PMID.17493263.txt	0.83	0.73
GP9_Cell_cell_adhesion.r=960_PerouLab_MClaudin_Cluster_Median_BMC_Med_Genomics_2011_PMID.21214954.txt	0.89	0.6
GSEA_Median_ALK_PATHWAY_BIOCARTA.txt	0.5	0.5
GSEA_Median_BIOCARTA_AKT_PATHWAY.txt	0.77	0.5
GSEA_Median_BRCA_ATR_PATHWAY_BIOCARTA_ATRBRCA.txt	0.86	0.8
GSEA_Median_CASPASE_CASCADE_APOPTOSIS_SA.txt	0.84	0.68
GSEA_Median_CTLA4_PATHWAY_BIOCARTA.txt	0.82	0.7
GSEA_Median_GP1_Proliferation_DNA_repair.r=0.972_REACTOME_CELL_CYCLE_MITOTIC.txt	0.91	0.82
GSEA_Median_GP1_Proliferation_DNA_repair.r=0.981_PUJANA_CHEK2_PCC_NETWORK.txt	0.88	0.8
GSEA_Median_GP10_Fatty_acid_oxidation.r=0.930_CARBOXYLIC_ACID_METABOLIC_PROCESS.txt	0.89	0.72
GSEA_Median_GP12_Hypoxia_glycolosis.r=0.939_SEMENZA_HIF1_TARGETS.txt	0.75	0.54
GSEA_Median_GP13_Neural_signailng.r=0.894_NERVOUS_SYSTEM_DEVELOPMENT.txt	0.5	0.5
GSEA_Median_GP13_Neural_signailng.r=0.959_MODULE_100.txt	0.89	0.72
GSEA_Median_GP14_Plasma_membrane_cell_cell_signaling.r=0.925_MORF_CNTN1.txt	0.74	0.72
GSEA_Median_GP15_EGF_signailng.r=0.936_NAGASHIMA_EGF_SIGNALING_UP.txt	0.72	0.53
GSEA_Median_GP16_Protein_kinase_signailng_MAPKs.r=0.885_REGULATION_OF_KINASE_ACTIVITY.txt	0.92	0.66
GSEA_Median_GP16_Protein_kinase_signailng_MAPKs.r=0.893_INTRACELLULAR_SIGNALING_CASCADE.txt	0.84	0.72
GSEA_Median_GP17_Basal_signaling.r=0.958_SMID_BREAST_CANCER_BASAL_UP.txt	0.92	0.74
GSEA_Median_GP18_Vesicle_EPR_membrane_coat.r=0.877_MEMBRANE_COAT.txt	0.83	0.62
GSEA_Median_GP2_Immune_Tcell_Bcell.r=0.964_KEGG_HEMATOPOIETIC_CELL_LINEAGE.txt	0.89	0.81
GSEA_Median_GP20_TAL1_Leukemia_erythropoiesis.r=0.935_GNF2_TAL1.txt	0.5	0.5
GSEA_Median_GP21_Anti_apoptosis_DNA_stability.r=0.877_MORF_BCL2.txt	0.5	0.5
GSEA_Median_GP21_Anti_apoptosis_DNA_stability.r=0.898_MORF_STK17A.txt	0.64	0.62
GSEA_Median_GP21_Anti_apoptosis_DNA_stability.r=0.925_MORF_MT4.txt	0.77	0.71
GSEA_Median_GP3_Tumor_suppressing_miRNA_targets.r=0.940_GTTTGTT.MIR_495.txt	0.81	0.72
GSEA_Median_GP3_Tumor_suppressing_miRNA_targets.r=0.940_TGCTTTG.MIR_330.txt	0.88	0.54
GSEA_Median_GP3_Tumor_suppressing_miRNA_targets.r=0.952_DACOSTA_UV_RESPONSE_VIA_ERCC3_DN.txt	0.65	0.58
GSEA_Median_GP6_Squamous_differentiation_development.r=0.902_RICKMAN_TUMOR_DIFFERENTIATED_WELL_VS_POORLY_DN.txt	0.89	0.69
GSEA_Median_GP7_Estrogen_signaling.r=0.97_SMID_BREAST_CANCER_BASAL_DN.txt	0.91	0.8
GSEA_Median_GP8_FOXO_stemness.r=0.875_MORF_PTPRB.txt	0.5	0.5
GSEA_Median_GP8_FOXO_stemness.r=0.931_TTGTTT_V$FOXO4_01.txt	0.5	0.5
GSEA_Median_HDAC_TARGETS_DN_HELLER.txt	0.5	0.5
GSEA_Median_IGF1R_PATHWAY_BIOCARTA.txt	0.69	0.51
GSEA_Median_MTOR_PATHWAY_BIOCARTA.txt	0.89	0.64
GSEA_Median_MYC_amplified_chr8q24.txt	0.97	0.95
GSEA_Median_PD1_SIGNALING_REACTOME.txt	0.89	0.69
GSEA_Median_PI3K_CASCADE_REACTOME.txt	0.75	0.61
GSEA_Median_PTEN_PATHWAY_BIOCARTA.txt	0.62	0.55
GSEA_Median_RAS_PATHWAY_BIOCARTA.txt	0.5	0.5
GSEA_Median_RB_PATHWAY_BIOCARTA.txt	0.96	0.73
GSEA_Median_RESPONSE_TO_ANDROGEN_UP_NELSON.txt	0.5	0.5
GSEA_Median_RETINOL_METABOLISM_KEGG.txt	0.94	0.71
GSEA_Median_VEGF_PATHWAY_BIOCARTA.txt	0.88	0.77
HCK_Median_Breast.Cancer.Research.2008_PMID.19272155.txt	0.86	0.73
HER2_AMPLIFIED_PerouLab_HER2_Amplicon_Median_BMC_Med_Genomics_2011_PMID.21214954.txt	0.93	0.82
HGF_down_Median_BCR.2013_PMID.24025166.txt	0.5	0.5
HGF_up_Median_BCR.2013_PMID.24025166.txt	0.69	0.52
HRneg.Tneg_14.Genes_Median_BCR.2010_PMID.20946665.txt	0.69	0.54
IgG_Median_Breast.Cancer.Research.2008_PMID.19272155.txt	0.5	0.5
IMMUNE_Bindea_Cell_aDC_Median_Immunity.2013_PMID.24138885.txt	0.76	0.62
IMMUNE_Bindea_Cell_B_cells_Median_Immunity.2013_PMID.24138885.txt	0.5	0.5
IMMUNE_Bindea_Cell_Blood_vessels_Median_Immunity.2013_PMID.24138885.txt	0.5	0.5
IMMUNE_Bindea_Cell_CD8_T_cells_Median_Immunity.2013_PMID.24138885.txt	0.62	0.57
IMMUNE_Bindea_Cell_Cytotoxic_cells_Median_Immunity.2013_PMID.24138885.txt	0.84	0.74
IMMUNE_Bindea_Cell_DC_Median_Immunity.2013_PMID.24138885.txt	0.85	0.7
IMMUNE_Bindea_Cell_Eosinophils_Median_Immunity.2013_PMID.24138885.txt	0.5	0.5
IMMUNE_Bindea_Cell_iDC_Median_Immunity.2013_PMID.24138885.txt	0.84	0.67
IMMUNE_Bindea_Cell_Lymph_vessels_Median_Immunity.2013_PMID.24138885.txt	0.71	0.64
IMMUNE_Bindea_Cell_Macrophages_Median_Immunity.2013_PMID.24138885.txt	0.83	0.62
IMMUNE_Bindea_Cell_Mast_cells_Median_Immunity.2013_PMID.24138885.txt	0.9	0.73
IMMUNE_Bindea_Cell_Neutrophils_Median_Immunity.2013_PMID.24138885.txt	0.72	0.74
IMMUNE_Bindea_Cell_NK_CD56bright_cells_Median_Immunity.2013_PMID.24138885.txt	0.81	0.65
IMMUNE_Bindea_Cell_NK_CD56dim_cells_Median_Immunity.2013_PMID.24138885.txt	0.5	0.5
IMMUNE_Bindea_Cell_NK_cells_Median_Immunity.2013_PMID.24138885.txt	0.5	0.5
IMMUNE_Bindea_Cell_Normal_mucosa_Median_Immunity.2013_PMID.24138885.txt	0.83	0.68
IMMUNE_Bindea_Cell_pDC_Median_Immunity.2013_PMID.24138885.txt	0.79	0.63
IMMUNE_Bindea_Cell_SW480_cancer_cells_Median_Immunity.2013_PMID.24138885.txt	0.61	0.6
IMMUNE_Bindea_Cell_T_cells_Median_Immunity.2013_PMID.24138885.txt	0.86	0.65
IMMUNE_Bindea_Cell_T_helper_cells_Median_Immunity.2013_PMID.24138885.txt	0.89	0.72
IMMUNE_Bindea_Cell_Tcm_Median_Immunity.2013_PMID.24138885.txt	0.66	0.5
IMMUNE_Bindea_Cell_Tem_Median_Immunity.2013_PMID.24138885.txt	0.76	0.56
IMMUNE_Bindea_Cell_TFH_Median_Immunity.2013_PMID.24138885.txt	0.84	0.69
IMMUNE_Bindea_Cell_Tgd_Median_Immunity.2013_PMID.24138885.txt	0.5	0.5
IMMUNE_Bindea_Cell_Th1_cells_Median_Immunity.2013_PMID.24138885.txt	0.5	0.5
IMMUNE_Bindea_Cell_Th17_cells_Median_Immunity.2013_PMID.24138885.txt	0.94	0.76
IMMUNE_Bindea_Cell_Th2_cells_Median_Immunity.2013_PMID.24138885.txt	0.91	0.73
IMMUNE_Bindea_Cell_TReg_Median_Immunity.2013_PMID.24138885.txt	0.5	0.5
IMMUNE_PEREZ_14_Median_JCO.2015_PMID.2560586.txt	0.85	0.76
IMMUNE_PEREZ_87_Median_JCO.2015_PMID.2560586.txt	0.84	0.71
Immune_Suppression_Kardos_Median_JCI.Insight.2016_PMID.27699256.txt	0.88	0.76
Inflammatory_Breast_Cancer_491_IBC_Median_CCR.2013_PMID.23396049.txt	0.91	0.66
Inflammatory_Breast_Cancer_491_nIBC_Median_CCR.2013_PMID.23396049.txt	0.5	0.5
Inflammatory_Breast_Cancer_79_IBC_Median_CCR.2013_PMID.23396049.txt	0.85	0.7
Inflammatory_Breast_Cancer_79_nIBC_Median_CCR.2013_PMID.23396049.txt	0.93	0.62
Influenza_11genes_Metasignature_KHATRI_Median_Immunity.2015_PMID.26682989.txt	0.86	0.71
IntClust_Amplification.50_Median_Genome.Biol.2014_PMID.25164602.txt	0.92	0.87
IntClust_Amplification.50.Better.than_Median_Genome.Biol.2014_PMID.25164602.txt	0.97	0.83
IntClust_Deletion.50_Median_Genome.Biol.2014_PMID.25164602.txt	0.95	0.86
IntClust_Deletion.50.Better.than_Median_Genome.Biol.2014_PMID.25164602.txt	0.94	0.93
Interferon_Median_Breast.Cancer.Research.2008_PMID.19272155.txt	0.5	0.5
JANES_Oscillation_GDF11_TGFBR3_MedianNat.Cell.Biol.2014_PMID.24658685.txt	0.78	0.58
JANES_Oscillation_JUND_KRT5_MedianNat.Cell.Biol.2014_PMID.24658685.txt	0.67	0.59
Knudsen_Neo_common_Median_Clin.Cancer.Res.2014_PMID.25047707.txt	0.95	0.75
Knudsen_Neo_ER_negative_Median_Clin.Cancer.Res.2014_PMID.25047707.txt	0.88	0.73
Knudsen_Neo_ER_positive_Median_Clin.Cancer.Res.2014_PMID.25047707.txt	0.9	0.78
LCK_Median_Breast.Cancer.Research.2008_PMID.19272155.txt	0.88	0.71
Lim.et.al.2010.Conserved.aMaSC_Median_BCR.2010_PMID.20346151.txt	0.9	0.71
Lim.et.al.2010.Conserved.Luminal.Progenitor_Median_BCR.2010_PMID.20346151.txt	0.89	0.81
Lim.et.al.2010.Conserved.Mature_Median_BCR.2010_PMID.20346151.txt	0.7	0.63
Luminal_Progenitor_Down_Median_Nat.Med.2009_PMID.19648928.txt	0.93	0.59
Luminal_Progenitor_Up_Median_Nat.Med.2009_PMID.19648928.txt	0.65	0.54
M2_Macrophage_Median_Blood.2006_PMID.16556895.txt	0.5	0.5
MacTh1_cluster_Iglesia_Median_CCR.2014_PMID.24916698.txt	0.83	0.8
MASC_Down_Median_Nat.Med.2009_PMID.19648928.txt	0.87	0.77
MASC_Up_Median_Nat.Med.2009_PMID.19648928.txt	0.9	0.64
Mature_Lumina_Up_Median_Nat.Med.2009_PMID.19648928.txt	0.72	0.58
Mature_Luminal_Down_Median_Nat.Med.2009_PMID.19648928.txt	0.85	0.75
MDACC_P53_ER.Pos_Median_CCR.2011_PMID.21248301.txt	0.87	0.81
MDACC.FNA.1_MedianJ.Clin.Oncol.2010_PMID.20805453.txt	0.7	0.71
MDACC.FNA.2_MedianJ.Clin.Oncol.2010_PMID.20805453.txt	0.87	0.6
MDSC_Granulocytic_Youn_J_Leukoc_Median_Biol.2012_PMID.21954284.txt	0.73	0.6
MDSC_Neutrophil_Youn_J_Leukoc_Median_Biol.2012_PMID.21954284.txt	0.5	0.5
MDSC_tumor_MO_Schlecker_Median_J.Immunol.2012_PMID.23152559.txt	0.85	0.67
MDSC_tumor_Schlecker_Median_J.Immunol.2012_PMID.23152559.txt	0.8	0.72
MHC_Forero_11_Median_Cancer.Immunol.Res.2016_PMID.26980599.txt	0.89	0.82
MHC_Forero_24_Median_Cancer.Immunol.Res.2016_PMID.26980599.txt	0.91	0.79
MHC.I_Median_Breast.Cancer.Research.2008_PMID.19272155.txt	0.5	0.5
MHC.II_Median_Breast.Cancer.Research.2008_PMID.19272155.txt	0.9	0.72
MICRORNA_138_Signature_Median_Cancer.Res.2014_PMID.25339353.txt	0.87	0.79
Murat_G07_Median_J.Clin.Oncol.2008_PMID.18565887.txt	0.5	0.5
Murat_G18_Median_J.Clin.Oncol.2008_PMID.18565887.txt	0.86	0.73
Murat_G24_Median_J.Clin.Oncol.2008_PMID.18565887.txt	0.82	0.69
Parity_signature_Troester_251_Median_BCR.2014_PMID.25005139.txt	0.8	0.73
Parity_signature_Troester_40_Median_BCR.2014_PMID.25005139.txt	0.79	0.7
PARP_sensitivity_MDACC_Median_NPJ.Syst.Biol.Appl. 2017_PMID.28649435.txt	0.5	0.5
PCBC_Stemness_Median_50.txt	0.89	0.73
Pcorr_basal_CCR.2010_PMID.20643781.txt	0.89	0.74
Pcorr_Breast2Lung_LM2_Correlation_Nature.2005_PMID.16049480.txt	0.5	0.5
Pcorr_Breast2Lung_Parental_Correlation_Nature.2005_PMID.16049480.txt	0.82	0.59
Pcorr_bronchioid_PLOS.2012_PMID.22590557.txt	0.94	0.83
Pcorr_classical_CCR.2010_PMID.20643781.txt	0.92	0.77
Pcorr_CSR_Activated_Correlation_PNAS.2005_PMID.15701700.txt	0.98	0.78
Pcorr_Dasatinib_L_Correlation_Cancer.Res.2007_PMID.17332353.txt	0.95	0.82
Pcorr_Dasatinib_R_Correlation_Cancer.Res.2007_PMID.17332353.txt	0.91	0.78
Pcorr_Hypoxia_High_Correlation_PLoS.Med.2006_PMID.16417408.txt	0.81	0.62
Pcorr_Hypoxia_Low_Correlation_PLoS.Med.2006_PMID.16417408.txt	0.87	0.71
Pcorr_IGS_Correlation_NJEM.2007_PMID.17229949.txt	0.86	0.73
Pcorr_magnoid_PLOS.2012_PMID.22590557.txt	0.97	0.88
Pcorr_NKI70_Good_Correlation_Nature.2002_PMID.11823860.txt	0.92	0.78
Pcorr_primitive_CCR.2010_PMID.20643781.txt	0.92	0.8
Pcorr_secretory_CCR.2010_PMID.20643781.txt	0.89	0.76
Pcorr_squamoid_PLOS.2012_PMID.22590557.txt	0.82	0.78
PD1.txt	0.5	0.5
PDL1.txt	0.88	0.79
Prosigna_Proliferation_18_Median_BMC.Med.Genomics.2015_PMID.26297356.txt	0.91	0.81
RB_LOSS_Median_J.Clin.Invest.2007_PMID.17160137.txt	0.92	0.8
Scorr_PTEN_Absent_Correlation_PNAS.2007_PMID.17452630.txt	0.97	0.89
Scorr_PTEN_Present_Correlation_PNAS.2007_PMID.17452630.txt	0.97	0.77
Shipitsin_CD44_A_Median_Cancer.Cell.2007_PMID.17349583.txt	0.5	0.5
Shipitsin_CD44_B_Median_Cancer.Cell.2007_PMID.17349583.txt	0.85	0.66
STAT1_Median_Breast.Cancer.Research.2008_PMID.19272155.txt	0.85	0.67
STAT3_Basal_Horvath_Median_PNAS.2014_PMID.25139989.txt	0.9	0.71
STAT3_Basal_Horvath_SHORT_Median_PNAS.2014_PMID.25139989.txt	0.9	0.74
Stingl_Day7_Downregulated_Median_Nat.Cell.Biol.2014_PMID.25173976.txt	0.5	0.5
Stingl_Day7_Upregulated_Median_Nat.Cell.Biol.2014_PMID.25173976.txt	0.85	0.79
Stingl_Down_Basal_High_Median_Nat.Cell.Biol.2014_PMID.25173976.txt	0.86	0.73
Stingl_Down_CLOW_High_Median_Nat.Cell.Biol.2014_PMID.25173976.txt	0.5	0.5
Stingl_Up_Basal_High_Median_Nat.Cell.Biol.2014_PMID.25173976.txt	0.86	0.78
Stingl_Up_Proliferation_Median_Nat.Cell.Biol.2014_PMID.25173976.txt	0.94	0.84
Stromal_Down_Median_Nat.Med.2009_PMID.19648928.txt	0.86	0.62
Stromal_Signature_Median_Nat.Med.2008_PMID.18438415.txt	0.92	0.66
Stromal_Up_Median_Nat.Med.2009_PMID.19648928.txt	0.84	0.71
T_Cell_cluster_Iglesia_Median_CCR.2014_PMID.24916698.txt	0.88	0.68
Taube_EMT_down_Median_PNAS.2010_PMID.20713713.txt	0.91	0.69
Taube_EMT_up_Median_PNAS.2010_PMID.20713713.txt	0.74	0.43
Tcell_EXH_Anti_PDL1_vs_control_treated_exhausted_CD8_T_cell_Metagene_1_Science.2016_PMID.27789795.txt	0.91	0.72
Tcell_EXH_Effector_CD8_T_cell_at_day_8_p.i_Armstrong_vs_Naive_CD8_T_cell_Metagene_1_Science.2016_PMID.27789795.txt	0.87	0.77
Tcell_EXH_Exhausted_CD8_T_cell_vs_Naive_CD8_T_cell_Metagene_1_Science.2016_PMID.27789795.txt	0.83	0.73
Tcell_EXH_Exhausted_CD8_T_cell_vs_Naive_CD8_T_cell_Metagene_3_Science.2016_PMID.27789795.txt	0.87	0.78
Tcell_EXH_Memory_CD8_T_cell_a_vs_Naive_CD8_T_cell_Metagene_1_Science.2016_PMID.27789795.txt	0.85	0.7
Tcell_EXH_Memory_CD8_T_cell_a_vs_Naive_CD8_T_cell_Metagene_2_Science.2016_PMID.27789795.txt	0.5	0.5
Tcell_EXH_Memory_CD8_T_cell_a_vs_Naive_CD8_T_cell_Metagene_3_Science.2016_PMID.27789795.txt	0.5	0.5
TNBC_Clinically_Relevant_Median_Good.230_BCR.2011_PMID.21978456.txt	0.5	0.5
TNBC_Clinically_Relevant_Median_Good.26_BCR.2011_PMID.21978456.txt	0.5	0.5
TNBC_Clinically_Relevant_Median_Poor.26_BCR.2011_PMID.21978456.txt	0.71	0.58
Tumour_hypoxia_causes_DNA_hypermethylation_by_reducing_TET_activity_Median_Nature.2016_PMID.27533040.txt	0.91	0.62
UNC_10.GATA3.induced.genes_Median_Oncogene.2004_PMID.15361840.txt	0.77	0.68
UNC_11q13_Amplicon_Median_BMC.Med.Genomics.2011_PMID.21214954.txt	0.95	0.9
UNC_12qMDM4_Median_BMC.Med.Genomics.2011_PMID.21214954.txt	0.93	0.83
UNC_13q14_Amplicon_Median_BMC.Med.Genomics.2011_PMID.21214954.txt	0.92	0.86
UNC_15q25_Amplicon_Median_BMC.Med.Genomics.2011_PMID.21214954.txt	0.93	0.89
UNC_16.13_Amplicon_Median_BMC.Med.Genomics.2011_PMID.21214954.txt	0.9	0.84
UNC_16q23_Amplicon_Median_BMC.Med.Genomics.2011_PMID.21214954.txt	0.89	0.78
UNC_16q24x_Median_BMC.Med.Genomics.2011_PMID.21214954.txt	0.93	0.86
UNC_17PP13_Amplicon_Median_BMC.Med.Genomics.2011_PMID.21214954.txt	0.93	0.9
UNC_17q25x_Median_BMC.Med.Genomics.2011_PMID.21214954.txt	0.93	0.89
UNC_19p13_Amplicon_Median_BMC.Med.Genomics.2011_PMID.21214954.txt	0.94	0.65
UNC_1p36_Amplicon_Median_BMC.Med.Genomics.2011_PMID.21214954.txt	0.89	0.83
UNC_383.MCF7.E2.induced.genes_Median_JCO.2006_PMID.16505416.txt	0.78	0.71
UNC_3p21_Amplicon_Median_BMC.Med.Genomics.2011_PMID.21214954.txt	0.87	0.68
UNC_407.GATA3.induced.genes_Median_JCO.2006_PMID.16505416.txt	0.89	0.73
UNC_4p16_Amplicon_Median_BMC.Med.Genomics.2011_PMID.21214954.txt	0.96	0.88
UNC_574.MCF7.E2.repressed.genes_Median_JCO.2006_PMID.16505416.txt	0.9	0.85
UNC_5Q_Median_Breast.Cancer.Res.Treat.2012_PMID.22048815.txt	0.93	0.73
UNC_8p_Amplicon_Median_BMC.Med.Genomics.2011_PMID.21214954.txt	0.95	0.92
UNC_8p22_Amplicon_Median_BMC.Med.Genomics.2011_PMID.21214954.txt	0.97	0.91
UNC_Activate.Endothelium_Median_Clin.Exp.Metastasis.2014_PMID.23975155.txt	0.86	0.74
UNC_ADM_S100A10_A110NDGR1_Cluster_Median_BMC.Med.Genomics.2011_PMID.21214954.txt	0.89	0.64
UNC_AMPH_EPIREGULIN_Cluster_Median_BMC.Med.Genomics.2011_PMID.21214954.txt	0.86	0.78
UNC_BASAL_Cluster_Median_BMC.Med.Genomics.2011_PMID.21214954.txt	0.87	0.69
UNC_bMYB_Signature_Median_Oncogene.2009_PMID.19043454.txt	0.92	0.85
UNC_C_MYB_Signature_Median_PLoS.One.2010_PMID.20949095.txt	0.9	0.71
UNC_CD34_CD36_Cluster_Median_BMC.Med.Genomics.2011_PMID.21214954.txt	0.9	0.69
UNC_Chromogramin_Median_BMC.Med.Genomics.2011_PMID.21214954.txt	0.79	0.7
UNC_Claudin_High_Median_Genome.Biol.2007_PMID.17493263.txt	0.86	0.78
UNC_Claudin_Low_29_Median_Cancer.Res.2009_PMID.19435916.txt	0.92	0.7
UNC_Claudin_Low_Median_Genome.Biol.2007_PMID.17493263.txt	0.91	0.72
UNC_Differentiation.Score_Model_BCR.2010_PMID.20813035.txt	0.82	0.71
UNC_Duke_Module01_acidosis_Median_Mike_PMID.20335537.txt	0.86	0.57
UNC_Duke_Module02_akt_Median_Mike_PMID.20335537.txt	0.86	0.66
UNC_Duke_Module03_betacatenin_Median_Mike_PMID.20335537.txt	0.94	0.78
UNC_Duke_Module04_e2f1_Median_Mike_PMID.20335537.txt	0.87	0.71
UNC_Duke_Module05_egfr_Median_Mike_PMID.20335537.txt	0.5	0.5
UNC_Duke_Module06_er_Median_Mike_PMID.20335537.txt	0.87	0.72
UNC_Duke_Module07_glucosedepletion_Median_Mike_PMID.20335537.txt	0.75	0.57
UNC_Duke_Module08_her2_Median_Mike_PMID.20335537.txt	0.5	0.5
UNC_Duke_Module09_hypoxia_Median_Mike_PMID.20335537.txt	0.79	0.63
UNC_Duke_Module10_ifna_Median_Mike_PMID.20335537.txt	0.9	0.72
UNC_Duke_Module11_ifng_Median_Mike_PMID.20335537.txt	0.92	0.73
UNC_Duke_Module12_lacticacidosis_Median_Mike_PMID.20335537.txt	0.82	0.72
UNC_Duke_Module13_myc_Median_Mike_PMID.20335537.txt	0.86	0.72
UNC_Duke_Module14_p53_Median_Mike_PMID.20335537.txt	0.95	0.77
UNC_Duke_Module15_p63_Median_Mike_PMID.20335537.txt	0.77	0.68
UNC_Duke_Module16_pi3k_Median_Mike_PMID.20335537.txt	0.88	0.66
UNC_Duke_Module17_pr_Median_Mike_PMID.20335537.txt	0.89	0.69
UNC_Duke_Module18_ras_Median_Mike_PMID.20335537.txt	0.76	0.72
UNC_Duke_Module19_src_Median_Mike_PMID.20335537.txt	0.89	0.55
UNC_Duke_Module20_stat3_Median_Mike_PMID.20335537.txt	0.5	0.5
UNC_Duke_Module21_tgfb_Median_Mike_PMID.20335537.txt	0.76	0.58
UNC_Duke_Module22_tnfa_Median_Mike_PMID.20335537.txt	0.86	0.83
UNC_Euclidean_Distance_2_CLOW_Euclidean.Distance_BCR.2010_PMID.20813035.txt	0.8	0.63
UNC_Fibrinogen_Cluster_Median_BMC.Med.Genomics.2011_PMID.21214954.txt	0.76	0.62
UNC_Fibroblast_Cluster_Median_BMC.Med.Genomics.2011_PMID.21214954.txt	0.5	0.5
UNC_fMaSC.refined1_Median_PMID.25575446.txt	0.77	0.63
UNC_FOS_JUN_Cluster_Median_BMC.Med.Genomics.2011_PMID.21214954.txt	0.67	0.51
UNC_Glycolysis_Signature_Median_BMC.Med.2009_PMID.19291283.txt	0.93	0.63
UNC_HER1_Cluster1_Median_BMC.Genomics.2007_PMID.17663798.txt	0.92	0.65
UNC_HER1_Cluster2_Median_BMC.Genomics.2007_PMID.17663798.txt	0.9	0.81
UNC_HER1_Cluster3_Median_BMC.Genomics.2007_PMID.17663798.txt	0.86	0.7
UNC_HER2_Amplicon_Median_BMC.Med.Genomics.2011_PMID.21214954.txt	0.93	0.82
UNC_HISTONE_Median_BMC.Med.Genomics.2011_PMID.21214954.txt	0.87	0.72
UNC_HouseKeeping_Median_Genome.Biol.2004_PMID.15287981.txt	0.84	0.69
UNC_HS_Green1_Median_BMC.Med.Genomics.2011_PMID.21214954.txt	0.97	0.81
UNC_HS_Green10_Median_BMC.Med.Genomics.2011_PMID.21214954.txt	0.95	0.82
UNC_HS_Green11_Median_BMC.Med.Genomics.2011_PMID.21214954.txt	0.79	0.64
UNC_HS_Green12_Median_BMC.Med.Genomics.2011_PMID.21214954.txt	0.85	0.75
UNC_HS_Green13_Median_BMC.Med.Genomics.2011_PMID.21214954.txt	0.84	0.68
UNC_HS_Green14_Median_BMC.Med.Genomics.2011_PMID.21214954.txt	0.86	0.8
UNC_HS_Green15_Median_BMC.Med.Genomics.2011_PMID.21214954.txt	0.8	0.66
UNC_HS_Green16_Median_BMC.Med.Genomics.2011_PMID.21214954.txt	0.81	0.62
UNC_HS_Green17_Median_BMC.Med.Genomics.2011_PMID.21214954.txt	0.95	0.93
UNC_HS_Green18_Median_BMC.Med.Genomics.2011_PMID.21214954.txt	0.69	0.61
UNC_HS_Green19_Median_BMC.Med.Genomics.2011_PMID.21214954.txt	0.5	0.5
UNC_HS_Green2_Median_BMC.Med.Genomics.2011_PMID.21214954.txt	0.84	0.7
UNC_HS_Green20_Median_BMC.Med.Genomics.2011_PMID.21214954.txt	0.89	0.75
UNC_HS_Green21_Median_BMC.Med.Genomics.2011_PMID.21214954.txt	0.76	0.71
UNC_HS_Green22_Median_BMC.Med.Genomics.2011_PMID.21214954.txt	0.5	0.5
UNC_HS_Green23_Median_BMC.Med.Genomics.2011_PMID.21214954.txt	0.8	0.72
UNC_HS_Green24_Median_BMC.Med.Genomics.2011_PMID.21214954.txt	0.93	0.92
UNC_HS_Green25_Median_BMC.Med.Genomics.2011_PMID.21214954.txt	0.87	0.78
UNC_HS_Green3_Median_BMC.Med.Genomics.2011_PMID.21214954.txt	0.68	0.58
UNC_HS_Green4_Median_BMC.Med.Genomics.2011_PMID.21214954.txt	0.92	0.67
UNC_HS_Green5_Median_BMC.Med.Genomics.2011_PMID.21214954.txt	0.91	0.7
UNC_HS_Green6_Median_BMC.Med.Genomics.2011_PMID.21214954.txt	0.86	0.76
UNC_HS_Green7_Median_BMC.Med.Genomics.2011_PMID.21214954.txt	0.91	0.62
UNC_HS_Green8_Median_BMC.Med.Genomics.2011_PMID.21214954.txt	0.89	0.74
UNC_HS_Green9_Median_BMC.Med.Genomics.2011_PMID.21214954.txt	0.5	0.5
UNC_HS_Red1_Median_BMC.Med.Genomics.2011_PMID.21214954.txt	0.89	0.74
UNC_HS_Red10_Median_BMC.Med.Genomics.2011_PMID.21214954.txt	0.9	0.82
UNC_HS_Red11_Median_BMC.Med.Genomics.2011_PMID.21214954.txt	0.72	0.7
UNC_HS_Red12_Median_BMC.Med.Genomics.2011_PMID.21214954.txt	0.5	0.5
UNC_HS_Red13_Median_BMC.Med.Genomics.2011_PMID.21214954.txt	0.9	0.8
UNC_HS_Red14_Median_BMC.Med.Genomics.2011_PMID.21214954.txt	0.93	0.91
UNC_HS_Red15_Median_BMC.Med.Genomics.2011_PMID.21214954.txt	0.93	0.93
UNC_HS_Red16_Median_BMC.Med.Genomics.2011_PMID.21214954.txt	0.74	0.61
UNC_HS_Red17_Median_BMC.Med.Genomics.2011_PMID.21214954.txt	0.88	0.54
UNC_HS_Red18_Median_BMC.Med.Genomics.2011_PMID.21214954.txt	0.92	0.74
UNC_HS_Red19_Median_BMC.Med.Genomics.2011_PMID.21214954.txt	0.85	0.72
UNC_HS_Red2_Median_BMC.Med.Genomics.2011_PMID.21214954.txt	0.93	0.67
UNC_HS_Red20_Median_BMC.Med.Genomics.2011_PMID.21214954.txt	0.88	0.71
UNC_HS_Red21_Median_BMC.Med.Genomics.2011_PMID.21214954.txt	0.5	0.5
UNC_HS_Red22_Median_BMC.Med.Genomics.2011_PMID.21214954.txt	0.61	0.58
UNC_HS_Red23_Median_BMC.Med.Genomics.2011_PMID.21214954.txt	0.93	0.85
UNC_HS_Red24_Median_BMC.Med.Genomics.2011_PMID.21214954.txt	0.5	0.5
UNC_HS_Red25_Median_BMC.Med.Genomics.2011_PMID.21214954.txt	0.87	0.81
UNC_HS_Red3_Median_BMC.Med.Genomics.2011_PMID.21214954.txt	0.86	0.78
UNC_HS_Red4_Median_BMC.Med.Genomics.2011_PMID.21214954.txt	0.87	0.74
UNC_HS_Red5_Median_BMC.Med.Genomics.2011_PMID.21214954.txt	0.5	0.5
UNC_HS_Red6_Median_BMC.Med.Genomics.2011_PMID.21214954.txt	0.92	0.76
UNC_HS_Red7_Median_BMC.Med.Genomics.2011_PMID.21214954.txt	0.5	0.5
UNC_HS_Red8_Median_BMC.Med.Genomics.2011_PMID.21214954.txt	0.79	0.63
UNC_HS_Red9_Median_BMC.Med.Genomics.2011_PMID.21214954.txt	0.84	0.71
UNC_IGG_Cluster_Median_BMC.Med.Genomics.2011_PMID.21214954.txt	0.5	0.5
UNC_Interferon_Cluster_Median_BMC.Med.Genomics.2011_PMID.21214954.txt	0.9	0.59
UNC_Keller2012_CD10_Median_Adam_PMID.25575446.txt	0.83	0.72
UNC_KRAS_amplicon_Median_Genome.Biology.2007_PMID.17493263.txt	0.93	0.82
UNC_Lim2009_LumProg_Median_Adam_PMID.25575446.txt	0.5	0.5
UNC_Lim2009_MaSC_Median_Adam_PMID.25575446.txt	0.88	0.77
UNC_Lim2009_MatureLum_Median_Adam_PMID.25575446.txt	0.82	0.67
UNC_Lim2009_Stroma_Median_Adam_PMID.25575446.txt	0.86	0.68
UNC_Lim2010_LumProg_Median_Adam_PMID.25575446.txt	0.94	0.78
UNC_Lim2010_MaSC_Median_Adam_PMID.25575446.txt	0.86	0.75
UNC_Lim2010_MatureLum_Median_Adam_PMID.25575446.txt	0.84	0.56
UNC_Lim2010_Stroma_Median_Adam_PMID.25575446.txt	0.88	0.73
UNC_LUMINAL_Cluster_Median_BMC.Med.Genomics.2011_PMID.21214954.txt	0.94	0.82
UNC_Lung.WNT.DiMeo_Median_Cancer.Res.2009_PMID.19549913.txt	0.91	0.62
UNC_MBASAL_Median_BMC.Med.Genomics.2011_PMID.21214954.txt	0.5	0.5
UNC_MCD3_CD8_Median_BMC.Med.Genomics.2011_PMID.21214954.txt	0.5	0.5
UNC_MClaudin_Cluster_Median_BMC.Med.Genomics.2011_PMID.21214954.txt	0.89	0.6
UNC_MECM_Median_BMC.Med.Genomics.2011_PMID.21214954.txt	0.89	0.66
UNC_METAPLASTIC_Up_Median_CanRes.2009_PMID.19435916.txt	0.87	0.69
UNC_MFGFR2_Median_BMC.Med.Genomics.2011_PMID.21214954.txt	0.7	0.62
UNC_MHistone_Median_BMC.Med.Genomics.2011_PMID.21214954.txt	0.91	0.71
UNC_MInterferon_Cluster_Median_BMC.Med.Genomics.2011_PMID.21214954.txt	0.92	0.63
UNC_MITO1_Median_BMC.Med.Genomics.2011_PMID.21214954.txt	0.75	0.67
UNC_MITO2_Median_BMC.Med.Genomics.2011_PMID.21214954.txt	0.89	0.62
UNC_MK14_K17_Median_BMC.Med.Genomics.2011_PMID.21214954.txt	0.82	0.7
UNC_MKRAS_amplicon_Median_BMC.Med.Genomics.2011_PMID.21214954.txt	0.9	0.79
UNC_MM_BRCAwnt_1pFDR_UP_Median_Genome.Biology.2007_PMID.17493263.txt	0.91	0.68
UNC_MM_C3Tag_1pFDR_UP_Median_Genome.Biology.2007_PMID.17493263.txt	0.87	0.81
UNC_MM_C3Tag.2012_Median_Genome.Biol.2013_PMID.24220145.txt	0.95	0.76
UNC_MM_Class3_Median_Genome.Biol.2013_PMID.24220145.txt	0.63	0.49
UNC_MM_Class8_Median_Genome.Biol.2013_PMID.24220145.txt	0.82	0.67
UNC_MM_Claudinlow_Median_Genome.Biol.2013_PMID.24220145.txt	0.87	0.71
UNC_MM_DMBAwnt_1pFDR_UP_Median_Genome.Biology.2007_PMID.17493263.txt	0.89	0.72
UNC_MM_Erbb2.like_Median_Genome.Biol.2013_PMID.24220145.txt	0.87	0.68
UNC_MM_Green1_Median_BMC.Med.Genomics.2011_PMID.21214954.txt	0.87	0.73
UNC_MM_Green10_Median_BMC.Med.Genomics.2011_PMID.21214954.txt	0.81	0.64
UNC_MM_Green11_Median_BMC.Med.Genomics.2011_PMID.21214954.txt	0.92	0.65
UNC_MM_Green12_Median_BMC.Med.Genomics.2011_PMID.21214954.txt	0.5	0.5
UNC_MM_Green13_Median_BMC.Med.Genomics.2011_PMID.21214954.txt	0.95	0.67
UNC_MM_Green14_Median_BMC.Med.Genomics.2011_PMID.21214954.txt	0.86	0.62
UNC_MM_Green15_Median_BMC.Med.Genomics.2011_PMID.21214954.txt	0.5	0.5
UNC_MM_Green16_Median_BMC.Med.Genomics.2011_PMID.21214954.txt	0.81	0.77
UNC_MM_Green17_Median_BMC.Med.Genomics.2011_PMID.21214954.txt	0.66	0.62
UNC_MM_Green18_Median_BMC.Med.Genomics.2011_PMID.21214954.txt	0.87	0.74
UNC_MM_Green19_Median_BMC.Med.Genomics.2011_PMID.21214954.txt	0.94	0.82
UNC_MM_Green2_Median_BMC.Med.Genomics.2011_PMID.21214954.txt	0.91	0.79
UNC_MM_Green20_Median_BMC.Med.Genomics.2011_PMID.21214954.txt	0.5	0.5
UNC_MM_Green21_Median_BMC.Med.Genomics.2011_PMID.21214954.txt	0.91	0.73
UNC_MM_Green22_Median_BMC.Med.Genomics.2011_PMID.21214954.txt	0.87	0.7
UNC_MM_Green23_Median_BMC.Med.Genomics.2011_PMID.21214954.txt	0.91	0.64
UNC_MM_Green24_Median_BMC.Med.Genomics.2011_PMID.21214954.txt	0.86	0.64
UNC_MM_Green25_Median_BMC.Med.Genomics.2011_PMID.21214954.txt	0.5	0.5
UNC_MM_Green3_Median_BMC.Med.Genomics.2011_PMID.21214954.txt	0.82	0.8
UNC_MM_Green4_Median_BMC.Med.Genomics.2011_PMID.21214954.txt	0.77	0.64
UNC_MM_Green5_Median_BMC.Med.Genomics.2011_PMID.21214954.txt	0.82	0.61
UNC_MM_Green6_Median_BMC.Med.Genomics.2011_PMID.21214954.txt	0.91	0.81
UNC_MM_Green7_Median_BMC.Med.Genomics.2011_PMID.21214954.txt	0.7	0.62
UNC_MM_Green8_Median_BMC.Med.Genomics.2011_PMID.21214954.txt	0.5	0.5
UNC_MM_Green9_Median_BMC.Med.Genomics.2011_PMID.21214954.txt	0.83	0.67
UNC_MM_Myc_1pFDR_UP_Median_Genome.Biology.2007_PMID.17493263.txt	0.83	0.73
UNC_MM_Myc.2012_Median_Genome.Biol.2013_PMID.24220145.txt	0.84	0.74
UNC_MM_Myoepithelioma.like_Median_Genome.Biol.2013_PMID.24220145.txt	0.89	0.77
UNC_MM_Neu.2012_Median_Genome.Biol.2013_PMID.24220145.txt	0.87	0.77
UNC_MM_NeuPyMT_1pFDR_UP_Median_Genome.Biology.2007_PMID.17493263.txt	0.9	0.68
UNC_MM_Normal_1pFDR_UP_Median_Genome.Biology.2007_PMID.17493263.txt	0.89	0.64
UNC_MM_Normal.like_Median_Genome.Biol.2013_PMID.24220145.txt	0.9	0.74
UNC_MM_p53null_1pFDR_UP_Median_Genome.Biology.2007_PMID.17493263.txt	0.5	0.5
UNC_MM_p53null.Basal_Median_Genome.Biol.2013_PMID.24220145.txt	0.85	0.75
UNC_MM_p53null.Luminal_Median_Genome.Biol.2013_PMID.24220145.txt	0.93	0.65
UNC_MM_Potluck_1pFDR_UP_Median_Genome.Biology.2007_PMID.17493263.txt	0.5	0.5
UNC_MM_PyMT.2012_Median_Genome.Biol.2013_PMID.24220145.txt	0.72	0.66
UNC_MM_Red1_Median_BMC.Med.Genomics.2011_PMID.21214954.txt	0.89	0.8
UNC_MM_Red10_Median_BMC.Med.Genomics.2011_PMID.21214954.txt	0.87	0.8
UNC_MM_Red11_Median_BMC.Med.Genomics.2011_PMID.21214954.txt	0.91	0.75
UNC_MM_Red12_Median_BMC.Med.Genomics.2011_PMID.21214954.txt	0.8	0.62
UNC_MM_Red13_Median_BMC.Med.Genomics.2011_PMID.21214954.txt	0.89	0.79
UNC_MM_Red14_Median_BMC.Med.Genomics.2011_PMID.21214954.txt	0.82	0.6
UNC_MM_Red15_Median_BMC.Med.Genomics.2011_PMID.21214954.txt	0.5	0.5
UNC_MM_Red16_Median_BMC.Med.Genomics.2011_PMID.21214954.txt	0.66	0.71
UNC_MM_Red17_Median_BMC.Med.Genomics.2011_PMID.21214954.txt	0.5	0.5
UNC_MM_Red18_Median_BMC.Med.Genomics.2011_PMID.21214954.txt	0.75	0.6
UNC_MM_Red19_Median_BMC.Med.Genomics.2011_PMID.21214954.txt	0.82	0.58
UNC_MM_Red2_Median_BMC.Med.Genomics.2011_PMID.21214954.txt	0.89	0.75
UNC_MM_Red20_Median_BMC.Med.Genomics.2011_PMID.21214954.txt	0.89	0.7
UNC_MM_Red21_Median_BMC.Med.Genomics.2011_PMID.21214954.txt	0.77	0.6
UNC_MM_Red22_Median_BMC.Med.Genomics.2011_PMID.21214954.txt	0.88	0.77
UNC_MM_Red23_Median_BMC.Med.Genomics.2011_PMID.21214954.txt	0.79	0.61
UNC_MM_Red24_Median_BMC.Med.Genomics.2011_PMID.21214954.txt	0.88	0.68
UNC_MM_Red25_Median_BMC.Med.Genomics.2011_PMID.21214954.txt	0.94	0.72
UNC_MM_Red3_Median_BMC.Med.Genomics.2011_PMID.21214954.txt	0.85	0.71
UNC_MM_Red4_Median_BMC.Med.Genomics.2011_PMID.21214954.txt	0.9	0.77
UNC_MM_Red5_Median_BMC.Med.Genomics.2011_PMID.21214954.txt	0.97	0.74
UNC_MM_Red6_Median_BMC.Med.Genomics.2011_PMID.21214954.txt	0.5	0.5
UNC_MM_Red7_Median_BMC.Med.Genomics.2011_PMID.21214954.txt	0.82	0.65
UNC_MM_Red8_Median_BMC.Med.Genomics.2011_PMID.21214954.txt	0.91	0.7
UNC_MM_Red9_Median_BMC.Med.Genomics.2011_PMID.21214954.txt	0.83	0.66
UNC_MM_Squamous.like_Median_Genome.Biol.2013_PMID.24220145.txt	0.86	0.67
UNC_MM_Stat1_Median_Genome.Biol.2013_PMID.24220145.txt	0.83	0.68
UNC_MM_WapINT3_1pFDR_UP_Median_Genome.Biology.2007_PMID.17493263.txt	0.86	0.65
UNC_MM_WapINT3.2012_Median_Genome.Biol.2013_PMID.24220145.txt	0.9	0.64
UNC_MM_WAPTag_1pFDR_UP_Median_Genome.Biology.2007_PMID.17493263.txt	0.94	0.78
UNC_MM_Wnt1.Early_Median_Genome.Biol.2013_PMID.24220145.txt	0.86	0.76
UNC_MM_Wnt1.Late_Median_Genome.Biol.2013_PMID.24220145.txt	0.89	0.67
UNC_Mmyosin_Median_BMC.Med.Genomics.2011_PMID.21214954.txt	0.5	0.5
UNC_MNADH_CYTochrome_Median_BMC.Med.Genomics.2011_PMID.21214954.txt	0.84	0.78
UNC_MNB1_Median_BMC.Med.Genomics.2011_PMID.21214954.txt	0.88	0.69
UNC_MNB2_Median_BMC.Med.Genomics.2011_PMID.21214954.txt	0.87	0.75
UNC_MNB3_Median_BMC.Med.Genomics.2011_PMID.21214954.txt	0.75	0.58
UNC_MNOtch4_Median_BMC.Med.Genomics.2011_PMID.21214954.txt	0.81	0.53
UNC_MProliferation_Median_BMC.Med.Genomics.2011_PMID.21214954.txt	0.94	0.79
UNC_MProtocadherin_Median_BMC.Med.Genomics.2011_PMID.21214954.txt	0.5	0.5
UNC_MPYMT_NEU_Cluster_Median_BMC.Med.Genomics.2011_PMID.21214954.txt	0.89	0.57
UNC_MRibosomal_Median_BMC.Med.Genomics.2011_PMID.21214954.txt	0.66	0.56
UNC_MS_CD44_DOWN_Median_PNAS.2009_PMID.19666588.txt	0.89	0.75
UNC_MS_CD44_UP_Median_PNAS.2009_PMID.19666588.txt	0.5	0.5
UNC_MSquamous_Median_BMC.Med.Genomics.2011_PMID.21214954.txt	0.83	0.67
UNC_MUnknown_1_Median_BMC.Med.Genomics.2011_PMID.21214954.txt	0.71	0.71
UNC_MUnknown_10_Median_BMC.Med.Genomics.2011_PMID.21214954.txt	0.86	0.59
UNC_MUnknown_11_Median_BMC.Med.Genomics.2011_PMID.21214954.txt	0.78	0.64
UNC_MUnknown_12_Median_BMC.Med.Genomics.2011_PMID.21214954.txt	0.82	0.73
UNC_MUnknown_13_Median_BMC.Med.Genomics.2011_PMID.21214954.txt	0.81	0.69
UNC_MUnknown_14_Median_BMC.Med.Genomics.2011_PMID.21214954.txt	0.76	0.65
UNC_MUnknown_15_Median_BMC.Med.Genomics.2011_PMID.21214954.txt	0.69	0.63
UNC_MUnknown_16_Median_BMC.Med.Genomics.2011_PMID.21214954.txt	0.78	0.62
UNC_MUnknown_17_Median_BMC.Med.Genomics.2011_PMID.21214954.txt	0.5	0.5
UNC_MUnknown_18_Median_BMC.Med.Genomics.2011_PMID.21214954.txt	0.89	0.69
UNC_MUnknown_19_Median_BMC.Med.Genomics.2011_PMID.21214954.txt	0.8	0.65
UNC_MUnknown_2_Median_BMC.Med.Genomics.2011_PMID.21214954.txt	0.78	0.61
UNC_MUnknown_20_Median_BMC.Med.Genomics.2011_PMID.21214954.txt	0.5	0.5
UNC_MUnknown_21_Median_BMC.Med.Genomics.2011_PMID.21214954.txt	0.78	0.68
UNC_MUnknown_22_Median_BMC.Med.Genomics.2011_PMID.21214954.txt	0.83	0.62
UNC_MUnknown_23_Median_BMC.Med.Genomics.2011_PMID.21214954.txt	0.88	0.71
UNC_MUnknown_24_Median_BMC.Med.Genomics.2011_PMID.21214954.txt	0.91	0.74
UNC_MUnknown_25_Median_BMC.Med.Genomics.2011_PMID.21214954.txt	0.72	0.66
UNC_MUnknown_26_Median_BMC.Med.Genomics.2011_PMID.21214954.txt	0.81	0.72
UNC_MUnknown_27_Median_BMC.Med.Genomics.2011_PMID.21214954.txt	0.83	0.72
UNC_MUnknown_28_Median_BMC.Med.Genomics.2011_PMID.21214954.txt	0.9	0.63
UNC_MUnknown_29_Median_BMC.Med.Genomics.2011_PMID.21214954.txt	0.63	0.6
UNC_MUnknown_3_Median_BMC.Med.Genomics.2011_PMID.21214954.txt	0.95	0.68
UNC_MUnknown_30_Median_BMC.Med.Genomics.2011_PMID.21214954.txt	0.5	0.5
UNC_MUnknown_31_Median_BMC.Med.Genomics.2011_PMID.21214954.txt	0.84	0.75
UNC_MUnknown_32_Median_BMC.Med.Genomics.2011_PMID.21214954.txt	0.5	0.5
UNC_MUnknown_33_Median_BMC.Med.Genomics.2011_PMID.21214954.txt	0.5	0.5
UNC_MUnknown_34_Median_BMC.Med.Genomics.2011_PMID.21214954.txt	0.5	0.5
UNC_MUnknown_35_Median_BMC.Med.Genomics.2011_PMID.21214954.txt	0.5	0.5
UNC_MUnknown_4_Median_BMC.Med.Genomics.2011_PMID.21214954.txt	0.9	0.77
UNC_MUnknown_5_Median_BMC.Med.Genomics.2011_PMID.21214954.txt	0.82	0.74
UNC_MUnknown_6_Median_BMC.Med.Genomics.2011_PMID.21214954.txt	0.82	0.67
UNC_MUnknown_7_Median_BMC.Med.Genomics.2011_PMID.21214954.txt	0.9	0.76
UNC_MUnknown_8_Median_BMC.Med.Genomics.2011_PMID.21214954.txt	0.77	0.62
UNC_MUnknown_9_Median_BMC.Med.Genomics.2011_PMID.21214954.txt	0.5	0.5
UNC_MVEGFC_Median_BMC.Med.Genomics.2011_PMID.21214954.txt	0.85	0.75
UNC_Pfefferle2012_LumProg_Median_Adam_PMID.25575446.txt	0.84	0.69
UNC_Pfefferle2012_MaSC_Median_Adam_PMID.25575446.txt	0.82	0.67
UNC_Pfefferle2012_MatureLum_Median_Adam_PMID.25575446.txt	0.91	0.64
UNC_Pfefferle2012_Stroma_Median_Adam_PMID.25575446.txt	0.93	0.65
UNC_PIK3CA.Hutti_Median_Cancer.Res.2012_PMID.22552288.txt	0.85	0.79
UNC_Proliferation_Cluster_Median_BMC.Med.Genomics.2011_PMID.21214954.txt	0.94	0.75
UNC_RB_LOH_Median_Breast.Cancer.Res.2008_PMID.18782450.txt	0.94	0.8
UNC_RESPgenes.Usary_Median_Clin.Cancer.Res.2013_PMID.23780888.txt	0.85	0.69
UNC_Ribosomal_Cluster_Median_BMC.Med.Genomics.2011_PMID.21214954.txt	0.82	0.62
UNC_S100A9_A8_Median_BMC.Med.Genomics.2011_PMID.21214954.txt	0.84	0.67
UNC_Scorr_IE_Correlation_JCO.2006_PMID.16505416.txt	0.95	0.87
UNC_Scorr_IIE_Correlation_JCO.2006_PMID.16505416.txt	0.9	0.8
UNC_Scorr_P53_Mut_Correlation_BMC.Cancer.2006_PMID.17150101.txt	0.98	0.71
UNC_Scorr_P53_Wt_Correlation_BMC.Cancer.2006_PMID.17150101.txt	0.96	0.89
UNC_Scorr_S329_L_Correlation_Br.J.Cancer.2008_PMID.18382427.txt	0.88	0.77
UNC_Scorr_S329_R_Correlation_Br.J.Cancer.2008_PMID.18382427.txt	0.96	0.7
UNC_Secretoglobin_Median_BMC.Med.Genomics.2011_PMID.21214954.txt	0.78	0.63
UNC_Shehata2012_ALDHneg_Median_Adam_PMID.25575446.txt	0.5	0.5
UNC_Shehata2012_ALDHpos_Median_Adam_PMID.25575446.txt	0.97	0.75
UNC_Shehata2012_Basal_Median_Adam_PMID.25575446.txt	0.5	0.5
UNC_Shehata2012_Erbb3neg_Median_Adam_PMID.25575446.txt	0.85	0.67
UNC_Shehata2012_LumProg_Median_Adam_PMID.25575446.txt	0.83	0.68
UNC_Shehata2012_NCL_Median_Adam_PMID.25575446.txt	0.81	0.65
UNC_Shehata2012_Stroma_Median_Adam_PMID.25575446.txt	0.5	0.5
UNC_Spike2012_aMaSC_Median_Adam_PMID.25575446.txt	0.9	0.71
UNC_Spike2012_fMaSC_Median_Adam_PMID.25575446.txt	0.5	0.5
UNC_Spike2012_fStr_Median_Adam_PMID.25575446.txt	0.83	0.63
UNC_Troester_Wound_Signature_Median_Clin.Cancer.Res.2009_PMID.19887484.txt	0.82	0.79
UNC_Unknown_1_Median_BMC.Med.Genomics.2011_PMID.21214954.txt	0.92	0.6
UNC_Unknown_10_Median_BMC.Med.Genomics.2011_PMID.21214954.txt	0.5	0.5
UNC_Unknown_11_Median_BMC.Med.Genomics.2011_PMID.21214954.txt	0.91	0.73
UNC_Unknown_12_Median_BMC.Med.Genomics.2011_PMID.21214954.txt	0.91	0.83
UNC_Unknown_13_Median_BMC.Med.Genomics.2011_PMID.21214954.txt	0.93	0.85
UNC_Unknown_14_Median_BMC.Med.Genomics.2011_PMID.21214954.txt	0.93	0.91
UNC_Unknown_15_Median_BMC.Med.Genomics.2011_PMID.21214954.txt	0.88	0.65
UNC_Unknown_16_Median_BMC.Med.Genomics.2011_PMID.21214954.txt	0.83	0.63
UNC_Unknown_2_Median_BMC.Med.Genomics.2011_PMID.21214954.txt	0.76	0.65
UNC_Unknown_3_Median_BMC.Med.Genomics.2011_PMID.21214954.txt	0.79	0.51
UNC_Unknown_4_Median_BMC.Med.Genomics.2011_PMID.21214954.txt	0.82	0.71
UNC_Unknown_5_Median_BMC.Med.Genomics.2011_PMID.21214954.txt	0.9	0.9
UNC_Unknown_6_Median_BMC.Med.Genomics.2011_PMID.21214954.txt	0.92	0.6
UNC_Unknown_7_Median_BMC.Med.Genomics.2011_PMID.21214954.txt	0.9	0.86
UNC_Unknown_8_Median_BMC.Med.Genomics.2011_PMID.21214954.txt	0.92	0.71
UNC_Unknown_9_Median_BMC.Med.Genomics.2011_PMID.21214954.txt	0.73	0.58
UNC_UNTREATgenes.Usary_Median_Clin.Cancer.Res.2013_PMID.23780888.txt	0.95	0.74
UNC_Vascular.Content_Median_Clin.Exp.Metastasis.2014_PMID.23975155.txt	0.5	0.5
UNC_VEGF_13genes_Median_BMC.Med.2009_PMID.19291283.txt	0.88	0.69
UNC_XRTinducedgenes.Oh_Median_PMID.24527691.txt	0.85	0.63
Verhaak_Immune_Median_Nat.Commun.2013_PMID.24113773.txt	0.88	0.77
Verhaak_Stromal_Median_Nat.Commun.2013_PMID.24113773.txt	0.81	0.68
Wahl_aMaSC_Signature_Median_Cell.Stem.Cell.2012_PMID.22305568.txt	0.83	0.72
Wahl_fMasC_Signature_Median_Cell.Stem.Cell.2012_PMID.22305568.txt	0.5	0.5
Wahl_fSTR_Signature_Median_Cell.Stem.Cell.2012_PMID.22305568.txt	0.89	0.76
Wirapati_Proliferation_Median_Breast.Cancer.Res.2008_PMID.18662380.txt	0.92	0.86
XBP1_Signature_Median_Nature.2014_PMID.24670641.txt	0.8	0.63
