# Supplementary material for: Elastic Net Models Based on DNA Copy Number Variations Predicts Clinical Features, Expression Signatures, and Mutations in Lung Adenocarcinoma
Source: Front Genet. 2021 May 31;12:668040. doi: 10.3389/fgene.2021.668040 (PMC8202527; doi:10.3389/fgene.2021.668040)
Supplement: Supplementary file 1 [file Data_Sheet_1.zip › SupplementaryTable4_Pcorr_magnoid_PLOS.2012_weight.xlsx]

## Sheet: SupplementaryTable4_Pcorr_magno
1.p聽聽聽wholearm.chr1:1-124300000	-0.164072
chr1:3756302-6867390.BeroukhimS2.1p36.31.del.	0
chr1:26377344-27532551.BeroukhimS2.1p36.11.del.	-0.617141
chr1:27351829-27460967.BeroukhimS5..amp.	-0.79204
chr1:39907605-40263248.BeroukhimS2.1p34.2.amp.MYCL1	0
chr1:41717036-43943775.Basal.1p34.2-1.amp	0
chr1:43945805-44960161.Basal.1p34.1-2.amp	0
chr1:46541957-46555032.Basal.1p33-3.amp	0
chr1:58658784-60221344.BeroukhimS2.1p32.1.amp.JUN	-0.00316998
chr1:71284749-74440273.BeroukhimS2.1p31.1.del.NEGR1	-0.0532945
chr1:110339388-119426489.BeroukhimS2.1p13.2.del.	0
chr1:114889793-115149999.BeroukhimS5..amp.	-0.00164137
chr1:118282114-118807006.BeroukhimS5..amp.	0
chr1:119996566-120303234.BeroukhimS2.1p12.amp.	0
1.q聽聽聽wholearm.chr1:124300000-247249719	0.0935511
chr1:144078052-144943150.BeroukhimS5..amp.	0.127095
chr1:148661965-149063439.BeroukhimS2.1q21.2.amp.MCL1	0
chr1:151026302-152973244.BeroukhimS5..amp.	0.18693
chr1:158317017-159953843.BeroukhimS2.1q23.3.amp.	0
chr1:162199047-163197517.BeroukhimS5..amp.	0.131928
chr1:163619952-164752515.BeroukhimS5..amp.	0.0457654
chr1:166729757-167532460.BeroukhimS5..amp.	0
chr1:168438419-168880930.BeroukhimS5..amp.	0.0339847
chr1:169549478-170484405.BeroukhimS2.1q24.3.amp.	0.0343479
chr1:174611641-175371076.BeroukhimS5..amp.	0.0166916
chr1:201678483-203358272.BeroukhimS2.1q32.1.amp.MDM4	0
chr1:223876038-247249719.BeroukhimS2.1q43.del.RYR2	0.0530683
chr1:241364021-247249719.BeroukhimS2.1q44.amp.	0.0629785
chr2:1-15244284.BeroukhimS2.2p25.3.del.	0
2.p聽聽聽wholearm.chr2:1-93300000	0.279633
chr2:15977811-16073001.BeroukhimS2.2p24.3.amp.MYCN	0.143884
chr2:32460827-55039898.BeroukhimS5..del.	0.213865
chr2:53680282-53845245.BeroukhimS5..amp.	0
chr2:61834240-63151654.BeroukhimS5..amp.	0.278013
chr2:79257340-80427237.BeroukhimS5..del.	0.0871903
2.q聽聽聽wholearm.chr2:93300000-242951149	0.297463
chr2:121187279-122198612.BeroukhimS5..amp.	0
chr2:135029078-135167772.BeroukhimS5..amp.	0
chr2:138479322-143365272.BeroukhimS2.2q22.1.del.LRP1B	0
chr2:154436672-155018734.HER2-enriched.2q23.3-114.amp	0
chr2:156889194-159797412.HER2-enriched.2q24.1-115.amp	0
chr2:159800558-163403274.HER2-enriched.2q24.2-116.amp	0
chr2:164158152-168812365.HER2-enriched.2q24.3-117.amp	0.0393897
chr2:173927807-175001974.HER2-enriched.2q31.1-118.amp	0.24659
chr2:204533830-206266883.BeroukhimS2.2q33.2.del.PARD3B	0.302762
chr2:241477619-242951149.BeroukhimS2.2q37.3.del.	0
chr3:1-2121282.BeroukhimS2.3p26.3.del.	-0.257972
3.p聽聽聽wholearm.chr3:1-91700000	-0.106158
chr3:41866-18694914.BeroukhimS5..amp.	-0.132536
chr3:36286137-40063081.BeroukhimS5..amp.	-0.0190872
chr3:43362938-44130419.BeroukhimS5..del.	0
chr3:58626894-61524607.BeroukhimS2.3p14.2.del.FHIT	0
chr3:66644057-68118027.BeroukhimS5..del.	-0.0427583
chr3:70107050-74383584.BeroukhimS5..del.	0
chr3:86250885-95164178.BeroukhimS2.3p11.1.amp.	-0.174885
3.q聽聽聽wholearm.chr3:91700000-199501827	0
chr3:116900556-120107320.BeroukhimS2.3q13.31.del.	0
chr3:170024984-173604597.BeroukhimS2.3q26.2.amp.PRKCI	0.162197
chr3:175446835-178263192.BeroukhimS2.3q26.31.del.NAALADL2	0
chr3:178149984-199501827.BeroukhimS2.3q28.amp.PIK3CA	0
chr4:1-435793.BeroukhimS2.4p16.3.del.	0
4.p聽聽聽wholearm.chr4:1-50700000	0
chr4:1234177-1683843.Basal.4p16.3-4.del	0
chr4:3220565-5553626.Basal.4p16.2-5.del	0
chr4:4349500-4427489.BeroukhimS5..amp.	0
chr4:5577784-10295484.Basal.4p16.1-6.del	0
chr4:10979549-15266111.Basal.4p15.33-7.del	0
chr4:13238819-37565122.BeroukhimS5..del.	0
chr4:15313739-17632477.Basal.4p15.32-8.del	0
chr4:19864333-22430289.Basal.4p15.31-9.del	0
chr4:23402742-26636101.Basal.4p15.2-10.del	0.149495
chr4:30331135-30753569.Basal.4p15.1-11.del	0.16805
chr4:37121738-38804810.Basal.4p14-12.del	0.18677
chr4:41057559-42353879.Basal.4p13-13.del	0
4.q聽聽聽wholearm.chr4:50700000-191273063	0
chr4:54471680-55980061.BeroukhimS2.4q12.amp.PDGFRA, KIT	0
chr4:71492582-75938920.Basal.4q13.3-15.del	0
chr4:73526461-75252649.BeroukhimS5..amp.	0
chr4:76623381-79684447.Basal.4q21.1-16.del	0
chr4:79691766-80079606.Basal.4q21.21-17.del	0
chr4:83634873-83961360.BeroukhimS5..del.	-0.120669
chr4:91089383-93486891.BeroukhimS2.4q22.1.del.	-0.157707
chr4:104889590-106814504.BeroukhimS5..del.	-0.815157
chr4:112023722-118112513.BeroukhimS5..del.	-0.199101
chr4:114219937-114355024.Basal.4q26-18.del	-0.251265
chr4:143168636-143603331.Basal.4q31.21-19.del	0
chr4:147085600-153449318.BeroukhimS5..del.	0
chr4:151218876-154929678.Basal.4q31.3-20.del	0
chr4:155375138-160500747.Basal.4q32.1-21.del	0
chr4:162524501-164492534.Basal.4q32.2-22.del	0
chr4:164612456-170167997.Basal.4q32.3-23.del	0
chr4:170251982-170915637.Basal.4q33-24.del	0
chr4:174326479-176135905.Basal.4q34.1-25.del	-0.0403724
chr4:175486008-184028292.BeroukhimS5..del.	-0.182761
chr4:176791083-177486490.Basal.4q34.2-26.del	-0.214967
chr4:186684565-191273063.BeroukhimS2.4q35.2.del.	0
5.p聽聽聽wholearm.chr5:1-47700000	0
chr5:1212750-1378766.BeroukhimS2.5p15.33.amp.TERT	0
chr5:1473801-6790134.BeroukhimS5..amp.	0
chr5:9224578-10673735.BeroukhimS5..amp.	0
chr5:18240864-21565169.BeroukhimS5..amp.	0
chr5:36750649-37111693.BeroukhimS5..amp.	0
chr5:39149695-41885012.BeroukhimS5..amp.	0.0239376
chr5:43612947-44998256.BeroukhimS5..amp.	0.078805
chr5:45312870-49697231.BeroukhimS2.5p11.amp.	0
5.q聽聽聽wholearm.chr5:47700000-180857866	0
chr5:49730236-50173926.Basal.5q11.1-27.del	0
chr5:52119531-58183162.Basal.5q11.2-28.del	0
chr5:56146657-56594666.LumB.5q11.2-132.amp	0
chr5:57754754-59053198.BeroukhimS2.5q11.2.del.PDE4D	0
chr5:58300629-59320301.LumB.5q12.1-133.amp	-0.159423
chr5:58300629-62108926.Basal.5q12.1-29.del	0
chr5:63292034-63701397.Basal.5q12.2-30.del	0
chr5:63838208-66501179.Basal.5q12.3-31.del	0
chr5:66513872-67633403.Basal.5q13.1-32.del	0
chr5:68425638-71536822.LumB.5q13.2-134.amp	0
chr5:68425638-72913540.Basal.5q13.2-33.del	0
chr5:73958991-76396789.Basal.5q13.3-34.del	0
chr5:76408288-81082828.Basal.5q14.1-35.del	0
chr5:81303630-82685333.Basal.5q14.2-36.del	-0.0383614
chr5:82803339-90714877.Basal.5q14.3-37.del	0
chr5:85837489-133480433.BeroukhimS2.5q21.1.del.APC	0
chr5:92250850-96544700.Basal.5q15-38.del	0
chr5:98132900-102642260.Basal.5q21.1-39.del	0
chr5:101597589-102642260.LumB.5q21.1-135.amp	0
chr5:102912456-102926389.Basal.5q21.2-40.del	0
chr5:102912456-102926389.LumB.5q21.2-136.amp	0
chr5:106744250-109231328.Basal.5q21.3-41.del	0
chr5:109877429-111137815.Basal.5q22.1-42.del	0
chr5:111507433-112958878.Basal.5q22.2-43.del	0
chr5:113725565-115180304.Basal.5q22.3-44.del	0
chr5:115193714-121517156.Basal.5q23.1-45.del	0
chr5:121675719-127022221.Basal.5q23.2-46.del	0
chr5:125787000-126200608.LumB.5q23.2-137.amp	0
chr5:127447382-129549383.Basal.5q23.3-47.del	0
chr5:128458341-128477620.LumB.5q23.3-138.amp	0
chr5:130522776-135427403.Basal.5q31.1-48.del	0
chr5:135493104-138988200.Basal.5q31.2-49.del	0
chr5:139008130-142795270.Basal.5q31.3-50.del	0
chr5:143171919-147191453.Basal.5q32-51.del	0
chr5:147238467-151765017.Basal.5q33.1-52.del	0
chr5:152850499-154326721.Basal.5q33.2-53.del	0
chr5:155686345-159845035.Basal.5q33.3-54.del	0
chr5:159922707-167623739.Basal.5q34-55.del	0
chr5:167651670-171366482.Basal.5q35.1-56.del	0
chr5:172591744-174888201.Basal.5q35.2-57.del	0
chr5:174477192-180857866.BeroukhimS2.5q35.3.amp.	0
chr5:176660805-180009206.Basal.5q35.3-58.del	0
chr5:177541057-180857866.BeroukhimS2.5q35.3.del.	0
chr6:1-23628840.BeroukhimS2.6p24.1.amp.	0
6.p聽聽聽wholearm.chr6:1-60500000	0
chr6:110391-1254918.BeroukhimS5..del.	0.147057
chr6:1543157-2570302.BeroukhimS2.6p25.3.del.	0.0557628
chr6:4058046-25852810.BeroukhimS5..del.	0
chr6:13729714-14088212.Basal.6p23-59.amp	0
chr6:30420923-31893702.LumB.6p21.33-139.del	0
chr6:31910383-31915520.LumB.6p21.32-140.del	0
chr6:38787570-41935171.BeroukhimS5..amp.	0
chr6:42772314-43039595.Basal.6p21.1-60.amp	0
chr6:43556800-44361368.BeroukhimS2.6p21.1.amp.	0
chr6:54352087-55392731.BeroukhimS5..amp.	0.159658
6.q聽聽聽wholearm.chr6:60500000-170899992	0
chr6:63255006-65243766.BeroukhimS2.6q12.amp.	0.0773403
chr6:76630464-105342994.BeroukhimS2.6q16.1.del.	0
chr6:101000242-121511318.BeroukhimS2.6q22.1.del.	-0.0882049
chr6:106604408-107782614.BeroukhimS5..amp.	-0.118785
chr6:116369389-117096650.LumB.6q22.1-141.del	-0.0904161
chr6:117109043-117359993.LumB.6q22.2-142.del	-0.0889719
chr6:119295855-120272161.BeroukhimS5..amp.	0
chr6:129217882-131730157.BeroukhimS5..amp.	0
chr6:135561194-135665525.BeroukhimS2.6q23.3.amp.MYB	0
chr6:137619861-138589104.BeroukhimS5..amp.	0
chr6:139381116-139689363.BeroukhimS5..amp.	0
chr6:143157329-144194971.BeroukhimS5..amp.	0
chr6:149442557-149779188.BeroukhimS5..amp.	0
chr6:157695838-157823719.BeroukhimS5..amp.	0
chr6:161612277-163134099.BeroukhimS2.6q26.del.PARK2	0
7.p聽聽聽wholearm.chr7:1-59100000	0
chr7:3046420-4279470.BeroukhimS2.7p22.2.del.SDK1	0
chr7:3516940-6019790.BeroukhimS5..amp.	0
chr7:16017926-18944036.BeroukhimS5..amp.	0
chr7:54899301-55275419.BeroukhimS2.7p11.2.amp.EGFR	0
7.q聽聽聽wholearm.chr7:59100000-158821424	0
chr7:65877239-79629882.BeroukhimS2.7q21.11.del.MAGI2	0
chr7:83246850-83689170.BeroukhimS5..amp.	-0.149438
chr7:86091574-88424037.BeroukhimS5..amp.	-0.0579883
chr7:87797038-89779004.BeroukhimS5..del.	-0.123011
chr7:89924533-98997268.BeroukhimS2.7q21.3.amp.CDK6	0
chr7:92829306-132566935.BeroukhimS5..del.	0
chr7:102988499-103837783.BeroukhimS5..amp.	0
chr7:115981465-116676953.BeroukhimS2.7q31.2.amp.MET	0.0554903
chr7:129281946-131188950.BeroukhimS5..amp.	-0.0251549
chr7:137042370-158819393.BeroukhimS5..amp.	-0.0220745
chr7:141592807-142264966.BeroukhimS2.7q34.del.TRB	-0.0751557
chr7:144118814-148066271.BeroukhimS2.7q35.del.CNTNAP2	0
chr7:156893473-158821424.BeroukhimS2.7q36.3.del.PTPRN2	-0.273201
chr8:1-392555.BeroukhimS2.8p23.3.del.	0
8.p聽聽聽wholearm.chr8:1-45200000	0
chr8:2053441-6259545.BeroukhimS2.8p23.2.del.CSMD1	0
chr8:11575198-11708771.BeroukhimS5..amp.	0
chr8:22125332-30139123.BeroukhimS2.8p21.2.del.	0
chr8:29285985-30473918.BeroukhimS5..amp.	-0.0173133
chr8:38252951-38460772.BeroukhimS2.8p12.amp.FGFR1	0.0505564
chr8:39008109-41238710.BeroukhimS2.8p11.22.del.	0.225495
chr8:41004735-41425303.BeroukhimS5..amp.	0.0408096
chr8:42006632-42404492.BeroukhimS2.8p11.21.amp.	0.0698764
chr8:42971602-72924037.BeroukhimS2.8q11.22.del.SNTG1	0
8.q聽聽聽wholearm.chr8:45200000-146274826	0
chr8:62174237-62716885.BeroukhimS5..amp.	0.0139339
chr8:81242335-81979194.BeroukhimS2.8q21.13.amp.	0
chr8:82099049-82634968.BeroukhimS5..amp.	0
chr8:84799647-85622331.BeroukhimS5..amp.	0.00826518
chr8:94587173-100685605.BeroukhimS5..amp.	0
chr8:101163387-103693879.BeroukhimS2.8q22.3.amp.	0
chr8:108043446-108683856.BeroukhimS5..amp.	0
chr8:116186189-120600761.BeroukhimS2.8q24.11.amp.	0.0327775
chr8:128414451-128718816.BeroukhimS5..amp.	0.187906
chr8:128774432-128849112.BeroukhimS2.8q24.21.amp.MYC	0.169112
chr8:128823745-146264218.BeroukhimS5..del.	0.074855
chr8:133698327-133914560.BeroukhimS5..amp.	0.102515
chr8:140458177-146274826.BeroukhimS2.8q24.3.amp.	0.0549791
chr9:1-708871.BeroukhimS2.9p24.3.del.	0
9.p聽聽聽wholearm.chr9:1-51800000	0
chr9:235706-8362053.BeroukhimS5..amp.	-0.056894
chr9:831690-1047552.Basal.9p24.3-61.amp	-0.145914
chr9:7161607-12713130.BeroukhimS2.9p24.1.del.PTPRD	-0.11318
chr9:12683435-13935586.Basal.9p23-62.amp	-0.132368
chr9:14071847-14900353.Basal.9p22.3-63.amp	0
chr9:21489625-22474701.BeroukhimS2.9p21.3.del.CDKN2A/B	-0.069644
chr9:23819824-26891068.BeroukhimS5..del.	-0.012841
chr9:26573226-29470065.BeroukhimS5..amp.	0
chr9:34233377-35934224.BeroukhimS5..amp.	0
chr9:36365710-37139941.BeroukhimS2.9p13.2.del.PAX5	-0.122637
chr9:36988416-36998984.BeroukhimS5..amp.	-0.0800237
chr9:37861914-38370450.BeroukhimS5..del.	-0.198831
9.q聽聽聽wholearm.chr9:51800000-140273252	0
chr9:71280626-72167093.BeroukhimS5..amp.	0
chr9:97183463-97625342.BeroukhimS5..del.	0
chr9:110661885-116923292.BeroukhimS5..del.	0
chr9:110838572-127593510.BeroukhimS5..amp.	0
chr9:122980237-124410900.Basal.9q33.2-64.del	0
chr9:130999928-132303780.BeroukhimS5..del.	0
chr9:137859478-140273252.BeroukhimS2.9q34.3.amp.	0
chr10:1-1042949.BeroukhimS2.1p15.3.del.	0
10.p聽wholearm.chr10:1-40300000	0.0305941
chr10:101955-12088176.BeroukhimS5..amp.	0.0812684
chr10:170643-1769670.Basal.10p15.3-65.amp	0
chr10:3099740-3205003.Basal.10p15.2-66.amp	0
chr10:3811260-5139878.LumB.10p15.1-143.del	0.239983
chr10:3811260-6662244.Basal.10p15.1-67.amp	0.18396
chr10:7244255-12332593.Basal.10p14-68.amp	0
chr10:12431738-17283687.Basal.10p13-69.amp	0
chr10:17311250-19896508.Basal.10p12.33-70.amp	0
chr10:19022250-42889659.BeroukhimS5..del.	0.0188443
chr10:20145174-20609292.Basal.10p12.32-71.amp	0
chr10:21110098-22746531.Basal.10p12.31-72.amp	0
chr10:22863772-24876778.Basal.10p12.2-73.amp	0
chr10:24604620-28074753.Basal.10p12.1-74.amp	0
chr10:28141103-31360860.Basal.10p11.23-75.amp	0.246453
chr10:31648148-32903498.Basal.10p11.22-76.amp	0.0371773
chr10:35175415-37212810.BeroukhimS5..amp.	0
chr10:38685321-38707438.LumB.10p11.21-144.del	0
10.q聽wholearm.chr10:40300000-135374737	0
chr10:52313829-53768264.BeroukhimS2.1q11.23.del.PRKG1	0.0157667
chr10:54201467-57779853.BeroukhimS5..del.	0
chr10:61909390-66364553.BeroukhimS5..amp.	0
chr10:73394126-73443318.LumB.10q22.1-145.del	0
chr10:74560456-82020637.BeroukhimS2.1q22.3.amp.	0
chr10:75957348-77987139.LumB.10q22.2-146.del	0
chr10:89467202-90419015.BeroukhimS2.1q23.31.del.PTEN	0
chr10:118946990-119027085.LumB.10q25.3-147.del	0
chr10:119032598-121691235.LumB.10q26.11-148.del	0.0112039
chr10:122206456-122883255.LumB.10q26.12-149.del	0.13134
chr10:123214869-123367187.BeroukhimS5..amp.	0.165765
chr10:123223889-124739898.LumB.10q26.13-150.del	0.0553219
chr10:128584013-129240925.LumB.10q26.2-151.del	0
chr10:129812260-135374737.BeroukhimS2.1q26.3.del.	0
chr11:1-1391954.BeroukhimS2.11p15.5.del.	-0.60738
11.p聽wholearm.chr11:1-52900000	-0.088237
chr11:26341787-27574592.BeroukhimS5..amp.	0
chr11:32027116-37799354.BeroukhimS2.11p13.amp.	0.0652814
chr11:42387077-47453403.BeroukhimS5..amp.	0
11.q聽wholearm.chr11:52900000-134452384	0
chr11:55503467-56066044.BeroukhimS5..amp.	-0.130064
chr11:57344931-58658339.BeroukhimS5..del.	-0.148862
chr11:57861150-58074632.BeroukhimS5..amp.	-0.0904109
chr11:68230745-68388280.BeroukhimS5..amp.	0
chr11:69098089-69278404.BeroukhimS2.11q13.2.amp.CCND1	0
chr11:69588488-69842871.BeroukhimS5..amp.	0.0492038
chr11:73357303-74035012.BeroukhimS5..amp.	0.0622428
chr11:74085123-74337880.LumB.11q13.4-153.del	0.0462562
chr11:74091491-74180816.BeroukhimS5..amp.	0.0414985
chr11:76699529-78005085.BeroukhimS2.11q14.1.amp.	0
chr11:76710709-85146692.LumB.11q14.1-154.del	0.0623337
chr11:82612034-85091467.BeroukhimS2.11q14.1.del.DLG2	0.219282
chr11:85633463-87710586.LumB.11q14.2-155.del	0.162294
chr11:87881006-92269284.LumB.11q14.3-156.del	0
chr11:92342437-95765250.LumB.11q21-157.del	0
chr11:101433436-102134907.BeroukhimS2.11q22.2.amp.BIRC2, YAP1	-0.250492
chr11:104262627-109547776.LumB.11q22.3-158.del	0
chr11:107086196-116175885.BeroukhimS2.11q23.1.del.ATM	-0.0434081
chr11:110631916-112776199.LumB.11q23.1-159.del	-0.0555584
chr11:112785528-114880322.LumB.11q23.2-160.del	-0.0290871
chr11:116803699-119605859.LumB.11q23.3-161.del	-0.159635
chr11:130280899-134452384.BeroukhimS2.11q25.del.OPCML, HNT	0
chr12:1-1311104.BeroukhimS2.12p13.33.amp.	0.116933
12.p聽wholearm.chr12:1-35400000	0.0184601
chr12:8398512-8740196.BeroukhimS5..amp.	0.110747
chr12:10732932-10778896.BeroukhimS5..amp.	0.000410731
chr12:11410696-12118386.BeroukhimS2.12p13.2.del.ETV6	0.0100553
chr12:18393150-19784941.BeroukhimS5..amp.	0
chr12:20728852-21227330.BeroukhimS5..del.	0
chr12:25189655-25352305.BeroukhimS2.12p12.1.amp.KRAS	0
chr12:27342867-29425476.BeroukhimS5..amp.	0
chr12:29425476-31105002.BeroukhimS5..del.	0
chr12:30999223-32594050.BeroukhimS2.12p11.21.amp.	0
chr12:33156845-33480710.BeroukhimS5..amp.	0
chr12:34188071-44391168.BeroukhimS5..del.	0.0953624
12.q聽wholearm.chr12:35400000-132349534	0.124595
chr12:38788913-42596599.BeroukhimS2.12q12.amp.	0.126424
chr12:42034279-44588086.Basal.12q12-77.del	0.0951757
chr12:44599181-47397048.Basal.12q13.11-78.del	0
chr12:47446248-48387464.Basal.12q13.12-79.del	0.119664
chr12:48421630-53099317.Basal.12q13.13-80.del	0.233274
chr12:50987234-51048711.BeroukhimS5..amp.	0.173248
chr12:53136012-55168448.Basal.12q13.2-81.del	0
chr12:55201993-55269875.Basal.12q13.3-82.del	0
chr12:56419524-56488685.BeroukhimS2.12q14.1.amp.CDK4	-0.089566
chr12:56621627-57600529.Basal.12q14.1-83.del	-0.0602568
chr12:63329154-63614508.BeroukhimS5..amp.	0
chr12:64149851-66323376.BeroukhimS5..del.	0
chr12:64461446-64607139.BeroukhimS2.12q14.3.amp.HMGA2	0
chr12:67440273-67566002.BeroukhimS2.12q15.amp.MDM2	0
chr12:68249634-68327233.BeroukhimS2.12q15.amp.	-0.00537758
chr12:70849987-70966467.BeroukhimS2.12q21.1.amp.	0
chr12:76852527-77064746.BeroukhimS2.12q21.2.amp.	0.237671
chr12:85072329-85674601.BeroukhimS2.12q21.32.amp.	0.487822
chr12:94480961-96479233.BeroukhimS5..del.	0.268876
chr12:95089777-95350380.BeroukhimS2.12q23.1.amp.	0.331682
chr12:97551177-99047626.BeroukhimS2.12q23.1.del.ANKS1B	0
chr12:131913408-132349534.BeroukhimS2.12q24.33.del.	0.444625
chr13:1-23902184.BeroukhimS2.13q12.11.del.	0
chr13:1-40829685.BeroukhimS2.13q12.2.amp.	0.0239566
13.q聽wholearm.chr13:16000000-114142980	0.177565
chr13:27611014-27767472.LumB.13q12.2-162.del	0
chr13:27774389-30804409.LumB.13q12.3-163.del	0.0490953
chr13:31211674-31275009.LumB.13q13.1-164.del	0
chr13:46362859-48209064.BeroukhimS2.13q14.2.del.RB1	0
chr13:72212826-74986423.BeroukhimS5..del.	0.103627
chr13:89500014-93206506.BeroukhimS2.13q31.3.amp.	0.00636592
chr13:92308911-94031607.BeroukhimS2.13q31.3.del.GPC6	0
chr13:104916365-104941384.Basal.13q33.2-84.amp	0.045555
chr13:106620319-107317084.Basal.13q33.3-85.amp	0
chr13:108477140-110084607.BeroukhimS2.13q34.amp.	0
chr13:109973420-114110898.Basal.13q34-86.amp	0.188076
chr13:111767404-114142980.BeroukhimS2.13q34.del.	0.23467
chr13:112030830-113770959.BeroukhimS5..amp.	0.255367
chr14:1-23145193.BeroukhimS2.14q11.2.amp.	0.0133008
chr14:1-29140968.BeroukhimS2.14q11.2.del.	0.0308962
14.q聽wholearm.chr14:15600000-106368585	0
chr14:21961377-23608756.Basal.14q11.2-87.del	0.0807398
chr14:23609961-31698685.Basal.14q12-88.del	0.07802
chr14:28763785-29367842.BeroukhimS5..amp.	0
chr14:31868274-34078694.Basal.14q13.1-89.del	0
chr14:34100051-35410919.Basal.14q13.2-90.del	0
chr14:35708407-36097605.BeroukhimS2.14q13.3.amp.NKX2-1	0
chr14:35837522-37090214.Basal.14q13.3-91.del	0.0161905
chr14:37128947-38971371.Basal.14q21.1-92.del	0.0694224
chr14:49113809-52311409.Basal.14q22.1-93.del	0
chr14:50062686-50445987.BeroukhimS5..amp.	0
chr14:52311662-54325595.Basal.14q22.2-94.del	-0.0271241
chr14:54378476-55837783.Basal.14q22.3-95.del	0
chr14:56307190-56415610.BeroukhimS5..amp.	-0.0466216
chr14:57736586-58085299.Basal.14q23.1-96.del	-0.0389216
chr14:65275722-67085224.BeroukhimS2.14q23.3.del.	0
chr14:69312342-69568836.Basal.14q24.2-97.del	0
chr14:77311255-79682157.BeroukhimS5..del.	0
chr14:77945724-77992686.BeroukhimS5..amp.	0
chr14:80741860-106368585.BeroukhimS2.14q32.12.del.	0
chr14:92049878-92765306.Basal.14q32.12-98.del	0
chr14:92773649-95250286.Basal.14q32.13-99.del	0
chr14:93528266-103946058.BeroukhimS5..amp.	0
chr14:95740950-100105884.Basal.14q32.2-100.del	0
chr15:1-24740084.BeroukhimS2.15q11.2.del.	0.208221
15.q聽wholearm.chr15:17000000-100338915	0.123522
chr15:28193434-29022600.Basal.15q13.2-101.del	0
chr15:29020705-31945591.Basal.15q13.3-102.del	0
chr15:31945721-37862331.Basal.15q14-103.del	0.222536
chr15:35140533-43473382.BeroukhimS2.15q15.1.del.	0.10158
chr15:37880223-38115089.Basal.15q15.1-104.del	0
chr15:49136093-51017946.Basal.15q21.2-105.del	0.0023003
chr15:51593230-55368004.Basal.15q21.3-106.del	0
chr15:56490060-57176541.Basal.15q22.1-107.del	0
chr15:57184612-61461128.Basal.15q22.2-108.del	0
chr15:61583863-61913200.Basal.15q22.31-109.del	0.109857
chr15:65899096-66370691.Basal.15q23-110.del	0.108136
chr15:75011134-75564998.Basal.15q24.3-111.del	0.110987
chr15:88253886-88997242.BeroukhimS5..amp.	0
chr15:96891354-97698742.BeroukhimS2.15q26.3.amp.IGF1R	0
chr16:1-359092.BeroukhimS2.16p13.3.del.	-0.315526
16.p聽wholearm.chr16:1-38200000	0
chr16:5062786-7709383.BeroukhimS2.16p13.3.del.A2BP1	-0.128228
chr16:11352227-11658331.BeroukhimS5..amp.	-0.319893
chr16:31854743-53525739.BeroukhimS2.16q11.2.del.	0
16.q聽wholearm.chr16:38200000-88827254	0
chr16:45393460-45522699.LumA.16q11.2-119.del	0
chr16:45546775-51138307.LumA.16q12.1-120.del	0
chr16:51646446-54466783.LumA.16q12.2-121.del	0
chr16:54782803-56638303.LumA.16q13-122.del	0
chr16:56705000-65205296.LumA.16q21-123.del	0
chr16:56791457-72871981.BeroukhimS5..del.	0
chr16:65206155-69392572.LumA.16q22.1-124.del	0
chr16:69398793-73198518.LumA.16q22.3-125.del	0.0697972
chr16:73739922-78192112.LumA.16q23.1-126.del	0
chr16:76685816-78205652.BeroukhimS2.16q23.1.del.WWOX	0
chr16:79132355-80549399.LumA.16q23.2-127.del	0.0344722
chr16:80588753-82633263.LumA.16q23.3-128.del	0
chr16:80759878-82408573.BeroukhimS2.16q23.3.del.CDH13	0
chr16:82644872-85172804.LumA.16q24.1-129.del	0
chr16:85920445-87225756.LumA.16q24.2-130.del	0
chr16:87232502-87749670.LumA.16q24.3-131.del	0
chr16:88436931-88827254.BeroukhimS2.16q24.3.del.	0
17.p聽wholearm.chr17:1-22200000	0
chr17:7471230-7717938.BeroukhimS2.17p13.1.del.TP53	0.0187748
chr17:10675416-12635879.BeroukhimS2.17p12.del.MAP2K4	0
chr17:18837023-19933105.BeroukhimS2.17p11.2.amp.	0
chr17:20027154-20122158.BeroukhimS5..amp.	0
17.q聽wholearm.chr17:22200000-78774742	0
chr17:22479313-22877776.BeroukhimS2.17q11.1.amp.	-0.382229
chr17:24112056-24310787.BeroukhimS2.17q11.2.amp.	-0.103529
chr17:24936541-25468309.BeroukhimS5..amp.	-0.508661
chr17:26185485-27216066.BeroukhimS2.17q11.2.del.NF1	0
chr17:28881201-29652449.BeroukhimS5..amp.	0
chr17:31895171-33758810.BeroukhimS5..del.	0
chr17:33754231-34162198.BeroukhimS5..amp.	0
chr17:35067383-35272328.BeroukhimS2.17q12.amp.ERBB2	0
chr17:36989609-37319012.BeroukhimS5..amp.	0
chr17:37319013-37988602.BeroukhimS2.17q21.2.del.	0
chr17:39354620-40542083.BeroukhimS5..del.	-0.0610923
chr17:41015664-41353348.BeroukhimS5..amp.	0
chr17:44673157-45060263.BeroukhimS2.17q21.33.amp.	0
chr17:45731662-46009941.BeroukhimS5..amp.	0
chr17:51748757-53292386.BeroukhimS5..amp.	0
chr17:55144989-55540417.BeroukhimS2.17q23.1.amp.	0
chr17:58249995-58447640.BeroukhimS5..amp.	-0.0619132
chr17:59852249-60135967.BeroukhimS5..amp.	-0.0233366
chr17:62318152-63890591.BeroukhimS2.17q24.2.amp.	0
chr17:63942109-65847254.BeroukhimS5..amp.	0
chr17:70767943-71305641.BeroukhimS2.17q25.1.amp.	0
chr17:75915141-77213225.BeroukhimS5..del.	-0.0628225
chr17:77653047-78605474.BeroukhimS5..amp.	-0.106634
chr17:78087533-78774742.BeroukhimS2.17q25.3.del.	-0.0401402
chr18:1-587750.BeroukhimS2.18p11.32.del.	0
18.p聽wholearm.chr18:1-16100000	0
chr18:3200634-3858775.BeroukhimS5..amp.	-0.00667234
chr18:3240326-5937123.BeroukhimS5..del.	0
chr18:13905410-14018535.BeroukhimS5..amp.	0
chr18:14720419-16909449.BeroukhimS5..amp.	0
18.q聽wholearm.chr18:16100000-76117153	0.150577
chr18:17749667-22797232.BeroukhimS2.18q11.2.amp.	0
chr18:32113759-32649538.BeroukhimS5..del.	0
chr18:44506813-45038631.BeroukhimS5..amp.	0.201373
chr18:46172638-49935241.BeroukhimS2.18q21.2.del.SMAD4, DCC	0.242136
chr18:75796373-76117153.BeroukhimS2.18q23.del.	0.087636
chr19:1-526082.BeroukhimS2.19p13.3.del.	-0.163375
19.p聽wholearm.chr19:1-28500000	-0.17575
chr19:1818912-2004994.BeroukhimS5..del.	-0.359822
chr19:7321723-7480918.BeroukhimS5..del.	-0.15672
chr19:8920808-8939190.BeroukhimS5..amp.	-0.423207
chr19:10895846-11164554.BeroukhimS5..del.	-0.559888
chr19:15641747-15670750.BeroukhimS5..amp.	0
chr19:21788507-34401877.BeroukhimS2.19p12.del.	0.111499
19.q聽wholearm.chr19:28500000-63811651	0
chr19:32764651-33569283.BeroukhimS5..amp.	0.132703
chr19:34975531-35098303.BeroukhimS2.19q12.amp.CCNE1	0
chr19:37265855-38702029.BeroukhimS5..amp.	0
chr19:39664720-39962225.Basal.19q13.11-112.amp	0.100768
chr19:39677306-41155075.BeroukhimS5..amp.	0.209608
chr19:43177306-45393020.BeroukhimS2.19q13.2.amp.	0
chr19:44889764-44995371.BeroukhimS5..del.	0
chr19:47121673-49919582.BeroukhimS5..del.	0
chr19:49818193-50114786.BeroukhimS5..amp.	0
chr19:52031294-53331283.BeroukhimS2.19q13.32.del.	0
chr19:53372336-53572212.BeroukhimS5..del.	0
chr19:59066340-59471027.BeroukhimS2.19q13.42.amp.	0
chr19:63402921-63811651.BeroukhimS2.19q13.43.del.	-0.16575
chr20:1-325978.BeroukhimS2.2p13.del.	0.00378515
20.p聽wholearm.chr20:1-27100000	0.0499136
chr20:14210829-15988895.BeroukhimS2.2p12.1.del.MACROD2	0
chr20:20585029-20740450.BeroukhimS5..amp.	0.103874
chr20:22719364-23648289.BeroukhimS5..amp.	0
20.q聽wholearm.chr20:27100000-62435964	0.118752
chr20:29526118-29834552.BeroukhimS2.2q11.21.amp.BCL2L1	0.170938
chr20:33386980-33969561.BeroukhimS5..amp.	-0.0936563
chr20:34179462-45265004.BeroukhimS5..del.	0
chr20:40134806-41603948.LumB.20q13.11-165.amp	0
chr20:41621022-45719023.LumB.20q13.12-166.amp	0.0961
chr20:45719063-49181611.LumB.20q13.13-167.amp	0.368083
chr20:49438571-52269898.LumB.20q13.2-168.amp	0
chr20:51603033-51989829.BeroukhimS2.2q13.2.amp.	0
chr20:56249879-56298730.BeroukhimS5..amp.	0.00510644
chr20:59868877-61137250.BeroukhimS5..amp.	0.0913997
chr20:61329497-62435964.BeroukhimS2.2q13.33.amp.	0
21.p聽wholearm.chr21:1-12300000	-0.096929
21.q聽wholearm.chr21:12300000-46944323	-0.399584
chr21:16248572-25859193.BeroukhimS5..del.	-0.24798
chr21:35022364-36008600.BeroukhimS5..del.	-0.0955961
chr21:38584860-42033506.BeroukhimS2.21q22.2.del.DSCAM, TMPRSS2/ERG	-0.449396
chr21:44316476-46902240.BeroukhimS5..amp.	-0.0504858
chr21:46690655-46902240.BeroukhimS5..del.	0
22.q聽wholearm.chr22:11800000-49691432	0
chr22:15272143-16594738.BeroukhimS5..del.	-0.0171331
chr22:18689393-20139185.BeroukhimS5..del.	0
chr22:19172385-19746441.BeroukhimS2.22q11.21.amp.CRKL	0
chr22:20517661-21169423.BeroukhimS2.22q11.22.del.	0
chr22:22437934-22507511.BeroukhimS5..del.	0
chr22:23139372-23249329.BeroukhimS5..amp.	-0.0696849
chr22:31596415-33790650.BeroukhimS5..del.	0
chr22:36048950-38681384.BeroukhimS5..amp.	0
chr22:37740208-38258806.Basal.22q13.1-113.amp	0
chr22:45488286-49691432.BeroukhimS2.22q13.33.del.	0
chrX:1-3243111.BeroukhimS2.Xp22.33.del.	0
X.pwholearm.chrX:1-60000000	0
chrX:6695466-8345492.BeroukhimS5..del.	-0.048433
chrX:8707411-9925292.BeroukhimS5..del.	0
chrX:14236816-19468566.BeroukhimS5..amp.	-0.013961
chrX:31041721-34564697.BeroukhimS2.Xp21.2.del.DMD	0
chrX:43505580-46847125.BeroukhimS5..amp.	0
X.qwholearm.chrX:60000000-154913754	0
chrX:66436234-67090514.BeroukhimS2.Xq12.amp.AR	-0.0310488
chrX:69545961-73353657.BeroukhimS5..amp.	0
chrX:139424793-139908341.BeroukhimS5..del.	0
chrX:148267454-148753845.BeroukhimS5..amp.	0
chrX:152729030-154913754.BeroukhimS2.Xq28.amp.	0
