# Supplementary material for: Elastic Net Models Based on DNA Copy Number Variations Predicts Clinical Features, Expression Signatures, and Mutations in Lung Adenocarcinoma
Source: Front Genet. 2021 May 31;12:668040. doi: 10.3389/fgene.2021.668040 (PMC8202527; doi:10.3389/fgene.2021.668040)
Supplement: Supplementary file 1 [file Data_Sheet_1.zip › SupplementaryTable5_AUC_protein.xlsx]

## Sheet: SupplementaryTable5_AUC_protein
signature	train	test
1433EPSILON.txt	0.86	0.61
4EBP1.txt	0.8	0.75
4EBP1PS65.txt	0.74	0.56
4EBP1PT37T46.txt	0.5	0.5
53BP1.txt	0.5	0.5
ACC1.txt	0.88	0.58
ACCPS79.txt	0.89	0.66
AKT.txt	0.99	0.6
AKTPS473.txt	0.5	0.5
AKTPT308.txt	0.71	0.62
AMPKALPHA.txt	0.5	0.5
AMPKPT172.txt	0.94	0.57
AR.txt	0.87	0.62
ASNS.txt	0.96	0.77
ATM.txt	0.5	0.5
BAK.txt	0.73	0.46
BAX.txt	0.65	0.59
BCL2.txt	0.5	0.5
BCLXL.txt	0.5	0.5
BECLIN.txt	0.5	0.5
BETACATENIN.txt	0.88	0.57
BID.txt	0.5	0.5
BIM.txt	0.84	0.62
CASPASE7CLEAVEDD198.txt	0.85	0.7
CAVEOLIN1.txt	0.87	0.56
CD31.txt	0.5	0.5
CD49B.txt	0.5	0.5
CDK1.txt	0.5	0.5
CHK1.txt	0.5	0.5
CHK1PS345.txt	0.69	0.52
CHK2.txt	0.91	0.82
CHK2PT68.txt	0.5	0.5
CIAP.txt	0.71	0.4
CJUNPS73.txt	0.78	0.6
CKIT.txt	0.98	0.79
CLAUDIN7.txt	0.94	0.84
CMETPY1235.txt	0.5	0.5
CMYC.txt	0.5	0.5
COLLAGENVI.txt	0.5	0.5
CRAF.txt	0.7	0.47
CRAFPS338.txt	0.67	0.45
CYCLINB1.txt	0.86	0.78
CYCLIND1.txt	0.79	0.62
CYCLINE1.txt	1	0.59
DJ1.txt	0.8	0.61
DVL3.txt	0.87	0.59
ECADHERIN.txt	0.5	0.5
EEF2.txt	0.83	0.5
EEF2K.txt	0.97	0.55
EGFR.txt	0.93	0.61
EGFRPY1068.txt	0.85	0.66
EGFRPY1173.txt	0.92	0.72
EIF4E.txt	0.78	0.46
ERALPHA.txt	0.99	0.76
ERALPHAPS118.txt	0.96	0.61
ERK2.txt	0.99	0.64
FIBRONECTIN.txt	0.5	0.5
FOXO3A.txt	0.74	0.63
GAB2.txt	0.5	0.5
GATA3.txt	0.5	0.5
GSK3ALPHABETA.txt	0.83	0.69
GSK3ALPHABETAPS21S9.txt	0.5	0.5
HER2.txt	0.5	0.5
HER2PY1248.txt	0.79	0.42
HER3.txt	0.95	0.63
HER3PY1298.txt	0.5	0.5
HSP70.txt	0.67	0.48
IGFBP2.txt	0.95	0.72
INPP4B.txt	0.87	0.71
IRS1.txt	0.74	0.44
JNK2.txt	0.93	0.69
JNKPT183Y185.txt	0.72	0.68
KU80.txt	0.69	0.57
LCK.txt	0.66	0.44
LKB1.txt	0.89	0.5
MAPKPT202Y204.txt	0.67	0.6
MEK1.txt	0.5	0.5
MEK1PS217S221.txt	0.5	0.5
MIG6.txt	0.5	0.5
MRE11.txt	0.75	0.71
MTOR.txt	0.5	0.5
MTORPS2448.txt	0.92	0.74
NCADHERIN.txt	0.8	0.66
NF2.txt	0.81	0.51
NFKBP65PS536.txt	0.5	0.5
NOTCH1.txt	0.83	0.56
P27.txt	0.5	0.5
P27PT157.txt	0.67	0.54
P38MAPK.txt	0.93	0.59
P38PT180Y182.txt	0.5	0.5
P53.txt	0.76	0.58
P70S6K.txt	0.86	0.67
P70S6KPT389.txt	0.68	0.47
P90RSKPT359S363.txt	0.5	0.5
PAI1.txt	0.65	0.5
PAXILLIN.txt	0.69	0.45
PCADHERIN.txt	0.5	0.5
PCNA.txt	0.91	0.59
PDK1PS241.txt	0.85	0.69
PEA15.txt	0.63	0.41
PI3KP110ALPHA.txt	0.81	0.57
PKCALPHA.txt	0.74	0.76
PKCALPHAPS657.txt	0.89	0.6
PKCDELTAPS664.txt	0.5	0.5
PR.txt	0.5	0.5
PRAS40PT246.txt	0.5	0.5
PTEN.txt	0.5	0.5
RAD50.txt	0.79	0.63
RAD51.txt	0.85	0.64
RBPS807S811.txt	0.86	0.67
S6.txt	0.5	0.5
S6PS235S236.txt	0.77	0.53
S6PS240S244.txt	0.5	0.5
SHCPY317.txt	0.82	0.58
SMAD1.txt	0.64	0.48
SMAD3.txt	0.82	0.5
SMAD4.txt	0.91	0.57
SRC.txt	0.96	0.55
SRCPY416.txt	0.5	0.5
SRCPY527.txt	0.5	0.5
STAT3PY705.txt	0.5	0.5
STAT5ALPHA.txt	0.5	0.5
STATHMIN.txt	0.78	0.61
SYK.txt	0.96	0.61
TUBERIN.txt	0.88	0.56
VEGFR2.txt	0.5	0.5
XRCC1.txt	0.82	0.51
YAP.txt	0.87	0.57
YAPPS127.txt	0.5	0.5
YB1.txt	0.86	0.64
YB1PS102.txt	0.5	0.5
