# Supplementary material for: Elastic Net Models Based on DNA Copy Number Variations Predicts Clinical Features, Expression Signatures, and Mutations in Lung Adenocarcinoma
Source: Front Genet. 2021 May 31;12:668040. doi: 10.3389/fgene.2021.668040 (PMC8202527; doi:10.3389/fgene.2021.668040)
Supplement: Supplementary file 1 [file Data_Sheet_1.zip › SupplementaryTable6_AUC_snp.xlsx]

## Sheet: SupplementaryTable6_AUC_snp
signature	train	test
ANK2.txt	0.72	0.56
COL11A1.txt	0.5	0.5
CSMD1.txt	0.7	0.57
CSMD3.txt	0.86	0.69
FAT3.txt	0.5	0.5
FLG.txt	0.73	0.56
KRAS.txt	0.93	0.67
LRP1B.txt	0.87	0.7
MUC16.txt	0.86	0.6
MUC17.txt	0.71	0.47
NAV3.txt	0.78	0.6
PCDH15.txt	0.81	0.62
RYR2.txt	0.77	0.73
SPTA1.txt	0.72	0.64
TP53.txt	0.88	0.81
TTN.txt	0.77	0.73
USH2A.txt	0.77	0.63
XIRP2.txt	0.88	0.57
ZFHX4.txt	0.5	0.5
ZNF536.txt	0.82	0.54
